# Supplementary material for: Therapeutic interventions for acute complete ruptures of the ulnar collateral ligament of the thumb: a systematic review
Source: F1000Res. 2018 Jun 8;7:714. [Version 1] doi: 10.12688/f1000research.15065.1 (PMC6051197; doi:10.12688/f1000research.15065.1)
Supplement: Supplementary file 5 [file f1000research-7-16402-s0004.tgz]

Archive with 1 entries (1 files):
- 128a0476-b091-485a-b737-e3ed2d887da3.png
