# Supplementary material for: Therapeutic interventions for acute complete ruptures of the ulnar collateral ligament of the thumb: a systematic review
Source: F1000Res. 2018 Jun 8;7:714. [Version 1] doi: 10.12688/f1000research.15065.1 (PMC6051197; doi:10.12688/f1000research.15065.1)
Supplement: Supplementary file 16 [file f1000research-7-16402-s0015.tgz › 5249e0b6-7a87-4043-9406-90fa336b0608.rm5]

<?xml version="1.0" encoding="ISO-8859-1" standalone="no"?>
<COCHRANE_REVIEW DESCRIPTION="" DOI="" GROUP_ID="" ID="875118043019333640" MERGED_FROM="" MODIFIED="2018-05-29 21:04:25 +0100" MODIFIED_BY="[Empty name]" REVIEW_NO="" REVMAN_SUB_VERSION="5.3.5 " REVMAN_VERSION="5" SPLIT_FROM="" STAGE="P" STATUS="A" TYPE="INTERVENTION" VERSION_NO="0.0">
<COVER_SHEET MODIFIED="2018-04-30 19:34:54 +0100" MODIFIED_BY="[Empty name]">
<TITLE MODIFIED="2018-04-30 19:34:54 +0100" MODIFIED_BY="[Empty name]">Therapeutic interventions for acute ruptures of the ulnar collateral ligament of the thumb &#8211; a systematic review</TITLE>
<CONTACT>
<PERSON ID="????" ROLE="UNKNOWN">
<PREFIX/>
<FIRST_NAME/>
<MIDDLE_INITIALS/>
<LAST_NAME/>
<SUFFIX/>
<POSITION/>
<EMAIL_1/>
<EMAIL_2/>
<URL/>
<MOBILE_PHONE/>
<ADDRESS>
<DEPARTMENT/>
<ORGANISATION/>
<ADDRESS_1/>
<ADDRESS_2/>
<CITY/>
<ZIP/>
<REGION/>
<COUNTRY CODE="NONE">Other</COUNTRY>
<PHONE_1/>
<PHONE_2/>
<FAX_1/>
<FAX_2/>
</ADDRESS>
<FOOTNOTE/>
</PERSON>
</CONTACT>
<CREATORS>
<PERSON ID="????" ROLE="AUTHOR">
<PREFIX/>
<FIRST_NAME/>
<MIDDLE_INITIALS/>
<LAST_NAME/>
<SUFFIX/>
<POSITION/>
<EMAIL_1/>
<EMAIL_2/>
<URL/>
<MOBILE_PHONE/>
<ADDRESS>
<DEPARTMENT/>
<ORGANISATION/>
<ADDRESS_1/>
<ADDRESS_2/>
<CITY/>
<ZIP/>
<REGION/>
<COUNTRY CODE="NONE">Other</COUNTRY>
<PHONE_1/>
<PHONE_2/>
<FAX_1/>
<FAX_2/>
</ADDRESS>
<FOOTNOTE/>
</PERSON>
</CREATORS>
<DATES>
<UP_TO_DATE>
<DATE DAY="" MONTH="" YEAR=""/>
</UP_TO_DATE>
<LAST_SEARCH>
<DATE DAY="" MONTH="" YEAR=""/>
</LAST_SEARCH>
<NEXT_STAGE>
<DATE DAY="" MONTH="" YEAR=""/>
</NEXT_STAGE>
<PROTOCOL_PUBLISHED ISSUE="" YEAR=""/>
<REVIEW_PUBLISHED ISSUE="" YEAR=""/>
<LAST_CITATION_ISSUE ISSUE="" YEAR=""/>
</DATES>
<WHATS_NEW/>
<HISTORY/>
<SOURCES_OF_SUPPORT>
<INTERNAL_SOURCES/>
<EXTERNAL_SOURCES/>
</SOURCES_OF_SUPPORT>
<MESH_TERMS VERIFIED="NO"/>
<KEYWORDS/>
</COVER_SHEET>
<MAIN_TEXT>
<SUMMARY>
<TITLE>[Summary title]</TITLE>
<SUMMARY_BODY>
<P>[Summary text]</P>
</SUMMARY_BODY>
</SUMMARY>
<ABSTRACT>
<ABS_BACKGROUND/>
<ABS_OBJECTIVES/>
<ABS_SEARCH_STRATEGY/>
<ABS_SELECTION_CRITERIA/>
<ABS_DATA_COLLECTION/>
<ABS_RESULTS/>
<ABS_CONCLUSIONS/>
</ABSTRACT>
<BODY>
<BACKGROUND>
<CONDITION/>
<INTERVENTION/>
<THEORY/>
<IMPORTANCE/>
</BACKGROUND>
<OBJECTIVES/>
<METHODS>
<SELECTION_CRITERIA>
<CRIT_STUDIES/>
<CRIT_PARTICIPANTS/>
<CRIT_INTERVENTIONS/>
<CRIT_OUTCOMES>
<CRIT_OUTCOMES_PRIMARY/>
<CRIT_OUTCOMES_SECONDARY/>
</CRIT_OUTCOMES>
</SELECTION_CRITERIA>
<SEARCH_METHODS>
<ELECTRONIC_SEARCHES/>
<OTHER_SEARCHES/>
</SEARCH_METHODS>
<DATA_COLLECTION>
<STUDY_SELECTION/>
<DATA_EXTRACTION/>
<QUALITY_ASSESSMENT/>
<EFFECT_MEASURES/>
<UNIT_OF_ANALYSIS/>
<MISSING_DATA/>
<HETEROGENEITY_ASSESSMENT/>
<BIAS_ASSESSMENT/>
<DATA_SYNTHESIS/>
<SUBGROUP_ANALYSIS/>
<SENSITIVITY_ANALYSIS/>
</DATA_COLLECTION>
</METHODS>
<RESULTS>
<STUDY_DESCRIPTION>
<SEARCH_RESULTS/>
<INCLUDED_STUDIES_DESCR/>
<EXCLUDED_STUDIES_DESCR/>
</STUDY_DESCRIPTION>
<STUDY_QUALITY>
<ALLOCATION/>
<BLINDING/>
<EXCLUSIONS/>
<SELECTIVE_REPORTING/>
<OTHER_BIAS_SOURCES/>
</STUDY_QUALITY>
<INTERVENTION_EFFECTS/>
</RESULTS>
<DISCUSSION>
<SUMMARY_OF_RESULTS/>
<APPLICABILITY_OF_FINDINGS/>
<QUALITY_OF_EVIDENCE/>
<POTENTIAL_BIASES/>
<AGREEMENT/>
</DISCUSSION>
<CONCLUSIONS>
<IMPLICATIONS_PRACTICE/>
<IMPLICATIONS_RESEARCH/>
</CONCLUSIONS>
</BODY>
<ACKNOWLEDGEMENTS/>
<CONFLICT_OF_INTEREST/>
<CONTRIBUTIONS/>
<PRO_REV_DIFF/>
<PUBLIC_NOTES/>
</MAIN_TEXT>
<STUDIES_AND_REFERENCES>
<STUDIES>
<INCLUDED_STUDIES>
<STUDY DATA_SOURCE="PUB" ID="STD-Crowley-2013" NAME="Crowley 2013" YEAR="2013">
<REFERENCE PRIMARY="NO" TYPE="JOURNAL_ARTICLE">
<AU>Crowley, T. P.; Stevenson, S.; Taghizadeh, R.; Addison, P.; Milner, R. H.</AU>
<TI>Early active mobilization following UCL repair With Mitek bone anchor</TI>
<SO>Techniques in Hand &amp; Upper Extremity Surgery</SO>
<YR>2013</YR>
<VL>17</VL>
<NO>3</NO>
<PG>124-7</PG>
<IDENTIFIERS>
<IDENTIFIER TYPE="DOI" VALUE=""/>
</IDENTIFIERS>
</REFERENCE>
<IDENTIFIERS/>
</STUDY>
<STUDY DATA_SOURCE="PUB" ID="STD-Katolik-2008" NAME="Katolik 2008" YEAR="2008">
<REFERENCE PRIMARY="NO" TYPE="JOURNAL_ARTICLE">
<AU>Katolik, L. I.; Friedrich, J.; Trumble, T. E.</AU>
<TI>Repair of acute ulnar collateral ligament injuries of the thumb metacarpophalangeal joint: a retrospective comparison of pull-out sutures and bone anchor techniques</TI>
<SO>Plastic &amp; Reconstructive Surgery</SO>
<YR>2008</YR>
<VL>122</VL>
<NO>5</NO>
<PG>1451-6</PG>
<IDENTIFIERS>
<IDENTIFIER TYPE="DOI" VALUE=""/>
</IDENTIFIERS>
</REFERENCE>
<IDENTIFIERS/>
</STUDY>
<STUDY DATA_SOURCE="PUB" ID="STD-Lane-1991" NAME="Lane 1991" YEAR="1991">
<REFERENCE PRIMARY="NO" TYPE="JOURNAL_ARTICLE">
<AU>Lane, L. B.</AU>
<TI>Acute Grade III ulnar collateral ligament ruptures: a new surgical and rehabilitation protocol</TI>
<SO>American Journal of Sports Medicine</SO>
<YR>1991</YR>
<VL>19</VL>
<NO>3</NO>
<PG>234-238</PG>
<IDENTIFIERS>
<IDENTIFIER TYPE="DOI" VALUE=""/>
</IDENTIFIERS>
</REFERENCE>
<IDENTIFIERS/>
</STUDY>
<STUDY DATA_SOURCE="PUB" ID="STD-Rocchi-2014" NAME="Rocchi 2014" YEAR="2014">
<REFERENCE PRIMARY="NO" TYPE="JOURNAL_ARTICLE">
<AU>Rocchi, L.; Merolli, A.; Morini, A.; Monteleone, G.; Foti, C.</AU>
<TI>A modified spica-splint in postoperative early-motion management of skier's thumb lesion: a randomized clinical trial</TI>
<SO>European journal of physical &amp; rehabilitation medicine.</SO>
<YR>2014</YR>
<VL>50</VL>
<NO>1</NO>
<PG>49-57</PG>
<IDENTIFIERS>
<IDENTIFIER TYPE="DOI" VALUE=""/>
</IDENTIFIERS>
</REFERENCE>
<IDENTIFIERS/>
</STUDY>
<STUDY DATA_SOURCE="PUB" ID="STD-Saetta-1992" NAME="Saetta 1992" YEAR="1992">
<REFERENCE PRIMARY="NO" TYPE="JOURNAL_ARTICLE">
<AU>Saetta, J. P.; Phair, I. C.; Quinton, D. N.</AU>
<TI>Ulnar collateral ligament repair of the metacarpo-phalangeal joint of the thumb: a study comparing two methods of repair</TI>
<SO>Journal of Hand Surgery - British Volume</SO>
<YR>1992</YR>
<VL>17</VL>
<NO>2</NO>
<PG>160-3</PG>
<IDENTIFIERS>
<IDENTIFIER TYPE="DOI" VALUE=""/>
</IDENTIFIERS>
</REFERENCE>
<IDENTIFIERS/>
</STUDY>
<STUDY DATA_SOURCE="PUB" ID="STD-Sollerman-1991" NAME="Sollerman 1991" YEAR="1991">
<REFERENCE PRIMARY="NO" TYPE="JOURNAL_ARTICLE">
<AU>Sollerman, C.; Abrahamsson, S. O.; Lundborg, G.; Adalbert, K.</AU>
<TI>Functional splinting versus plaster cast for ruptures of the ulnar collateral ligament of the thumb. A prospective randomized study of 63 cases</TI>
<SO>Acta Orthopaedica Scandinavica</SO>
<YR>1991</YR>
<VL>62</VL>
<NO>6</NO>
<PG>524-6</PG>
<IDENTIFIERS>
<IDENTIFIER TYPE="DOI" VALUE=""/>
</IDENTIFIERS>
</REFERENCE>
<IDENTIFIERS/>
</STUDY>
</INCLUDED_STUDIES>
<EXCLUDED_STUDIES>
<STUDY DATA_SOURCE="PUB" ID="STD-Abrahamsson-1990" NAME="Abrahamsson 1990" YEAR="1990">
<REFERENCE PRIMARY="NO" TYPE="JOURNAL_ARTICLE">
<AU>Abrahamsson, S. O.; Sollerman, C.; Lundborg, G.; Larsson, J.; Egund, N.</AU>
<TI>Diagnosis of displaced ulnar collateral ligament of the metacarpophalangeal joint of the thumb</TI>
<SO>Journal of Hand Surgery - American Volume</SO>
<YR>1990</YR>
<VL>15</VL>
<NO>3</NO>
<PG>457-60</PG>
<IDENTIFIERS>
<IDENTIFIER TYPE="DOI" VALUE=""/>
</IDENTIFIERS>
</REFERENCE>
<IDENTIFIERS/>
</STUDY>
<STUDY DATA_SOURCE="PUB" ID="STD-Rein-2012" NAME="Rein 2012" YEAR="2012">
<REFERENCE PRIMARY="NO" TYPE="JOURNAL_ARTICLE">
<AU>Rein, S.; Mittag-Bonsch, M.</AU>
<TI>[Ulnar collateral ligament repair of the thumb with a transosseous suture technique - a retrospective analysis]</TI>
<SO>Handchirurgie, Mikrochirurgie, Plastische Chirurgie</SO>
<YR>2012</YR>
<VL>44</VL>
<NO>3</NO>
<PG>147-54</PG>
<IDENTIFIERS>
<IDENTIFIER TYPE="DOI" VALUE=""/>
</IDENTIFIERS>
</REFERENCE>
<IDENTIFIERS/>
</STUDY>
<STUDY DATA_SOURCE="PUB" ID="STD-Samora-2013" NAME="Samora 2013" YEAR="2013">
<REFERENCE PRIMARY="NO" TYPE="JOURNAL_ARTICLE">
<AU>Samora, J. B.; Harris, J. D.; Griesser, M. J.; Ruff, M. E.; Awan, H. M.</AU>
<TI>Outcomes after injury to the thumb ulnar collateral ligament--a systematic review</TI>
<SO>Clinical Journal of Sport Medicine</SO>
<YR>2013</YR>
<VL>23</VL>
<NO>4</NO>
<PG>247-54</PG>
<IDENTIFIERS>
<IDENTIFIER TYPE="DOI" VALUE=""/>
</IDENTIFIERS>
</REFERENCE>
<IDENTIFIERS/>
</STUDY>
</EXCLUDED_STUDIES>
<AWAITING_STUDIES/>
<ONGOING_STUDIES/>
</STUDIES>
<OTHER_REFERENCES>
<ADDITIONAL_REFERENCES/>
<OTHER_VERSIONS_REFERENCES/>
<PENDING_REFERENCES/>
</OTHER_REFERENCES>
</STUDIES_AND_REFERENCES>
<CHARACTERISTICS_OF_STUDIES MODIFIED="2018-05-29 21:04:24 +0100" MODIFIED_BY="[Empty name]">
<CHARACTERISTICS_OF_INCLUDED_STUDIES MODIFIED="2018-05-29 21:04:24 +0100" MODIFIED_BY="[Empty name]" SORT_BY="STUDY" USER_DEF_1_ENABLED="YES" USER_DEF_1_NAME="Identification" USER_DEF_2_ENABLED="NO" USER_DEF_3_ENABLED="NO">
<INCLUDED_CHAR STUDY_ID="STD-Crowley-2013">
<CHAR_METHODS>
<P>
<B>Study design:</B> Randomized controlled trial</P>
<P>
<B>Study grouping:</B> Parallel group</P>
</CHAR_METHODS>
<CHAR_PARTICIPANTS>
<P>
<B>Baseline Characteristics</B>
</P>
<P>Immobilisation</P>
<UL>
<LI>
<I>number</I>: 6 </LI>
<LI>
<I>Age; median (range)</I>: 50 (37-72) </LI>
<LI>
<I>Sex; male:female</I>: 4:2 </LI>
</UL>
<P>Early Active Movement (EAM)</P>
<UL>
<LI>
<I>number</I>: 6 </LI>
<LI>
<I>Age; median (range)</I>: 26 (20-43) </LI>
<LI>
<I>Sex; male:female</I>: 4:2 </LI>
</UL>
<P>Overall</P>
<UL>
<LI>
<I>number</I>: 12 </LI>
<LI>
<I>Age; median (range)</I>: 42 (20-72) </LI>
<LI>
<I>Sex; male:female</I>: 8:4 </LI>
</UL>
<P>
<B>Included criteria:</B> Acute complete UCL rupture repaired with Mitek Bone anchor and placed in POP thumb Spica at operation</P>
<P>
<B>Excluded criteria:</B> K-Wire use</P>
<P>
<B>Pretreatment:</B> Median age. SR 50 (37-72), EAM 26 (20-43)Median time from injury to surgery. SR 5d (2-17), EAM 4d (1-10)</P>
</CHAR_PARTICIPANTS>
<CHAR_INTERVENTIONS>
<P>
<B>Intervention Characteristics</B>
</P>
<P>Immobilisation</P>
<UL>
<LI>
<I>Surgery</I>: All patients underwent an open UCL repair with a Mitek bone anchor with a 2-0 or 3-0 ethibond suture (Ethicon, NJ). POP Thumb Spica </LI>
<LI>
<I>Post randomisation at day 3-5</I>: POP for 4 weeks </LI>
</UL>
<P>Early Active Movement (EAM)</P>
<UL>
<LI>
<I>Surgery</I>: All patients underwent an open UCL repair with a Mitek bone anchor with a 2-0 or 3-0 ethibond suture (Ethicon, NJ). POP Thumb Spica </LI>
<LI>
<I>Post randomisation at day 3-5</I>: POP removed and replaced with TP splint with physio. All exercises repeated four hourly. Isolated interphalyngeal joint active extension and flexion. Active MCPJ extension and flexion. Combined IP, MCP, CMC extension and flexion. Active opposition to middle. Gentle palmar radial abduction (without UCL stress). Adduction,. </LI>
</UL>
</CHAR_INTERVENTIONS>
<CHAR_OUTCOMES>
<P>
<I>Range of motion MCPJ</I>
</P>
<UL>
<LI>
<B>Outcome type</B>: ContinuousOutcome</LI>
<LI>
<B>Reporting</B>: Partially reported</LI>
<LI>
<B>Direction</B>: Higher is better</LI>
<LI>
<B>Data value</B>: Endpoint</LI>
</UL>
<P>
<I>Range of Motion IPJ</I>
</P>
<UL>
<LI>
<B>Outcome type</B>: ContinuousOutcome</LI>
<LI>
<B>Reporting</B>: Partially reported</LI>
<LI>
<B>Direction</B>: Higher is better</LI>
<LI>
<B>Data value</B>: Endpoint</LI>
</UL>
<P>
<I>Returned to work</I>
</P>
<UL>
<LI>
<B>Outcome type</B>: DichotomousOutcome</LI>
<LI>
<B>Reporting</B>: Partially reported</LI>
<LI>
<B>Direction</B>: Higher is better</LI>
<LI>
<B>Data value</B>: Endpoint</LI>
</UL>
<P>
<I>Normal hand function</I>
</P>
<UL>
<LI>
<B>Outcome type</B>: DichotomousOutcome</LI>
<LI>
<B>Reporting</B>: Partially reported</LI>
<LI>
<B>Direction</B>: Higher is better</LI>
<LI>
<B>Data value</B>: Endpoint</LI>
</UL>
<P>
<I>Soft tissue complications (scar tethering)</I>
</P>
<UL>
<LI>
<B>Outcome type</B>: DichotomousOutcome</LI>
<LI>
<B>Reporting</B>: Fully reported</LI>
<LI>
<B>Direction</B>: Lower is better</LI>
<LI>
<B>Data value</B>: Endpoint</LI>
</UL>
</CHAR_OUTCOMES>
<CHAR_USER_DEF_1>
<P>
<B>Sponsorship source:</B> None</P>
<P>
<B>Country:</B> England</P>
<P>
<B>Setting:</B> Plastic Surgery Department in Newcastle </P>
<P>
<B>Comments:</B> </P>
<P>
<B>Authors name:</B> Timothy Crowley</P>
<P>
<B>Institution:</B> Royal Victoria Infirmary</P>
<P>
<B>Email:</B> patcrowley01@gmail.com</P>
<P>
<B>Address:</B> 14 The Stephenson, North Side, Gateshead, NE82BF</P>
</CHAR_USER_DEF_1>
<CHAR_NOTES>
<P> <I>Mark Mikhail</I> on 21/02/2018 21:35<BR/> <B>Screen</B>
<BR/> COmparison of the rehab protocol not the surgical technique itself<BR/> <BR/> <I>Benjamin Dean</I> on 30/03/2018 23:59<BR/> <B>Included</B>
<BR/> emailed author to see if they have numerical data - as data within study is only on graphs, hence cannot be included in analysis unless provided numerically<BR/> <BR/> <I>Mark Mikhail</I> on 26/04/2018 02:08<BR/> <B>Outcomes</B>
<BR/> No clarity as to numbers for <BR/> <BR/>
</P>
</CHAR_NOTES>
</INCLUDED_CHAR>
<INCLUDED_CHAR STUDY_ID="STD-Katolik-2008">
<CHAR_METHODS>
<P>
<B>Study design:</B> Case-control study</P>
<P>
<B>Study grouping:</B> Parallel group</P>
</CHAR_METHODS>
<CHAR_PARTICIPANTS>
<P>
<B>Baseline Characteristics</B>
</P>
<P>Pull out suture repair</P>
<UL>
<LI>
<I>number</I>: 30 </LI>
<LI>
<I>Age; meann (range)</I>: 32 </LI>
<LI>
<I>Sex; male:female</I>: not mentioned </LI>
<LI>
<I>Time from injury to repair (days)</I>: 11.8 </LI>
</UL>
<P>Bone anchor repair</P>
<UL>
<LI>
<I>number</I>: 30 </LI>
<LI>
<I>Age; meann (range)</I>: 32 </LI>
<LI>
<I>Sex; male:female</I>: </LI>
<LI>
<I>Time from injury to repair (days)</I>: 12.5 </LI>
</UL>
<P>Overall</P>
<UL>
<LI>
<I>number</I>: 60 </LI>
<LI>
<I>Age; meann (range)</I>: 32 </LI>
<LI>
<I>Sex; male:female</I>: No difference </LI>
<LI>
<I>Time from injury to repair (days)</I>: </LI>
</UL>
<P>
<B>Included criteria:</B> Patients treated with complete rupture of the thumb UCL Diagnosis of a complete rupture was established clinically based on manual stress testing of the thumb metacarpophalangeal in 30 degrees of flexion. Absolute laxity of greater than 30 degrees, or laxity of 10 degrees greater than the contralateral side, without evidence of a firm end-point were used as confirmatory criteria for diagnosis.Only patients who were within 4 weeks of in-jury were included</P>
<P>
<B>Excluded criteria:</B> Avulsion fractures that com-prised more than 10 percent of the articular surface were treated by a separate algorithm and excluded from either cohort</P>
<P>
<B>Pretreatment:</B> None significant</P>
</CHAR_PARTICIPANTS>
<CHAR_INTERVENTIONS>
<P>
<B>Intervention Characteristics</B>
</P>
<P>Pull out suture repair</P>
<UL>
<LI>
<I>Surgical technique</I>: A curvilinear incision overthe ulnar border of the thumb metacarpophalan-geal joint was used. The common aponeurosis ofthe transverse and accessory heads of the adductorpollicis was incised longitudinally and re-flected to identify the stump of the ulnar collateralligament. In all cases, either a Kessler orBunnell stitch was placed into the ligament stump,with care taken to place the suture as close to theligament end as possible, because this is the por-tion of the ligament to be brought into oppositionto bone. Bone tunnels or troughs were not used. two drillholes were centered about the isometric point, 45degrees from the axis of the joint surface, and drilledto exit the dorsal radial side of the thumb. A slightlydivergent path was taken to maximize the dorsalbony bridge. Sutures were passed using a freestraight needle and tied over a padded button on thedorsal radial side of the thumb. The sutures weretied with the thumb metacarpophalangeal reducedin the frontal plane and in 15 degrees of flexion tomaintain appropriate tension on the ligament whilethe repair was performed. </LI>
<LI>
<I>Post op regime</I>: immobilisation in a thumb spica cast with the interphalangeal joint free for 6 weeks, followed by a removable hand-based thumb spica splint for an additional 6 weeks. Supervised therapy for protected active, active assisted, and passive metacarpophalangeal range of motion was begun at 6 weeks. Continued splinting during sports was advised for a total of 10 to 12 weeks post-operatively. </LI>
</UL>
<P>Bone anchor repair</P>
<UL>
<LI>
<I>Surgical technique</I>: Mitek anchor </LI>
<LI>
<I>Post op regime</I>: Thumb spica splint for 2 weeks with the interphalangeal joint free. At the first postoperativevisit at 2 weeks, a removable hand-based thumb spica splint was applied and supervised therapy for protected active, active assisted, and passive metacarpophalangeal range of motion was begun. </LI>
</UL>
</CHAR_INTERVENTIONS>
<CHAR_OUTCOMES>
<P>
<I>Range of motion MCPJ as % of contralateral hand</I>
</P>
<UL>
<LI>
<B>Outcome type</B>: ContinuousOutcome</LI>
<LI>
<B>Reporting</B>: Partially reported</LI>
<LI>
<B>Direction</B>: Higher is better</LI>
<LI>
<B>Data value</B>: Endpoint</LI>
</UL>
<P>
<I>Range of motion IPJ as % of contralateral hand</I>
</P>
<UL>
<LI>
<B>Outcome type</B>: ContinuousOutcome</LI>
<LI>
<B>Reporting</B>: Partially reported</LI>
<LI>
<B>Direction</B>: Higher is better</LI>
<LI>
<B>Data value</B>: Endpoint</LI>
</UL>
<P>
<I>Pinch strength as % of contralateral hand</I>
</P>
<UL>
<LI>
<B>Outcome type</B>: ContinuousOutcome</LI>
<LI>
<B>Reporting</B>: Partially reported</LI>
<LI>
<B>Direction</B>: Higher is better</LI>
</UL>
<P>
<I>Soft tissue complications</I>
</P>
<UL>
<LI>
<B>Outcome type</B>: DichotomousOutcome</LI>
<LI>
<B>Reporting</B>: Fully reported</LI>
<LI>
<B>Direction</B>: Lower is better</LI>
<LI>
<B>Data value</B>: Endpoint</LI>
<LI>
<B>Notes</B>: These included persistent erythema suggestive of infection and requiring oral antibiotics in three patients in the button group and two in the anchor group</LI>
</UL>
<P>
<I>Patient satisfaction on 1 to 5 grading</I>
</P>
<UL>
<LI>
<B>Outcome type</B>: ContinuousOutcome</LI>
<LI>
<B>Reporting</B>: Partially reported</LI>
<LI>
<B>Direction</B>: Higher is better</LI>
<LI>
<B>Data value</B>: Endpoint</LI>
</UL>
</CHAR_OUTCOMES>
<CHAR_USER_DEF_1>
<P>
<B>Sponsorship source:</B> None</P>
<P>
<B>Country:</B> US</P>
<P>
<B>Setting:</B> Philadelphia Hand Centre</P>
<P>
<B>Comments:</B> </P>
<P>
<B>Authors name:</B> Leonid Katolik</P>
<P>
<B>Institution:</B> Philadelphia Hand Centre</P>
<P>
<B>Email:</B> jfriedri@u.washington.edu</P>
<P>
<B>Address:</B> Jeffrey B. Friedrich, M.D.Division of Plastic SurgeryUniversity of Washington325 9th Avenue, Box 359796Seattle, Wash. 98104-2499</P>
</CHAR_USER_DEF_1>
<CHAR_NOTES>
<P> <I>Mark Mikhail</I> on 24/03/2018 06:04<BR/> <B>Select</B>
<BR/> SIngle surgeon - consecutive cases with no randomisation and technique changed due to change in surgeons practice<BR/> <BR/> <I>Mark Mikhail</I> on 26/04/2018 03:11<BR/> <B>Outcomes</B>
<BR/> Range in lieu of SD data<BR/> <BR/>
</P>
</CHAR_NOTES>
</INCLUDED_CHAR>
<INCLUDED_CHAR STUDY_ID="STD-Lane-1991">
<CHAR_METHODS>
<P>
<B>Study design:</B> Case-control study</P>
<P>
<B>Study grouping:</B> Parallel group</P>
</CHAR_METHODS>
<CHAR_PARTICIPANTS>
<P>
<B>Baseline Characteristics</B>
</P>
<P>Pull out suture and K wire fixation of joint</P>
<UL>
<LI>
<I>number</I>: 7 </LI>
<LI>
<I>Age; median (range)</I>: </LI>
<LI>
<I>Sex; male:female</I>: </LI>
</UL>
<P>'New method' </P>
<UL>
<LI>
<I>number</I>: 25 </LI>
<LI>
<I>Age; median (range)</I>: </LI>
<LI>
<I>Sex; male:female</I>: </LI>
</UL>
<P>Overall</P>
<UL>
<LI>
<I>number</I>: 32 </LI>
<LI>
<I>Age; median (range)</I>: </LI>
<LI>
<I>Sex; male:female</I>: 20:16 (36) </LI>
</UL>
<P>
<B>Included criteria:</B> All were Grade III (unstable) acute UCL injuries. The criteria for Grade III UCL injury is laxity in excess of 35�and/or 15 more than the contralateral thumb with the metacarpophalangeal joint in 30� of flexion to relax the volar plate. If the diagnosis is unclear, median and radial nerve blocks are used and, if necessary, combined with stress roentgenograms.</P>
<P>
<B>Excluded criteria:</B> </P>
<P>
<B>Pretreatment:</B> </P>
</CHAR_PARTICIPANTS>
<CHAR_INTERVENTIONS>
<P>
<B>Intervention Characteristics</B>
</P>
<P>Pull out suture and K wire fixation of joint</P>
<UL>
<LI>
<I>Surgery</I>: This consisted of pullout suture combined with K-wire fixation of the joint and casting for 4 weeks. </LI>
<LI>
<I>Post op regime</I>: Four weeks after surgery, the cast, transfixing pin, and pullout suture were removed,hand therapy was begun, and a traditional across-the-wrist thumb spica splint was used for protection. At 6 weeks, full range of motion and limited strengthening exercises were added. Patients were cautioned about returning to their previous sports but were permitted to do so if they accepted the risk of re-rupture. Full strengthening exercises without restriction were permitted by 2 months postoperatively. An orthosis was used for sports until 3 months post-operation. </LI>
</UL>
<P>'New method' </P>
<UL>
<LI>
<I>Surgery</I>: The new method is as follows. In cases of complete soft tissue avulsion of the UCL, when no soft tissue remnant of the UCL remains on the proximal phalanx, the UCL is sutured to the tendinous insertion of the adductor pollicis. The adductor pollicis is extremely robust and will hold a number of substantial sutures. Taking advantage of this factor, the UCL is sutured to it with a heavy suture (zero) mounted on a short, stout needle. Three or four sutures are used to repair the ligament.When the volar plate and/or dorsal capsule are torn, theyare repaired with light absorbable sutures. When a small remnant of soft tissue remains on the proximal phalanx, the UCL is sutured to it. If the UCL remnant is insufficient to hold sutures, the tendinous insertion of adductor pollicis is used. </LI>
<LI>
<I>Post op regime</I>: At 2 weeks postoperatively, the thumb spica cast is re-moved and hand therapy is started. The repair is protected with a hand-mounted thumb spica orthosis extending just beyond the interphalangeal joint and allowing full wrist,finger, and thumb interphalangeal motion. Several times per day the patient removes the splint to perform formal flexion and extension exercises of the entire thumb ray. At 4 weeks,general range of motion and strengthening exercises are added. Splints are not worn for routine daily activity and certain non-impact sports after 4 weeks. After 6 weeks, the splint is worn only for contact sports and strenuous activities.The decision of when to allow patients to return to com-petition is based on pain, swelling, strength, ability to per-form, and the specific requirements of their sport. Certainly,a risk of re-rupture exists if a patient returns to his or her sport before 3 months post-operation, and patients arefrankly advised of this. With this understanding, patients are conditionally allowed to return to sports at 4 to 6 weeks in the orthosis. The orthosis is discontinued at 12 weeks post-operatively </LI>
</UL>
</CHAR_INTERVENTIONS>
<CHAR_OUTCOMES>
<P>
<I>Complications</I>
</P>
<UL>
<LI>
<B>Outcome type</B>: DichotomousOutcome</LI>
<LI>
<B>Reporting</B>: Fully reported</LI>
<LI>
<B>Direction</B>: Lower is better</LI>
<LI>
<B>Data value</B>: Endpoint</LI>
<LI>
<B>Notes</B>: 1 re-rupture 9 months in new method group and 1 broken pull out suture in the pull out suture group</LI>
</UL>
<P>
<I>ROM (full or partial recovery)</I>
</P>
<UL>
<LI>
<B>Outcome type</B>: DichotomousOutcome</LI>
<LI>
<B>Reporting</B>: Partially reported</LI>
<LI>
<B>Direction</B>: Higher is better</LI>
</UL>
<P>
<I>Strength (full or partial recovery)</I>
</P>
<UL>
<LI>
<B>Outcome type</B>: DichotomousOutcome</LI>
<LI>
<B>Reporting</B>: Fully reported</LI>
<LI>
<B>Direction</B>: Higher is better</LI>
<LI>
<B>Data value</B>: Endpoint</LI>
</UL>
<P>
<I>Overall outcome (excellent vs good)</I>
</P>
<UL>
<LI>
<B>Outcome type</B>: DichotomousOutcome</LI>
<LI>
<B>Reporting</B>: Fully reported</LI>
<LI>
<B>Direction</B>: Higher is better</LI>
<LI>
<B>Data value</B>: Endpoint</LI>
</UL>
</CHAR_OUTCOMES>
<CHAR_USER_DEF_1>
<P>
<B>Sponsorship source:</B> None declared</P>
<P>
<B>Country:</B> US</P>
<P>
<B>Setting:</B> Department of Surgery, Cornell University, New York</P>
<P>
<B>Comments:</B> </P>
<P>
<B>Authors name:</B> Lewis B Lane</P>
<P>
<B>Institution:</B> Division of Orthopaedic Surgery , North Shore University</P>
<P>
<B>Email:</B> </P>
<P>
<B>Address:</B> Lewis B Lane800 Community Drive, ManhasetNY 11030</P>
</CHAR_USER_DEF_1>
<CHAR_NOTES/>
</INCLUDED_CHAR>
<INCLUDED_CHAR STUDY_ID="STD-Rocchi-2014">
<CHAR_METHODS>
<P>
<B>Study design:</B> Randomized controlled trial</P>
<P>
<B>Study grouping:</B> Parallel group</P>
</CHAR_METHODS>
<CHAR_PARTICIPANTS>
<P>
<B>Baseline Characteristics</B>
</P>
<P>Standard Spica</P>
<UL>
<LI>
<I>number</I>: 15 </LI>
<LI>
<I>Age; median (range)</I>: 39 </LI>
<LI>
<I>Sex; male:female</I>: </LI>
</UL>
<P>New Spica</P>
<UL>
<LI>
<I>number</I>: 15 </LI>
<LI>
<I>Age; median (range)</I>: </LI>
<LI>
<I>Sex; male:female</I>: </LI>
</UL>
<P>Overall</P>
<UL>
<LI>
<I>number</I>: 30 </LI>
<LI>
<I>Age; median (range)</I>: 39 </LI>
<LI>
<I>Sex; male:female</I>: 26:4 </LI>
</UL>
<P>
<B>Included criteria:</B> Patients presenting an acute (0-7 days) complete tear of the UCL of the thumb were selected. All of them were referred from the hospital emergency department to the hand surgery unit, because of an injury about the thumb. An X-ray investigation was performed at the emergency. The cases were evaluated by one of the consultant in hand surgery.clinical examination was based on pain and acute laxity of the MCP joint at the valgus-stress test 19, 20comparing thumbs on both hands (traumatized and healthy). The test involved immobilizing the first metacarpal head applying an abduction force to the proximal phalanx of the thumb. A complete UCL rupture was diagnosed when there was no solid endpoint at the valgus-stress, with more than 30 degrees stressed radial deviation and more than 20 degrees difference compared with the uninjured side. In six cases it was difficult to examine the hand be-cause of pain, so a dynamic ultrasound assessment was performed to confirm the diagnosis.</P>
<P>
<B>Excluded criteria:</B> Patients presenting just a partial suspected tear of the UCL were not included in the study. Cases presenting associated injuries of the skin, tendons, nerves, vessels, or bone&#8217;s fractures, were excluded as well.</P>
<P>
<B>Pretreatment:</B> </P>
</CHAR_PARTICIPANTS>
<CHAR_INTERVENTIONS>
<P>
<B>Intervention Characteristics</B>
</P>
<P>Standard Spica</P>
<UL>
<LI>
<I>Surgery</I>: Mitek anchor </LI>
<LI>
<I>Post operative regime</I>: the operated thumb was immobilised for a month by a traditional spica splint with MCP joint immobilised. The splint was removed once at fifteen days by the surgeon to remove the skin suture, than reapplied. The splint protection was continued permanently for four weeks from surgery in each group. After the splint removal at one month postoperative, some sessions of active assisted rehabilitation were performed by a dedicated hand physiotherapist. </LI>
</UL>
<P>New Spica</P>
<UL>
<LI>
<I>Surgery</I>: Mitek Anchor </LI>
<LI>
<I>Post operative regime</I>: Modified Spica </LI>
</UL>
</CHAR_INTERVENTIONS>
<CHAR_OUTCOMES>
<P>
<I>Range of motion MCPJ</I>
</P>
<UL>
<LI>
<B>Outcome type</B>: ContinuousOutcome</LI>
</UL>
<P>
<I>Dreiser Index</I>
</P>
<UL>
<LI>
<B>Outcome type</B>: ContinuousOutcome</LI>
</UL>
<P>
<I>Complications</I>
</P>
<UL>
<LI>
<B>Outcome type</B>: DichotomousOutcome</LI>
</UL>
<P>
<I>VAS (cm)</I>
</P>
<UL>
<LI>
<B>Outcome type</B>: ContinuousOutcome</LI>
<LI>
<B>Reporting</B>: Fully reported</LI>
<LI>
<B>Direction</B>: Lower is better</LI>
<LI>
<B>Data value</B>: Endpoint</LI>
</UL>
<P>
<I>Tip pinch strength, kg</I>
</P>
<UL>
<LI>
<B>Outcome type</B>: ContinuousOutcome</LI>
<LI>
<B>Reporting</B>: Fully reported</LI>
<LI>
<B>Direction</B>: Higher is better</LI>
<LI>
<B>Data value</B>: Endpoint</LI>
</UL>
</CHAR_OUTCOMES>
<CHAR_USER_DEF_1>
<P>
<B>Sponsorship source:</B> None declared</P>
<P>
<B>Country:</B> Italy</P>
<P>
<B>Setting:</B> Orthopaedic and Hand Surgery Department</P>
<P>
<B>Comments:</B> </P>
<P>
<B>Authors name:</B> L Rocchi</P>
<P>
<B>Institution:</B> Catholic University School of Medicine</P>
<P>
<B>Email:</B> chirurgiadellamano.dr.rocchi@gmail.com</P>
<P>
<B>Address:</B> L. Rocchi, Orthopedics and Hand Surge-ry, The Catholic University School of Medicine, Columbus Com-plex, Via Moscati 31, 00168 Rome, Italy</P>
</CHAR_USER_DEF_1>
<CHAR_NOTES>
<P> <I>Mark Mikhail</I> on 24/03/2018 06:09<BR/> <B>Select</B>
<BR/> different post op care - does have intervention and comparator<BR/> <BR/>
</P>
</CHAR_NOTES>
</INCLUDED_CHAR>
<INCLUDED_CHAR STUDY_ID="STD-Saetta-1992">
<CHAR_METHODS>
<P>
<B>Study design:</B> Case-control study</P>
<P>
<B>Study grouping:</B> Parallel group</P>
</CHAR_METHODS>
<CHAR_PARTICIPANTS>
<P>
<B>Baseline Characteristics</B>
</P>
<P>Suture repair</P>
<UL>
<LI>
<I>number</I>: </LI>
<LI>
<I>Age; median (range)</I>: </LI>
<LI>
<I>Sex; male:female</I>: </LI>
</UL>
<P>Steel wire repair</P>
<UL>
<LI>
<I>number</I>: </LI>
<LI>
<I>Age; median (range)</I>: </LI>
<LI>
<I>Sex; male:female</I>: </LI>
</UL>
<P>Overall</P>
<UL>
<LI>
<I>number</I>: 30 </LI>
<LI>
<I>Age; median (range)</I>: 41.4 (18-60) </LI>
<LI>
<I>Sex; male:female</I>: 1:1 </LI>
</UL>
<P>
<B>Included criteria:</B> acutely Clinically unstable MP joint treated between Feb 1988 and April 1990</P>
<P>
<B>Excluded criteria:</B> No defined</P>
<P>
<B>Pretreatment:</B> Not defined - M:F 1:1</P>
</CHAR_PARTICIPANTS>
<CHAR_INTERVENTIONS>
<P>
<B>Intervention Characteristics</B>
</P>
<P>Suture repair</P>
<UL>
<LI>
<I>Surgery</I>: A horizontal-mattress sutured repair of the ruptured ligament using 4/O polybutylate (&#8220;Ethibond&#8221;, Ethicon) on swaged 17 mm. taper-cut, curved needles, opposing the ruptured ends or, if the level of detachment was distal or associated with an avulsed fragment, to periosteal tissue. </LI>
<LI>
<I>Post operative regime</I>: Post-operatively, the thumb, held in a neutral position, was immobilised in plaster of Paris for six weeks. The steel wire was pulled out at six weeks and mobilising instructions were given. </LI>
</UL>
<P>Steel wire repair</P>
<UL>
<LI>
<I>Surgery</I>: The steel wire (&#8220;Acier Cable&#8221;, Ethicon), on a straight needle, was introduced in the proximal (metacarpal) end of the ruptured ligament, well proximal to the level of rupture and passed distally through the ruptured end. The wire was negotiated through the distal end of the ligament, where present, and then passed through a pre- drilled oblique hole in the proximal phalanx. Finally, it was led out through the skin at an appropriate site (Fig. lc). The base of the distal attachment was curetted, if appropriate, to promote ligament adhesion. The proximal end of the steel wire, on a curved cutting needle, was brought out through the skin proximally, well away from the incision. </LI>
<LI>
<I>Post operative regime</I>: Post-operatively, the thumb, held in a neutral position, was immobilised in plaster of Paris for six weeks. The steel wire was pulled out at six weeks and mobilising instructions were given. </LI>
</UL>
</CHAR_INTERVENTIONS>
<CHAR_OUTCOMES>
<P>
<I>Functional result (excellent or not excellent)</I>
</P>
<UL>
<LI>
<B>Outcome type</B>: DichotomousOutcome</LI>
<LI>
<B>Reporting</B>: Partially reported</LI>
<LI>
<B>Direction</B>: Higher is better</LI>
<LI>
<B>Data value</B>: Endpoint</LI>
</UL>
<P>
<I>Pinch strength as % of contralateral hand</I>
</P>
<UL>
<LI>
<B>Outcome type</B>: ContinuousOutcome</LI>
<LI>
<B>Reporting</B>: Partially reported</LI>
<LI>
<B>Direction</B>: Higher is better</LI>
</UL>
<P>
<I>Key - strength s % of contralateral hand</I>
</P>
<UL>
<LI>
<B>Outcome type</B>: ContinuousOutcome</LI>
<LI>
<B>Reporting</B>: Partially reported</LI>
<LI>
<B>Direction</B>: Higher is better</LI>
<LI>
<B>Data value</B>: Endpoint</LI>
</UL>
<P>
<I>Grasp - strength as % of contralateral hand</I>
</P>
<UL>
<LI>
<B>Outcome type</B>: ContinuousOutcome</LI>
<LI>
<B>Reporting</B>: Partially reported</LI>
<LI>
<B>Direction</B>: Higher is better</LI>
<LI>
<B>Data value</B>: Endpoint</LI>
</UL>
</CHAR_OUTCOMES>
<CHAR_USER_DEF_1>
<P>
<B>Sponsorship source:</B> None declared</P>
<P>
<B>Country:</B> England</P>
<P>
<B>Setting:</B> Leicester Royal Infirmary</P>
<P>
<B>Comments:</B> </P>
<P>
<B>Authors name:</B> JP Sietta</P>
<P>
<B>Institution:</B> Leicester Royal Infirmary</P>
<P>
<B>Email:</B> </P>
<P>
<B>Address:</B> Accident and Emergency Department, Leicester Royal Infirmary, Infirmary Close, Leicester, LEl SWW</P>
</CHAR_USER_DEF_1>
<CHAR_NOTES>
<P> <I>Mark Mikhail</I> on 24/03/2018 06:09<BR/> <B>Select</B>
<BR/> We will only be able to select out the few cases of complete rupture confirmed by their assessment scale<BR/> <BR/>
</P>
</CHAR_NOTES>
</INCLUDED_CHAR>
<INCLUDED_CHAR STUDY_ID="STD-Sollerman-1991">
<CHAR_METHODS>
<P>
<B>Study design:</B> Randomized controlled trial</P>
<P>
<B>Study grouping:</B> Parallel group</P>
</CHAR_METHODS>
<CHAR_PARTICIPANTS>
<P>
<B>Baseline Characteristics</B>
</P>
<P>Plaster cast</P>
<UL>
<LI>
<I>number</I>: 31 </LI>
<LI>
<I>Age; median (range)</I>: </LI>
<LI>
<I>Sex; male:female</I>: </LI>
</UL>
<P>Functional splint</P>
<UL>
<LI>
<I>number</I>: 32 </LI>
<LI>
<I>Age; median (range)</I>: </LI>
<LI>
<I>Sex; male:female</I>: </LI>
</UL>
<P>Overall</P>
<UL>
<LI>
<I>number</I>: 63 </LI>
<LI>
<I>Age; median (range)</I>: 32 (11-62) </LI>
<LI>
<I>Sex; male:female</I>: 19:43 </LI>
</UL>
<P>
<B>Included criteria:</B> All patients with UCL rupture. Operatively and non operatively treated patients both included. Operations reserved for displaced ruptures.</P>
<P>
<B>Excluded criteria:</B> Not defined</P>
<P>
<B>Pretreatment:</B> Not defined</P>
</CHAR_PARTICIPANTS>
<CHAR_INTERVENTIONS>
<P>
<B>Intervention Characteristics</B>
</P>
<P>Plaster cast</P>
<UL>
<LI>
<I>Treatment</I>: Surgery with either steel wire or direct suture repair. In the plaster cast group, the thumb and wrist joints were immobilised in a plaster cast that left the tip of the thumb free for pinching. Immobilisation with the plas-ter cast or the splint was continued for 5-8 weeks fol- lowed by training activities. </LI>
</UL>
<P>Functional splint</P>
<UL>
<LI>
<I>Treatment</I>: Surgery with either steel wire or direct suture repair. The splint was designed with a stiff part constructed of Hexalite@, immobilizing the wrist and the thumb base, and a movable part, constructed of Orthoplast@, including the proximal phalanx of the thumb. The movable part was attached to the fixed one with a hinge, permitting 50" of flexion-extension in the MCP joint, but preventing ulnar and radial deviation. The patients were encouraged to undertake active flexion-extension exercises with the injured joint, but extreme loading of the thumb and removal of the splint were prohibited. Immobilisation with the plaster cast or the splint was continued for 5-8 weeks fol- lowed by training activities </LI>
</UL>
</CHAR_INTERVENTIONS>
<CHAR_OUTCOMES>
<P>
<I>Range of movement MCPJ</I>
</P>
<UL>
<LI>
<B>Outcome type</B>: ContinuousOutcome</LI>
<LI>
<B>Reporting</B>: Partially reported</LI>
<LI>
<B>Direction</B>: Higher is better</LI>
<LI>
<B>Data value</B>: Endpoint</LI>
</UL>
<P>
<I>Pinch grip strength kPa</I>
</P>
<UL>
<LI>
<B>Outcome type</B>: ContinuousOutcome</LI>
<LI>
<B>Reporting</B>: Partially reported</LI>
<LI>
<B>Direction</B>: Higher is better</LI>
<LI>
<B>Data value</B>: Endpoint</LI>
</UL>
<P>
<I>Sick leave (weeks)</I>
</P>
<UL>
<LI>
<B>Outcome type</B>: ContinuousOutcome</LI>
<LI>
<B>Reporting</B>: Partially reported</LI>
<LI>
<B>Direction</B>: Lower is better</LI>
<LI>
<B>Data value</B>: Endpoint</LI>
</UL>
</CHAR_OUTCOMES>
<CHAR_USER_DEF_1>
<P>
<B>Sponsorship source:</B> None declared</P>
<P>
<B>Country:</B> Sweden</P>
<P>
<B>Setting:</B> Hand Surgery Departments, Gothenberg and Malmo</P>
<P>
<B>Comments:</B> </P>
<P>
<B>Authors name:</B> Christer Sollerman</P>
<P>
<B>Institution:</B> Sahlgren University Hospital</P>
<P>
<B>Email:</B> </P>
<P>
<B>Address:</B> Christer Sollerrnan, Division of Hand Surgery, Department of Ortho-Rheuma-Hand, Sahlgren University Hospital, 5-413 45 Goteborg, Sweden</P>
</CHAR_USER_DEF_1>
<CHAR_NOTES>
<P> <I>Mark Mikhail</I> on 24/03/2018 06:11<BR/> <B>Select</B>
<BR/> different groups before randomisation<BR/> <BR/>
</P>
</CHAR_NOTES>
</INCLUDED_CHAR>
<FOOTNOTES/>
</CHARACTERISTICS_OF_INCLUDED_STUDIES>
<CHARACTERISTICS_OF_EXCLUDED_STUDIES SORT_BY="STUDY">
<EXCLUDED_CHAR STUDY_ID="STD-Abrahamsson-1990">
<CHAR_REASON_FOR_EXCLUSION>
<P>Wrong study design</P>
</CHAR_REASON_FOR_EXCLUSION>
</EXCLUDED_CHAR>
<EXCLUDED_CHAR STUDY_ID="STD-Rein-2012">
<CHAR_REASON_FOR_EXCLUSION>
<P>Wrong study design</P>
</CHAR_REASON_FOR_EXCLUSION>
</EXCLUDED_CHAR>
<EXCLUDED_CHAR STUDY_ID="STD-Samora-2013">
<CHAR_REASON_FOR_EXCLUSION>
<P>Not a comparative analysis</P>
</CHAR_REASON_FOR_EXCLUSION>
</EXCLUDED_CHAR>
<FOOTNOTES/>
</CHARACTERISTICS_OF_EXCLUDED_STUDIES>
<CHARACTERISTICS_OF_AWAITING_STUDIES SORT_BY="STUDY" USER_DEF_1_ENABLED="NO" USER_DEF_2_ENABLED="NO" USER_DEF_3_ENABLED="NO">
<FOOTNOTES/>
</CHARACTERISTICS_OF_AWAITING_STUDIES>
<CHARACTERISTICS_OF_ONGOING_STUDIES SORT_BY="STUDY" USER_DEF_1_ENABLED="NO" USER_DEF_2_ENABLED="NO" USER_DEF_3_ENABLED="NO">
<FOOTNOTES/>
</CHARACTERISTICS_OF_ONGOING_STUDIES>
</CHARACTERISTICS_OF_STUDIES>
<QUALITY_ITEMS MODIFIED="2018-05-29 21:04:24 +0100" MODIFIED_BY="[Empty name]">
<QUALITY_ITEM CORE_ITEM="YES" ID="QIT-01" LEVEL="STUDY" MODIFIED="2018-05-01 21:17:35 +0100" MODIFIED_BY="[Empty name]" NO="1">
<NAME>Random sequence generation (selection bias)</NAME>
<DESCRIPTION>
<P>Selection bias (biased allocation to interventions) due to inadequate generation of a randomised sequence</P>
</DESCRIPTION>
<QUALITY_ITEM_DATA>
<QUALITY_ITEM_DATA_ENTRY RESULT="NO" STUDY_ID="STD-Crowley-2013">
<DESCRIPTION>
<P>Judgement Comment: Immobilisation group median age 50, EAM median 26</P>
</DESCRIPTION>
</QUALITY_ITEM_DATA_ENTRY>
<QUALITY_ITEM_DATA_ENTRY RESULT="NO" STUDY_ID="STD-Katolik-2008">
<DESCRIPTION/>
</QUALITY_ITEM_DATA_ENTRY>
<QUALITY_ITEM_DATA_ENTRY RESULT="NO" STUDY_ID="STD-Lane-1991">
<DESCRIPTION>
<P>Judgement Comment: no randomisation</P>
</DESCRIPTION>
</QUALITY_ITEM_DATA_ENTRY>
<QUALITY_ITEM_DATA_ENTRY RESULT="UNKNOWN" STUDY_ID="STD-Rocchi-2014">
<DESCRIPTION>
<P>Judgement Comment: Appears to have been done properly but no detail</P>
</DESCRIPTION>
</QUALITY_ITEM_DATA_ENTRY>
<QUALITY_ITEM_DATA_ENTRY RESULT="NO" STUDY_ID="STD-Saetta-1992">
<DESCRIPTION>
<P>Judgement Comment: not randomised</P>
</DESCRIPTION>
</QUALITY_ITEM_DATA_ENTRY>
<QUALITY_ITEM_DATA_ENTRY MODIFIED="2018-05-01 21:17:35 +0100" MODIFIED_BY="[Empty name]" RESULT="YES" STUDY_ID="STD-Sollerman-1991">
<DESCRIPTION/>
</QUALITY_ITEM_DATA_ENTRY>
</QUALITY_ITEM_DATA>
</QUALITY_ITEM>
<QUALITY_ITEM CORE_ITEM="YES" ID="QIT-02" LEVEL="STUDY" MODIFIED="2018-05-29 21:04:24 +0100" MODIFIED_BY="[Empty name]" NO="2">
<NAME>Allocation concealment (selection bias)</NAME>
<DESCRIPTION>
<P>Selection bias (biased allocation to interventions) due to inadequate concealment of allocations prior to assignment</P>
</DESCRIPTION>
<QUALITY_ITEM_DATA>
<QUALITY_ITEM_DATA_ENTRY RESULT="YES" STUDY_ID="STD-Crowley-2013">
<DESCRIPTION>
<P>Quote: "At &#64257;rst physiotherapy review, patients were randomized by means of opaque envelope to receive standard rehabilitation with 4 weeks of immobilization in a POP thumb spica (SR) or early controlled active mobilization (EAM) (Fig. 1)."</P>
</DESCRIPTION>
</QUALITY_ITEM_DATA_ENTRY>
<QUALITY_ITEM_DATA_ENTRY RESULT="NO" STUDY_ID="STD-Katolik-2008">
<DESCRIPTION/>
</QUALITY_ITEM_DATA_ENTRY>
<QUALITY_ITEM_DATA_ENTRY RESULT="NO" STUDY_ID="STD-Lane-1991">
<DESCRIPTION>
<P>Judgement Comment: Retrospective</P>
</DESCRIPTION>
</QUALITY_ITEM_DATA_ENTRY>
<QUALITY_ITEM_DATA_ENTRY RESULT="UNKNOWN" STUDY_ID="STD-Rocchi-2014">
<DESCRIPTION>
<P>Judgement Comment: poor detail</P>
</DESCRIPTION>
</QUALITY_ITEM_DATA_ENTRY>
<QUALITY_ITEM_DATA_ENTRY RESULT="NO" STUDY_ID="STD-Saetta-1992">
<DESCRIPTION>
<P>Judgement Comment: Not randomised</P>
</DESCRIPTION>
</QUALITY_ITEM_DATA_ENTRY>
<QUALITY_ITEM_DATA_ENTRY MODIFIED="2018-05-29 21:04:24 +0100" MODIFIED_BY="[Empty name]" RESULT="NO" STUDY_ID="STD-Sollerman-1991">
<DESCRIPTION/>
</QUALITY_ITEM_DATA_ENTRY>
</QUALITY_ITEM_DATA>
</QUALITY_ITEM>
<QUALITY_ITEM CORE_ITEM="YES" ID="QIT-03" LEVEL="GROUP" NO="3">
<NAME>Blinding of participants and personnel (performance bias)</NAME>
<DESCRIPTION>
<P>Performance bias due to knowledge of the allocated interventions by participants and personnel during the study</P>
</DESCRIPTION>
<QUALITY_ITEM_DATA_ENTRY_GROUP ID="QIG-03.01" NO="1">
<NAME>All outcomes</NAME>
</QUALITY_ITEM_DATA_ENTRY_GROUP>
<QUALITY_ITEM_DATA>
<QUALITY_ITEM_DATA_ENTRY GROUP_ID="QIG-03.01" RESULT="NO" STUDY_ID="STD-Crowley-2013">
<DESCRIPTION>
<P>Judgement Comment: Impossible to blind participants. No attempt at blinding assessors</P>
</DESCRIPTION>
</QUALITY_ITEM_DATA_ENTRY>
<QUALITY_ITEM_DATA_ENTRY GROUP_ID="QIG-03.01" RESULT="UNKNOWN" STUDY_ID="STD-Katolik-2008">
<DESCRIPTION>
<P>Judgement Comment: no mention of what has been discussed with patients</P>
</DESCRIPTION>
</QUALITY_ITEM_DATA_ENTRY>
<QUALITY_ITEM_DATA_ENTRY GROUP_ID="QIG-03.01" RESULT="NO" STUDY_ID="STD-Lane-1991">
<DESCRIPTION>
<P>Judgement Comment: No blinding</P>
</DESCRIPTION>
</QUALITY_ITEM_DATA_ENTRY>
<QUALITY_ITEM_DATA_ENTRY GROUP_ID="QIG-03.01" RESULT="NO" STUDY_ID="STD-Rocchi-2014">
<DESCRIPTION>
<P>Judgement Comment: Not blinded and would be difficult to</P>
</DESCRIPTION>
</QUALITY_ITEM_DATA_ENTRY>
<QUALITY_ITEM_DATA_ENTRY GROUP_ID="QIG-03.01" RESULT="NO" STUDY_ID="STD-Saetta-1992">
<DESCRIPTION>
<P>Judgement Comment: not randomised or blinded</P>
</DESCRIPTION>
</QUALITY_ITEM_DATA_ENTRY>
<QUALITY_ITEM_DATA_ENTRY GROUP_ID="QIG-03.01" RESULT="NO" STUDY_ID="STD-Sollerman-1991">
<DESCRIPTION/>
</QUALITY_ITEM_DATA_ENTRY>
</QUALITY_ITEM_DATA>
</QUALITY_ITEM>
<QUALITY_ITEM CORE_ITEM="YES" ID="QIT-04" LEVEL="GROUP" MODIFIED="2018-05-29 21:04:17 +0100" MODIFIED_BY="[Empty name]" NO="4">
<NAME>Blinding of outcome assessment (detection bias)</NAME>
<DESCRIPTION>
<P>Detection bias due to knowledge of the allocated interventions by outcome assessors</P>
</DESCRIPTION>
<QUALITY_ITEM_DATA_ENTRY_GROUP ID="QIG-04.01" NO="1">
<NAME>All outcomes</NAME>
</QUALITY_ITEM_DATA_ENTRY_GROUP>
<QUALITY_ITEM_DATA>
<QUALITY_ITEM_DATA_ENTRY GROUP_ID="QIG-04.01" RESULT="NO" STUDY_ID="STD-Crowley-2013">
<DESCRIPTION/>
</QUALITY_ITEM_DATA_ENTRY>
<QUALITY_ITEM_DATA_ENTRY GROUP_ID="QIG-04.01" RESULT="NO" STUDY_ID="STD-Katolik-2008">
<DESCRIPTION/>
</QUALITY_ITEM_DATA_ENTRY>
<QUALITY_ITEM_DATA_ENTRY GROUP_ID="QIG-04.01" RESULT="NO" STUDY_ID="STD-Lane-1991">
<DESCRIPTION>
<P>Judgement Comment: No blinding</P>
</DESCRIPTION>
</QUALITY_ITEM_DATA_ENTRY>
<QUALITY_ITEM_DATA_ENTRY GROUP_ID="QIG-04.01" RESULT="NO" STUDY_ID="STD-Rocchi-2014">
<DESCRIPTION>
<P>Judgement Comment: Same surgeon</P>
</DESCRIPTION>
</QUALITY_ITEM_DATA_ENTRY>
<QUALITY_ITEM_DATA_ENTRY GROUP_ID="QIG-04.01" RESULT="NO" STUDY_ID="STD-Saetta-1992">
<DESCRIPTION>
<P>Judgement Comment: not randomised or blinded</P>
</DESCRIPTION>
</QUALITY_ITEM_DATA_ENTRY>
<QUALITY_ITEM_DATA_ENTRY GROUP_ID="QIG-04.01" MODIFIED="2018-05-29 21:04:17 +0100" MODIFIED_BY="[Empty name]" RESULT="NO" STUDY_ID="STD-Sollerman-1991">
<DESCRIPTION/>
</QUALITY_ITEM_DATA_ENTRY>
</QUALITY_ITEM_DATA>
</QUALITY_ITEM>
<QUALITY_ITEM CORE_ITEM="YES" ID="QIT-05" LEVEL="GROUP" MODIFIED="2018-05-01 21:15:22 +0100" MODIFIED_BY="[Empty name]" NO="5">
<NAME>Incomplete outcome data (attrition bias)</NAME>
<DESCRIPTION>
<P>Attrition bias due to amount, nature or handling of incomplete outcome data</P>
</DESCRIPTION>
<QUALITY_ITEM_DATA_ENTRY_GROUP ID="QIG-05.01" NO="1">
<NAME>All outcomes</NAME>
</QUALITY_ITEM_DATA_ENTRY_GROUP>
<QUALITY_ITEM_DATA>
<QUALITY_ITEM_DATA_ENTRY GROUP_ID="QIG-05.01" RESULT="NO" STUDY_ID="STD-Crowley-2013">
<DESCRIPTION/>
</QUALITY_ITEM_DATA_ENTRY>
<QUALITY_ITEM_DATA_ENTRY GROUP_ID="QIG-05.01" RESULT="NO" STUDY_ID="STD-Katolik-2008">
<DESCRIPTION/>
</QUALITY_ITEM_DATA_ENTRY>
<QUALITY_ITEM_DATA_ENTRY GROUP_ID="QIG-05.01" RESULT="NO" STUDY_ID="STD-Lane-1991">
<DESCRIPTION/>
</QUALITY_ITEM_DATA_ENTRY>
<QUALITY_ITEM_DATA_ENTRY GROUP_ID="QIG-05.01" RESULT="YES" STUDY_ID="STD-Rocchi-2014">
<DESCRIPTION>
<P>Judgement Comment: good follow up</P>
</DESCRIPTION>
</QUALITY_ITEM_DATA_ENTRY>
<QUALITY_ITEM_DATA_ENTRY GROUP_ID="QIG-05.01" RESULT="UNKNOWN" STUDY_ID="STD-Saetta-1992">
<DESCRIPTION>
<P>Judgement Comment: not properly detailed</P>
</DESCRIPTION>
</QUALITY_ITEM_DATA_ENTRY>
<QUALITY_ITEM_DATA_ENTRY GROUP_ID="QIG-05.01" MODIFIED="2018-05-01 21:15:22 +0100" MODIFIED_BY="[Empty name]" RESULT="YES" STUDY_ID="STD-Sollerman-1991">
<DESCRIPTION/>
</QUALITY_ITEM_DATA_ENTRY>
</QUALITY_ITEM_DATA>
</QUALITY_ITEM>
<QUALITY_ITEM CORE_ITEM="YES" ID="QIT-06" LEVEL="STUDY" NO="6">
<NAME>Selective reporting (reporting bias)</NAME>
<DESCRIPTION>
<P>Reporting bias due to selective outcome reporting</P>
</DESCRIPTION>
<QUALITY_ITEM_DATA>
<QUALITY_ITEM_DATA_ENTRY RESULT="NO" STUDY_ID="STD-Crowley-2013">
<DESCRIPTION/>
</QUALITY_ITEM_DATA_ENTRY>
<QUALITY_ITEM_DATA_ENTRY RESULT="NO" STUDY_ID="STD-Katolik-2008">
<DESCRIPTION/>
</QUALITY_ITEM_DATA_ENTRY>
<QUALITY_ITEM_DATA_ENTRY RESULT="NO" STUDY_ID="STD-Lane-1991">
<DESCRIPTION/>
</QUALITY_ITEM_DATA_ENTRY>
<QUALITY_ITEM_DATA_ENTRY RESULT="NO" STUDY_ID="STD-Rocchi-2014">
<DESCRIPTION/>
</QUALITY_ITEM_DATA_ENTRY>
<QUALITY_ITEM_DATA_ENTRY RESULT="NO" STUDY_ID="STD-Saetta-1992">
<DESCRIPTION/>
</QUALITY_ITEM_DATA_ENTRY>
<QUALITY_ITEM_DATA_ENTRY RESULT="NO" STUDY_ID="STD-Sollerman-1991">
<DESCRIPTION/>
</QUALITY_ITEM_DATA_ENTRY>
</QUALITY_ITEM_DATA>
</QUALITY_ITEM>
<QUALITY_ITEM CORE_ITEM="YES" ID="QIT-07" LEVEL="STUDY" NO="7">
<NAME>Other bias</NAME>
<DESCRIPTION>
<P>Bias due to problems not covered elsewhere in the table</P>
</DESCRIPTION>
<QUALITY_ITEM_DATA>
<QUALITY_ITEM_DATA_ENTRY RESULT="YES" STUDY_ID="STD-Crowley-2013">
<DESCRIPTION/>
</QUALITY_ITEM_DATA_ENTRY>
<QUALITY_ITEM_DATA_ENTRY RESULT="YES" STUDY_ID="STD-Katolik-2008">
<DESCRIPTION>
<P>Judgement Comment: no other obvious sources of bias</P>
</DESCRIPTION>
</QUALITY_ITEM_DATA_ENTRY>
<QUALITY_ITEM_DATA_ENTRY RESULT="UNKNOWN" STUDY_ID="STD-Lane-1991">
<DESCRIPTION>
<P>Judgement Comment: No obvious evidence of bias</P>
</DESCRIPTION>
</QUALITY_ITEM_DATA_ENTRY>
<QUALITY_ITEM_DATA_ENTRY RESULT="YES" STUDY_ID="STD-Rocchi-2014">
<DESCRIPTION>
<P>Judgement Comment: no other evidence of bias</P>
</DESCRIPTION>
</QUALITY_ITEM_DATA_ENTRY>
<QUALITY_ITEM_DATA_ENTRY RESULT="YES" STUDY_ID="STD-Saetta-1992">
<DESCRIPTION/>
</QUALITY_ITEM_DATA_ENTRY>
<QUALITY_ITEM_DATA_ENTRY RESULT="YES" STUDY_ID="STD-Sollerman-1991">
<DESCRIPTION/>
</QUALITY_ITEM_DATA_ENTRY>
</QUALITY_ITEM_DATA>
</QUALITY_ITEM>
</QUALITY_ITEMS>
<SOF_TABLES MODIFIED="2018-05-01 21:09:48 +0100" MODIFIED_BY="[Empty name]"/>
<ADDITIONAL_TABLES/>
<ANALYSES_AND_DATA CALCULATED_DATA="YES" MODIFIED="2018-05-01 16:03:09 +0100" MODIFIED_BY="[Empty name]">
<COMPARISON ID="CMP-001" MODIFIED="2018-05-01 14:25:17 +0100" MODIFIED_BY="[Empty name]" NO="1">
<NAME>Plaster cast vs Functional splint</NAME>
<CONT_OUTCOME CHI2="0.0" CI_END="0.0" CI_START="0.0" CI_STUDY="95" CI_TOTAL="95" DF="0" EFFECT_MEASURE="MD" EFFECT_SIZE="0.0" ESTIMABLE="NO" I2="0.0" I2_Q="0.0" ID="CMP-001.01" NO="1" P_CHI2="0.0" P_Q="0.0" P_Z="0.0" Q="0.0" RANDOM="NO" SCALE="100.0" SORT_BY="STUDY" STUDIES="0" SUBGROUPS="NO" SUBGROUP_TEST="YES" TAU2="0.0" TOTALS="YES" TOTAL_1="0" TOTAL_2="0" UNITS="" WEIGHT="0.0" Z="0.0">
<NAME>Range of movement MCPJ</NAME>
<GROUP_LABEL_1>Plaster cast</GROUP_LABEL_1>
<GROUP_LABEL_2>Functional splint</GROUP_LABEL_2>
<GRAPH_LABEL_1>Favours Plaster cast</GRAPH_LABEL_1>
<GRAPH_LABEL_2>Favours Functional splint</GRAPH_LABEL_2>
</CONT_OUTCOME>
<CONT_OUTCOME CHI2="0.0" CI_END="0.0" CI_START="0.0" CI_STUDY="95" CI_TOTAL="95" DF="0" EFFECT_MEASURE="MD" EFFECT_SIZE="0.0" ESTIMABLE="NO" I2="0.0" I2_Q="0.0" ID="CMP-001.02" NO="2" P_CHI2="0.0" P_Q="0.0" P_Z="0.0" Q="0.0" RANDOM="NO" SCALE="100.0" SORT_BY="STUDY" STUDIES="0" SUBGROUPS="NO" SUBGROUP_TEST="YES" TAU2="0.0" TOTALS="YES" TOTAL_1="0" TOTAL_2="0" UNITS="" WEIGHT="0.0" Z="0.0">
<NAME>Pinch grip strength kPa</NAME>
<GROUP_LABEL_1>Plaster cast</GROUP_LABEL_1>
<GROUP_LABEL_2>Functional splint</GROUP_LABEL_2>
<GRAPH_LABEL_1>Favours Plaster cast</GRAPH_LABEL_1>
<GRAPH_LABEL_2>Favours Functional splint</GRAPH_LABEL_2>
</CONT_OUTCOME>
<CONT_OUTCOME CHI2="0.0" CI_END="0.0" CI_START="0.0" CI_STUDY="95" CI_TOTAL="95" DF="0" EFFECT_MEASURE="SMD" EFFECT_SIZE="0.0" ESTIMABLE="NO" I2="0.0" I2_Q="0.0" ID="CMP-001.03" MODIFIED="2018-05-01 14:25:17 +0100" MODIFIED_BY="[Empty name]" NO="3" P_CHI2="0.0" P_Q="0.0" P_Z="0.0" Q="0.0" RANDOM="YES" SCALE="100.0" SORT_BY="STUDY" STUDIES="0" SUBGROUPS="NO" SUBGROUP_TEST="YES" TAU2="NaN" TOTALS="YES" TOTAL_1="0" TOTAL_2="0" UNITS="" WEIGHT="0.0" Z="0.0">
<NAME>Sick leave (weeks)</NAME>
<GROUP_LABEL_1>Plaster cast</GROUP_LABEL_1>
<GROUP_LABEL_2>Functional splint</GROUP_LABEL_2>
<GRAPH_LABEL_1>Favours Plaster cast</GRAPH_LABEL_1>
<GRAPH_LABEL_2>Favours Functional splint</GRAPH_LABEL_2>
</CONT_OUTCOME>
</COMPARISON>
<COMPARISON ID="CMP-002" MODIFIED="2018-05-01 15:29:37 +0100" MODIFIED_BY="[Empty name]" NO="2">
<NAME>Suture repair vs Steel wire repair</NAME>
<CONT_OUTCOME CHI2="0.0" CI_END="0.0" CI_START="0.0" CI_STUDY="95" CI_TOTAL="95" DF="0" EFFECT_MEASURE="MD" EFFECT_SIZE="0.0" ESTIMABLE="NO" I2="0.0" I2_Q="0.0" ID="CMP-002.01" NO="1" P_CHI2="0.0" P_Q="0.0" P_Z="0.0" Q="0.0" RANDOM="NO" SCALE="100.0" SORT_BY="STUDY" STUDIES="0" SUBGROUPS="NO" SUBGROUP_TEST="YES" TAU2="0.0" TOTALS="YES" TOTAL_1="0" TOTAL_2="0" UNITS="" WEIGHT="0.0" Z="0.0">
<NAME>Pinch strength as % of contralateral hand</NAME>
<GROUP_LABEL_1>Suture repair</GROUP_LABEL_1>
<GROUP_LABEL_2>Steel wire repair</GROUP_LABEL_2>
<GRAPH_LABEL_1>Favours Suture repair</GRAPH_LABEL_1>
<GRAPH_LABEL_2>Favours Steel wire repair</GRAPH_LABEL_2>
</CONT_OUTCOME>
<CONT_OUTCOME CHI2="0.0" CI_END="0.0" CI_START="0.0" CI_STUDY="95" CI_TOTAL="95" DF="0" EFFECT_MEASURE="MD" EFFECT_SIZE="0.0" ESTIMABLE="NO" I2="0.0" I2_Q="0.0" ID="CMP-002.02" NO="2" P_CHI2="0.0" P_Q="0.0" P_Z="0.0" Q="0.0" RANDOM="NO" SCALE="100.0" SORT_BY="STUDY" STUDIES="0" SUBGROUPS="NO" SUBGROUP_TEST="YES" TAU2="0.0" TOTALS="YES" TOTAL_1="0" TOTAL_2="0" UNITS="" WEIGHT="0.0" Z="0.0">
<NAME>Key - strength s % of contralateral hand</NAME>
<GROUP_LABEL_1>Suture repair</GROUP_LABEL_1>
<GROUP_LABEL_2>Steel wire repair</GROUP_LABEL_2>
<GRAPH_LABEL_1>Favours Suture repair</GRAPH_LABEL_1>
<GRAPH_LABEL_2>Favours Steel wire repair</GRAPH_LABEL_2>
</CONT_OUTCOME>
<CONT_OUTCOME CHI2="0.0" CI_END="0.0" CI_START="0.0" CI_STUDY="95" CI_TOTAL="95" DF="0" EFFECT_MEASURE="MD" EFFECT_SIZE="0.0" ESTIMABLE="NO" I2="0.0" I2_Q="0.0" ID="CMP-002.03" NO="3" P_CHI2="0.0" P_Q="0.0" P_Z="0.0" Q="0.0" RANDOM="NO" SCALE="100.0" SORT_BY="STUDY" STUDIES="0" SUBGROUPS="NO" SUBGROUP_TEST="YES" TAU2="0.0" TOTALS="YES" TOTAL_1="0" TOTAL_2="0" UNITS="" WEIGHT="0.0" Z="0.0">
<NAME>Grasp - strength as % of contralateral hand</NAME>
<GROUP_LABEL_1>Suture repair</GROUP_LABEL_1>
<GROUP_LABEL_2>Steel wire repair</GROUP_LABEL_2>
<GRAPH_LABEL_1>Favours Suture repair</GRAPH_LABEL_1>
<GRAPH_LABEL_2>Favours Steel wire repair</GRAPH_LABEL_2>
</CONT_OUTCOME>
<DICH_OUTCOME CHI2="0.0" CI_END="0.0" CI_START="0.0" CI_STUDY="95" CI_TOTAL="95" DF="0" EFFECT_MEASURE="RR" EFFECT_SIZE="0.0" ESTIMABLE="NO" EVENTS_1="8" EVENTS_2="12" I2="0.0" I2_Q="0.0" ID="CMP-002.04" LOG_CI_END="-Infinity" LOG_CI_START="-Infinity" LOG_EFFECT_SIZE="-Infinity" METHOD="IV" MODIFIED="2018-05-01 15:29:37 +0100" MODIFIED_BY="[Empty name]" NO="4" P_CHI2="0.0" P_Q="0.0" P_Z="0.0" Q="0.0" RANDOM="NO" SCALE="10.0" SORT_BY="STUDY" STUDIES="1" SUBGROUPS="YES" SUBGROUP_TEST="NO" SWAP_EVENTS="NO" TAU2="0.0" TOTALS="NO" TOTAL_1="9" TOTAL_2="16" WEIGHT="0.0" Z="0.0">
<NAME>Functional result (excellent or not excellent)</NAME>
<GROUP_LABEL_1>Suture repair</GROUP_LABEL_1>
<GROUP_LABEL_2>Steel wire repair</GROUP_LABEL_2>
<GRAPH_LABEL_1>Favours Steel wire repair</GRAPH_LABEL_1>
<GRAPH_LABEL_2>Favours Suture repair</GRAPH_LABEL_2>
<DICH_SUBGROUP CHI2="0.0" CI_END="0.0" CI_START="0.0" DF="0" EFFECT_SIZE="0.0" ESTIMABLE="NO" EVENTS_1="8" EVENTS_2="12" I2="0.0" ID="CMP-002.04.01" LOG_CI_END="-Infinity" LOG_CI_START="-Infinity" LOG_EFFECT_SIZE="-Infinity" NO="1" P_CHI2="0.0" P_Z="0.0" STUDIES="1" TAU2="0.0" TOTAL_1="9" TOTAL_2="16" WEIGHT="0.0" Z="0.0">
<NAME>final follow up</NAME>
<DICH_DATA CI_END="1.707647619026319" CI_START="0.8225724719385401" EFFECT_SIZE="1.1851851851851851" ESTIMABLE="YES" EVENTS_1="8" EVENTS_2="12" LOG_CI_END="0.23239825692601385" LOG_CI_START="-0.08482582860417655" LOG_EFFECT_SIZE="0.07378621416091864" ORDER="1" O_E="0.0" SE="0.18633899812498245" STUDY_ID="STD-Saetta-1992" TOTAL_1="9" TOTAL_2="16" VAR="0.03472222222222221" WEIGHT="0.0"/>
</DICH_SUBGROUP>
</DICH_OUTCOME>
</COMPARISON>
<COMPARISON ID="CMP-003" MODIFIED="2018-05-01 15:11:36 +0100" MODIFIED_BY="[Empty name]" NO="3">
<NAME>Standard Spica vs New Spica</NAME>
<CONT_OUTCOME CHI2="58.22734209913825" CI_END="-1.846374888943969" CI_START="-2.816060741811346" CI_STUDY="95" CI_TOTAL="95" DF="4" EFFECT_MEASURE="SMD" EFFECT_SIZE="-2.3312178153776575" ESTIMABLE="YES" I2="93.13037508531718" I2_Q="93.13037508531718" ID="CMP-003.01" MODIFIED="2018-05-01 15:02:36 +0100" MODIFIED_BY="[Empty name]" NO="1" P_CHI2="6.836975430246639E-12" P_Q="6.836975430246639E-12" P_Z="4.347081285878199E-21" Q="58.22734209913825" RANDOM="NO" SCALE="10.363659041664906" SORT_BY="STUDY" STUDIES="1" SUBGROUPS="YES" SUBGROUP_TEST="YES" TAU2="0.0" TOTALS="YES" TOTAL_1="75" TOTAL_2="75" UNITS="" WEIGHT="99.99999999999999" Z="9.423882888973665">
<NAME>Range of motion MCPJ</NAME>
<GROUP_LABEL_1>Standard Spica</GROUP_LABEL_1>
<GROUP_LABEL_2>New Spica</GROUP_LABEL_2>
<GRAPH_LABEL_1>Favours New Spica</GRAPH_LABEL_1>
<GRAPH_LABEL_2>Favours Standard Spica</GRAPH_LABEL_2>
<CONT_SUBGROUP CHI2="0.0" CI_END="0.25509580357691064" CI_START="-1.199018236150747" DF="0" EFFECT_SIZE="-0.47196121628691823" ESTIMABLE="YES" I2="0.0" ID="CMP-003.01.01" NO="1" P_CHI2="1.0" P_Z="0.2032703161207139" STUDIES="1" TAU2="0.0" TOTAL_1="15" TOTAL_2="15" WEIGHT="44.46980077568007" Z="1.2722894638928426">
<NAME>baseline</NAME>
<CONT_DATA CI_END="0.25509580357691064" CI_START="-1.199018236150747" EFFECT_SIZE="-0.47196121628691823" ESTIMABLE="YES" MEAN_1="63.0" MEAN_2="65.0" ORDER="1" SD_1="5.0" SD_2="3.0" SE="0.37095427548606086" STUDY_ID="STD-Rocchi-2014" TOTAL_1="15" TOTAL_2="15" WEIGHT="44.46980077568007"/>
</CONT_SUBGROUP>
<CONT_SUBGROUP CHI2="1.3037065949420163E-30" CI_END="-3.434020274426979" CI_START="-6.483237554371872" DF="0" EFFECT_SIZE="-4.9586289143994255" ESTIMABLE="YES" I2="100.0" ID="CMP-003.01.02" NO="2" P_CHI2="0.0" P_Z="1.8346947314124653E-10" STUDIES="1" TAU2="0.0" TOTAL_1="15" TOTAL_2="15" WEIGHT="10.113124985579256" Z="6.374576288048234">
<NAME>1 month</NAME>
<CONT_DATA CI_END="-3.43402027442698" CI_START="-6.483237554371873" EFFECT_SIZE="-4.958628914399426" ESTIMABLE="YES" MEAN_1="21.0" MEAN_2="52.0" ORDER="1" SD_1="7.0" SD_2="5.0" SE="0.7778758446575368" STUDY_ID="STD-Rocchi-2014" TOTAL_1="15" TOTAL_2="15" WEIGHT="10.113124985579256"/>
</CONT_SUBGROUP>
<CONT_SUBGROUP CHI2="0.0" CI_END="-4.261643771168622" CI_START="-7.8470820817988525" DF="0" EFFECT_SIZE="-6.054362926483737" ESTIMABLE="YES" I2="0.0" ID="CMP-003.01.03" NO="3" P_CHI2="1.0" P_Z="3.6119340730980187E-11" STUDIES="1" TAU2="0.0" TOTAL_1="15" TOTAL_2="15" WEIGHT="7.314381525888895" Z="6.619181398302647">
<NAME>2 months</NAME>
<CONT_DATA CI_END="-4.261643771168622" CI_START="-7.8470820817988525" EFFECT_SIZE="-6.054362926483737" ESTIMABLE="YES" MEAN_1="32.0" MEAN_2="54.0" ORDER="1" SD_1="4.0" SD_2="3.0" SE="0.9146694375283708" STUDY_ID="STD-Rocchi-2014" TOTAL_1="15" TOTAL_2="15" WEIGHT="7.314381525888895"/>
</CONT_SUBGROUP>
<CONT_SUBGROUP CHI2="0.0" CI_END="-1.655940401677177" CI_START="-3.6954109496741747" DF="0" EFFECT_SIZE="-2.675675675675676" ESTIMABLE="YES" I2="0.0" ID="CMP-003.01.04" NO="4" P_CHI2="1.0" P_Z="2.707678865712393E-7" STUDIES="1" TAU2="0.0" TOTAL_1="15" TOTAL_2="15" WEIGHT="22.606183212035496" Z="5.142734680610764">
<NAME>6 months</NAME>
<CONT_DATA CI_END="-1.655940401677177" CI_START="-3.6954109496741747" EFFECT_SIZE="-2.675675675675676" ESTIMABLE="YES" MEAN_1="46.0" MEAN_2="57.0" ORDER="1" SD_1="4.0" SD_2="4.0" SE="0.5202826592947832" STUDY_ID="STD-Rocchi-2014" TOTAL_1="15" TOTAL_2="15" WEIGHT="22.606183212035496"/>
</CONT_SUBGROUP>
<CONT_SUBGROUP CHI2="0.0" CI_END="-2.4605318844376955" CI_START="-4.923813786874412" DF="0" EFFECT_SIZE="-3.692172835656054" ESTIMABLE="YES" I2="0.0" ID="CMP-003.01.05" NO="5" P_CHI2="1.0" P_Z="4.215289352614953E-9" STUDIES="1" TAU2="0.0" TOTAL_1="15" TOTAL_2="15" WEIGHT="15.496509500816275" Z="5.87551572998974">
<NAME>12 months</NAME>
<CONT_DATA CI_END="-2.4605318844376955" CI_START="-4.923813786874412" EFFECT_SIZE="-3.692172835656054" ESTIMABLE="YES" MEAN_1="50.0" MEAN_2="62.0" ORDER="1" SD_1="2.0" SD_2="4.0" SE="0.6283997874110876" STUDY_ID="STD-Rocchi-2014" TOTAL_1="15" TOTAL_2="15" WEIGHT="15.496509500816275"/>
</CONT_SUBGROUP>
</CONT_OUTCOME>
<CONT_OUTCOME CHI2="42.22642555650035" CI_END="1.8815200553015492" CI_START="1.0795078895266723" CI_STUDY="95" CI_TOTAL="95" DF="4" EFFECT_MEASURE="SMD" EFFECT_SIZE="1.4805139724141108" ESTIMABLE="YES" I2="90.52725882599779" I2_Q="90.52725882599779" ID="CMP-003.02" MODIFIED="2018-05-01 15:06:53 +0100" MODIFIED_BY="[Empty name]" NO="2" P_CHI2="1.4972839079696598E-8" P_Q="1.4972839079696598E-8" P_Z="4.614828974824866E-13" Q="42.22642555650035" RANDOM="NO" SCALE="14.34" SORT_BY="STUDY" STUDIES="1" SUBGROUPS="YES" SUBGROUP_TEST="YES" TAU2="0.0" TOTALS="YES" TOTAL_1="75" TOTAL_2="75" UNITS="" WEIGHT="100.00000000000001" Z="7.236184657464415">
<NAME>Dreiser Index</NAME>
<GROUP_LABEL_1>Standard Spica</GROUP_LABEL_1>
<GROUP_LABEL_2>New Spica</GROUP_LABEL_2>
<GRAPH_LABEL_1>Favours Standard Spica</GRAPH_LABEL_1>
<GRAPH_LABEL_2>Favours New Spica</GRAPH_LABEL_2>
<CONT_SUBGROUP CHI2="0.0" CI_END="0.8263806703605809" CI_START="-0.6062220184884459" DF="0" EFFECT_SIZE="0.11007932593606755" ESTIMABLE="YES" I2="0.0" ID="CMP-003.02.01" NO="1" P_CHI2="1.0" P_Z="0.7632603409779111" STUDIES="1" TAU2="0.0" TOTAL_1="15" TOTAL_2="15" WEIGHT="31.340822403534833" Z="0.3012021629674255">
<NAME>baseline</NAME>
<CONT_DATA CI_END="0.8263806703605809" CI_START="-0.6062220184884459" EFFECT_SIZE="0.11007932593606755" ESTIMABLE="YES" MEAN_1="16.0" MEAN_2="15.8" ORDER="1" SD_1="1.5" SD_2="2.0" SE="0.36546658513860814" STUDY_ID="STD-Rocchi-2014" TOTAL_1="15" TOTAL_2="15" WEIGHT="31.340822403534833"/>
</CONT_SUBGROUP>
<CONT_SUBGROUP CHI2="0.0" CI_END="4.683415948342091" CI_START="2.3064735899398823" DF="0" EFFECT_SIZE="3.4949447691409867" ESTIMABLE="YES" I2="0.0" ID="CMP-003.02.02" NO="2" P_CHI2="1.0" P_Z="8.23000844309962E-9" STUDIES="1" TAU2="0.0" TOTAL_1="15" TOTAL_2="15" WEIGHT="11.384779200141068" Z="5.763678577445662">
<NAME>1 month</NAME>
<CONT_DATA CI_END="4.683415948342091" CI_START="2.3064735899398823" EFFECT_SIZE="3.4949447691409867" ESTIMABLE="YES" MEAN_1="10.6" MEAN_2="5.2" ORDER="1" SD_1="1.6" SD_2="1.4" SE="0.6063739887955152" STUDY_ID="STD-Rocchi-2014" TOTAL_1="15" TOTAL_2="15" WEIGHT="11.384779200141068"/>
</CONT_SUBGROUP>
<CONT_SUBGROUP CHI2="0.0" CI_END="5.689440182812329" CI_START="2.9432655479445726" DF="0" EFFECT_SIZE="4.316352865378451" ESTIMABLE="YES" I2="0.0" ID="CMP-003.02.03" NO="3" P_CHI2="1.0" P_Z="7.218558439726737E-10" STUDIES="1" TAU2="0.0" TOTAL_1="15" TOTAL_2="15" WEIGHT="8.529147194324434" Z="6.161222271369073">
<NAME>2 months</NAME>
<CONT_DATA CI_END="5.689440182812329" CI_START="2.9432655479445726" EFFECT_SIZE="4.316352865378451" ESTIMABLE="YES" MEAN_1="8.2" MEAN_2="3.3" ORDER="1" SD_1="1.2" SD_2="1.0" SE="0.7005676268873388" STUDY_ID="STD-Rocchi-2014" TOTAL_1="15" TOTAL_2="15" WEIGHT="8.529147194324434"/>
</CONT_SUBGROUP>
<CONT_SUBGROUP CHI2="0.0" CI_END="1.9578820308860143" CI_START="0.39091305740750715" DF="0" EFFECT_SIZE="1.1743975441467607" ESTIMABLE="YES" I2="0.0" ID="CMP-003.02.04" NO="4" P_CHI2="1.0" P_Z="0.00330473769687131" STUDIES="1" TAU2="0.0" TOTAL_1="15" TOTAL_2="15" WEIGHT="26.196370107711235" Z="2.9378716860618312">
<NAME>6 months</NAME>
<CONT_DATA CI_END="1.9578820308860143" CI_START="0.39091305740750715" EFFECT_SIZE="1.1743975441467607" ESTIMABLE="YES" MEAN_1="3.1" MEAN_2="1.8" ORDER="1" SD_1="1.4" SD_2="0.6" SE="0.3997443284260727" STUDY_ID="STD-Rocchi-2014" TOTAL_1="15" TOTAL_2="15" WEIGHT="26.196370107711235"/>
</CONT_SUBGROUP>
<CONT_SUBGROUP CHI2="0.0" CI_END="2.4956681268212" CI_START="0.8067116512608387" DF="0" EFFECT_SIZE="1.6511898890410193" ESTIMABLE="YES" I2="0.0" ID="CMP-003.02.05" NO="5" P_CHI2="1.0" P_Z="1.2696377726768127E-4" STUDIES="1" TAU2="0.0" TOTAL_1="15" TOTAL_2="15" WEIGHT="22.54888109428844" Z="3.832274852533849">
<NAME>12 months</NAME>
<CONT_DATA CI_END="2.4956681268212" CI_START="0.8067116512608387" EFFECT_SIZE="1.6511898890410193" ESTIMABLE="YES" MEAN_1="2.2" MEAN_2="1.0" ORDER="1" SD_1="0.8" SD_2="0.6" SE="0.4308641609954658" STUDY_ID="STD-Rocchi-2014" TOTAL_1="15" TOTAL_2="15" WEIGHT="22.54888109428844"/>
</CONT_SUBGROUP>
</CONT_OUTCOME>
<CONT_OUTCOME CHI2="27.21697850255359" CI_END="1.5339404375502794" CI_START="0.7944946024864693" CI_STUDY="95" CI_TOTAL="95" DF="4" EFFECT_MEASURE="SMD" EFFECT_SIZE="1.1642175200183744" ESTIMABLE="YES" I2="85.30329147438353" I2_Q="85.30329147438353" ID="CMP-003.03" MODIFIED="2018-05-01 15:08:58 +0100" MODIFIED_BY="[Empty name]" NO="3" P_CHI2="1.7968621034980536E-5" P_Q="1.7968621034980536E-5" P_Z="6.755326629748441E-10" Q="27.21697850255359" RANDOM="NO" SCALE="12.994449859253763" SORT_BY="STUDY" STUDIES="1" SUBGROUPS="YES" SUBGROUP_TEST="YES" TAU2="0.0" TOTALS="YES" TOTAL_1="75" TOTAL_2="75" UNITS="" WEIGHT="100.00000000000001" Z="6.1717148199493055">
<NAME>VAS (cm)</NAME>
<GROUP_LABEL_1>Standard Spica</GROUP_LABEL_1>
<GROUP_LABEL_2>New Spica</GROUP_LABEL_2>
<GRAPH_LABEL_1>Favours Standard Spica</GRAPH_LABEL_1>
<GRAPH_LABEL_2>Favours New Spica</GRAPH_LABEL_2>
<CONT_SUBGROUP CHI2="0.0" CI_END="0.9329453920478655" CI_START="-0.5031578311079218" DF="0" EFFECT_SIZE="0.21489378046997185" ESTIMABLE="YES" I2="0.0" ID="CMP-003.03.01" NO="1" P_CHI2="1.0" P_Z="0.5574957792785642" STUDIES="1" TAU2="0.0" TOTAL_1="15" TOTAL_2="15" WEIGHT="26.511934638731493" Z="0.5865651764185366">
<NAME>baseline</NAME>
<CONT_DATA CI_END="0.9329453920478655" CI_START="-0.5031578311079218" EFFECT_SIZE="0.21489378046997185" ESTIMABLE="YES" MEAN_1="5.7" MEAN_2="5.5" ORDER="1" SD_1="0.8" SD_2="1.0" SE="0.366359594993476" STUDY_ID="STD-Rocchi-2014" TOTAL_1="15" TOTAL_2="15" WEIGHT="26.511934638731493"/>
</CONT_SUBGROUP>
<CONT_SUBGROUP CHI2="0.0" CI_END="1.2418944812524744" CI_START="-0.2162909157924593" DF="0" EFFECT_SIZE="0.5128017827300075" ESTIMABLE="YES" I2="0.0" ID="CMP-003.03.02" NO="2" P_CHI2="1.0" P_Z="0.1680410375032329" STUDIES="1" TAU2="0.0" TOTAL_1="15" TOTAL_2="15" WEIGHT="25.71504240650713" Z="1.3785257037898833">
<NAME>1 month</NAME>
<CONT_DATA CI_END="1.2418944812524744" CI_START="-0.2162909157924593" EFFECT_SIZE="0.5128017827300075" ESTIMABLE="YES" MEAN_1="2.8" MEAN_2="2.3" ORDER="1" SD_1="0.6" SD_2="1.2" SE="0.3719929061316723" STUDY_ID="STD-Rocchi-2014" TOTAL_1="15" TOTAL_2="15" WEIGHT="25.71504240650713"/>
</CONT_SUBGROUP>
<CONT_SUBGROUP CHI2="0.0" CI_END="4.614530915684014" CI_START="2.2620700593550778" DF="0" EFFECT_SIZE="3.438300487519546" ESTIMABLE="YES" I2="0.0" ID="CMP-003.03.03" NO="3" P_CHI2="1.0" P_Z="1.0086201628131494E-8" STUDIES="1" TAU2="0.0" TOTAL_1="15" TOTAL_2="15" WEIGHT="9.880249751606035" Z="5.729272906228998">
<NAME>2 months</NAME>
<CONT_DATA CI_END="4.614530915684014" CI_START="2.2620700593550778" EFFECT_SIZE="3.438300487519546" ESTIMABLE="YES" MEAN_1="4.8" MEAN_2="1.6" ORDER="1" SD_1="1.0" SD_2="0.8" SE="0.600128592893759" STUDY_ID="STD-Rocchi-2014" TOTAL_1="15" TOTAL_2="15" WEIGHT="9.880249751606035"/>
</CONT_SUBGROUP>
<CONT_SUBGROUP CHI2="0.0" CI_END="2.7198030425118707" CI_START="0.9723697931441836" DF="0" EFFECT_SIZE="1.8460864178280272" ESTIMABLE="YES" I2="0.0" ID="CMP-003.03.04" NO="4" P_CHI2="1.0" P_Z="3.454459440305371E-5" STUDIES="1" TAU2="0.0" TOTAL_1="15" TOTAL_2="15" WEIGHT="17.90653451693443" Z="4.141231595084703">
<NAME>6 months</NAME>
<CONT_DATA CI_END="2.7198030425118707" CI_START="0.9723697931441836" EFFECT_SIZE="1.8460864178280272" ESTIMABLE="YES" MEAN_1="2.2" MEAN_2="1.0" ORDER="1" SD_1="0.8" SD_2="0.4" SE="0.4457819794524842" STUDY_ID="STD-Rocchi-2014" TOTAL_1="15" TOTAL_2="15" WEIGHT="17.90653451693443"/>
</CONT_SUBGROUP>
<CONT_SUBGROUP CHI2="0.0" CI_END="2.3535357364788294" CI_START="0.6995154483750622" DF="0" EFFECT_SIZE="1.5265255924269459" ESTIMABLE="YES" I2="0.0" ID="CMP-003.03.05" NO="5" P_CHI2="1.0" P_Z="2.9714853867826774E-4" STUDIES="1" TAU2="0.0" TOTAL_1="15" TOTAL_2="15" WEIGHT="19.98623868622091" Z="3.617773257262223">
<NAME>12 months</NAME>
<CONT_DATA CI_END="2.3535357364788294" CI_START="0.6995154483750622" EFFECT_SIZE="1.5265255924269459" ESTIMABLE="YES" MEAN_1="1.6" MEAN_2="0.8" ORDER="1" SD_1="0.6" SD_2="0.4" SE="0.4219517045084676" STUDY_ID="STD-Rocchi-2014" TOTAL_1="15" TOTAL_2="15" WEIGHT="19.98623868622091"/>
</CONT_SUBGROUP>
</CONT_OUTCOME>
<CONT_OUTCOME CHI2="2.430720377925121" CI_END="0.20434371358825026" CI_START="-0.43942319217212394" CI_STUDY="95" CI_TOTAL="95" DF="4" EFFECT_MEASURE="SMD" EFFECT_SIZE="-0.11753973929193683" ESTIMABLE="YES" I2="0.0" I2_Q="0.0" ID="CMP-003.04" MODIFIED="2018-05-01 15:09:44 +0100" MODIFIED_BY="[Empty name]" NO="4" P_CHI2="0.6570829073090046" P_Q="0.6570829073090046" P_Z="0.4741734146114742" Q="2.430720377925121" RANDOM="NO" SCALE="5.1562094371122935" SORT_BY="STUDY" STUDIES="1" SUBGROUPS="YES" SUBGROUP_TEST="YES" TAU2="0.0" TOTALS="YES" TOTAL_1="75" TOTAL_2="75" UNITS="" WEIGHT="100.0" Z="0.7157051836714774">
<NAME>Tip pinch strength, kg</NAME>
<GROUP_LABEL_1>Standard Spica</GROUP_LABEL_1>
<GROUP_LABEL_2>New Spica</GROUP_LABEL_2>
<GRAPH_LABEL_1>Favours New Spica</GRAPH_LABEL_1>
<GRAPH_LABEL_2>Favours Standard Spica</GRAPH_LABEL_2>
<CONT_SUBGROUP CHI2="0.0" CI_END="0.6136587269545702" CI_START="-0.8187794400465734" DF="0" EFFECT_SIZE="-0.1025603565460016" ESTIMABLE="YES" I2="0.0" ID="CMP-003.04.01" NO="1" P_CHI2="1.0" P_Z="0.7789705950903827" STUDIES="1" TAU2="0.0" TOTAL_1="15" TOTAL_2="15" WEIGHT="20.197867822302626" Z="0.2806607778297064">
<NAME>baseline</NAME>
<CONT_DATA CI_END="0.6136587269545702" CI_START="-0.8187794400465734" EFFECT_SIZE="-0.1025603565460016" ESTIMABLE="YES" MEAN_1="2.3" MEAN_2="2.4" ORDER="1" SD_1="1.2" SD_2="0.6" SE="0.3654246145082341" STUDY_ID="STD-Rocchi-2014" TOTAL_1="15" TOTAL_2="15" WEIGHT="20.197867822302626"/>
</CONT_SUBGROUP>
<CONT_SUBGROUP CHI2="0.0" CI_END="0.2879051234509104" CI_START="-1.1630340143866185" DF="0" EFFECT_SIZE="-0.43756444546785406" ESTIMABLE="YES" I2="0.0" ID="CMP-003.04.02" NO="2" P_CHI2="1.0" P_Z="0.23714801180125045" STUDIES="1" TAU2="0.0" TOTAL_1="15" TOTAL_2="15" WEIGHT="19.686064466720097" Z="1.1821454555432451">
<NAME>1 month</NAME>
<CONT_DATA CI_END="0.2879051234509104" CI_START="-1.1630340143866185" EFFECT_SIZE="-0.43756444546785406" ESTIMABLE="YES" MEAN_1="4.2" MEAN_2="4.8" ORDER="1" SD_1="1.6" SD_2="1.0" SE="0.3701443366516813" STUDY_ID="STD-Rocchi-2014" TOTAL_1="15" TOTAL_2="15" WEIGHT="19.686064466720097"/>
</CONT_SUBGROUP>
<CONT_SUBGROUP CHI2="0.0" CI_END="0.3803108219183724" CI_START="-1.0629938207303309" DF="0" EFFECT_SIZE="-0.34134149940597924" ESTIMABLE="YES" I2="0.0" ID="CMP-003.04.03" NO="3" P_CHI2="1.0" P_Z="0.3538939230238757" STUDIES="1" TAU2="0.0" TOTAL_1="15" TOTAL_2="15" WEIGHT="19.894877845261945" Z="0.9270628327459163">
<NAME>2 months</NAME>
<CONT_DATA CI_END="0.3803108219183724" CI_START="-1.0629938207303309" EFFECT_SIZE="-0.34134149940597924" ESTIMABLE="YES" MEAN_1="5.0" MEAN_2="5.4" ORDER="1" SD_1="1.4" SD_2="0.8" SE="0.36819672556059857" STUDY_ID="STD-Rocchi-2014" TOTAL_1="15" TOTAL_2="15" WEIGHT="19.894877845261945"/>
</CONT_SUBGROUP>
<CONT_SUBGROUP CHI2="0.0" CI_END="0.7156776574868629" CI_START="-0.7156776574868629" DF="0" EFFECT_SIZE="0.0" ESTIMABLE="YES" I2="0.0" ID="CMP-003.04.04" NO="4" P_CHI2="1.0" P_Z="1.0" STUDIES="1" TAU2="0.0" TOTAL_1="15" TOTAL_2="15" WEIGHT="20.2284396516094" Z="0.0">
<NAME>6 months</NAME>
<CONT_DATA CI_END="0.7156776574868629" CI_START="-0.7156776574868629" EFFECT_SIZE="0.0" ESTIMABLE="YES" MEAN_1="5.8" MEAN_2="5.8" ORDER="1" SD_1="1.5" SD_2="0.6" SE="0.3651483716701107" STUDY_ID="STD-Rocchi-2014" TOTAL_1="15" TOTAL_2="15" WEIGHT="20.2284396516094"/>
</CONT_SUBGROUP>
<CONT_SUBGROUP CHI2="0.0" CI_END="1.006107316958333" CI_START="-0.4336602197982288" DF="0" EFFECT_SIZE="0.28622354858005217" ESTIMABLE="YES" I2="0.0" ID="CMP-003.04.05" NO="5" P_CHI2="1.0" P_Z="0.4358173986341274" STUDIES="1" TAU2="0.0" TOTAL_1="15" TOTAL_2="15" WEIGHT="19.992750214105946" Z="0.7792755877909554">
<NAME>12 months</NAME>
<CONT_DATA CI_END="1.006107316958333" CI_START="-0.4336602197982288" EFFECT_SIZE="0.28622354858005217" ESTIMABLE="YES" MEAN_1="6.5" MEAN_2="6.2" ORDER="1" SD_1="1.2" SD_2="0.8" SE="0.36729438604822956" STUDY_ID="STD-Rocchi-2014" TOTAL_1="15" TOTAL_2="15" WEIGHT="19.992750214105946"/>
</CONT_SUBGROUP>
</CONT_OUTCOME>
<DICH_OUTCOME CHI2="0.0" CI_END="0.0" CI_START="0.0" CI_STUDY="95" CI_TOTAL="95" DF="0" EFFECT_MEASURE="RR" EFFECT_SIZE="0.0" ESTIMABLE="NO" EVENTS_1="3" EVENTS_2="2" I2="0.0" I2_Q="0.0" ID="CMP-003.05" LOG_CI_END="-Infinity" LOG_CI_START="-Infinity" LOG_EFFECT_SIZE="-Infinity" METHOD="IV" MODIFIED="2018-05-01 15:11:36 +0100" MODIFIED_BY="[Empty name]" NO="5" P_CHI2="0.0" P_Q="0.0" P_Z="0.0" Q="0.0" RANDOM="NO" SCALE="10.0" SORT_BY="STUDY" STUDIES="1" SUBGROUPS="YES" SUBGROUP_TEST="NO" SWAP_EVENTS="NO" TAU2="0.0" TOTALS="NO" TOTAL_1="15" TOTAL_2="15" WEIGHT="0.0" Z="0.0">
<NAME>Complications</NAME>
<GROUP_LABEL_1>Standard Spica</GROUP_LABEL_1>
<GROUP_LABEL_2>New Spica</GROUP_LABEL_2>
<GRAPH_LABEL_1>Favours Standard Spica</GRAPH_LABEL_1>
<GRAPH_LABEL_2>Favours New Spica</GRAPH_LABEL_2>
<DICH_SUBGROUP CHI2="0.0" CI_END="0.0" CI_START="0.0" DF="0" EFFECT_SIZE="0.0" ESTIMABLE="NO" EVENTS_1="3" EVENTS_2="2" I2="0.0" ID="CMP-003.05.01" LOG_CI_END="-Infinity" LOG_CI_START="-Infinity" LOG_EFFECT_SIZE="-Infinity" NO="1" P_CHI2="0.0" P_Z="0.0" STUDIES="1" TAU2="0.0" TOTAL_1="15" TOTAL_2="15" WEIGHT="0.0" Z="0.0">
<NAME>final follow up</NAME>
<DICH_DATA CI_END="7.731389706964666" CI_START="0.29102141856503916" EFFECT_SIZE="1.5" ESTIMABLE="YES" EVENTS_1="3" EVENTS_2="2" LOG_CI_END="0.8882575647876686" LOG_CI_START="-0.5360750466763062" LOG_EFFECT_SIZE="0.17609125905568124" ORDER="1" O_E="0.0" SE="0.8366600265340756" STUDY_ID="STD-Rocchi-2014" TOTAL_1="15" TOTAL_2="15" VAR="0.7" WEIGHT="0.0"/>
</DICH_SUBGROUP>
</DICH_OUTCOME>
</COMPARISON>
<COMPARISON ID="CMP-004" MODIFIED="2018-05-01 15:38:59 +0100" MODIFIED_BY="[Empty name]" NO="4">
<NAME>Pull out suture and K wire fixation of joint vs 'New method'</NAME>
<DICH_OUTCOME CHI2="0.0" CI_END="0.0" CI_START="0.0" CI_STUDY="95" CI_TOTAL="95" DF="0" EFFECT_MEASURE="RR" EFFECT_SIZE="0.0" ESTIMABLE="NO" EVENTS_1="1" EVENTS_2="1" I2="0.0" I2_Q="0.0" ID="CMP-004.01" LOG_CI_END="-Infinity" LOG_CI_START="-Infinity" LOG_EFFECT_SIZE="-Infinity" METHOD="IV" NO="1" P_CHI2="0.0" P_Q="0.0" P_Z="0.0" Q="0.0" RANDOM="NO" SCALE="10.0" SORT_BY="STUDY" STUDIES="1" SUBGROUPS="YES" SUBGROUP_TEST="NO" SWAP_EVENTS="NO" TAU2="0.0" TOTALS="NO" TOTAL_1="7" TOTAL_2="25" WEIGHT="0.0" Z="0.0">
<NAME>Complications</NAME>
<GROUP_LABEL_1>Pull out suture and K wire fixation of joint</GROUP_LABEL_1>
<GROUP_LABEL_2>'New method'</GROUP_LABEL_2>
<GRAPH_LABEL_1>Favours Pull out suture and K wire fixation of joint</GRAPH_LABEL_1>
<GRAPH_LABEL_2>Favours 'New method'</GRAPH_LABEL_2>
<DICH_SUBGROUP CHI2="0.0" CI_END="0.0" CI_START="0.0" DF="0" EFFECT_SIZE="0.0" ESTIMABLE="NO" EVENTS_1="1" EVENTS_2="1" I2="0.0" ID="CMP-004.01.01" LOG_CI_END="-Infinity" LOG_CI_START="-Infinity" LOG_EFFECT_SIZE="-Infinity" NO="1" P_CHI2="0.0" P_Z="0.0" STUDIES="1" TAU2="0.0" TOTAL_1="7" TOTAL_2="25" WEIGHT="0.0" Z="0.0">
<NAME>final follow up</NAME>
<DICH_DATA CI_END="50.15034408800299" CI_START="0.25433727869212397" EFFECT_SIZE="3.5714285714285716" ESTIMABLE="YES" EVENTS_1="1" EVENTS_2="1" LOG_CI_END="1.7002739171173211" LOG_CI_START="-0.5945899798017594" LOG_EFFECT_SIZE="0.5528419686577808" ORDER="1" O_E="0.0" SE="1.3480144128097655" STUDY_ID="STD-Lane-1991" TOTAL_1="7" TOTAL_2="25" VAR="1.8171428571428572" WEIGHT="0.0"/>
</DICH_SUBGROUP>
</DICH_OUTCOME>
<DICH_OUTCOME CHI2="0.0" CI_END="0.0" CI_START="0.0" CI_STUDY="95" CI_TOTAL="95" DF="0" EFFECT_MEASURE="RR" EFFECT_SIZE="0.0" ESTIMABLE="NO" EVENTS_1="2" EVENTS_2="18" I2="0.0" I2_Q="0.0" ID="CMP-004.02" LOG_CI_END="-Infinity" LOG_CI_START="-Infinity" LOG_EFFECT_SIZE="-Infinity" METHOD="IV" MODIFIED="2018-05-01 15:35:10 +0100" MODIFIED_BY="[Empty name]" NO="2" P_CHI2="0.0" P_Q="0.0" P_Z="0.0" Q="0.0" RANDOM="NO" SCALE="10.0" SORT_BY="STUDY" STUDIES="1" SUBGROUPS="YES" SUBGROUP_TEST="NO" SWAP_EVENTS="NO" TAU2="0.0" TOTALS="NO" TOTAL_1="4" TOTAL_2="22" WEIGHT="0.0" Z="0.0">
<NAME>ROM (full or partial recovery)</NAME>
<GROUP_LABEL_1>Pull out suture and K wire fixation of joint</GROUP_LABEL_1>
<GROUP_LABEL_2>'New method'</GROUP_LABEL_2>
<GRAPH_LABEL_1>Favours 'New method'</GRAPH_LABEL_1>
<GRAPH_LABEL_2>Favours Pull out suture and K wire fixation of joint</GRAPH_LABEL_2>
<DICH_SUBGROUP CHI2="0.0" CI_END="0.0" CI_START="0.0" DF="0" EFFECT_SIZE="0.0" ESTIMABLE="NO" EVENTS_1="2" EVENTS_2="18" I2="0.0" ID="CMP-004.02.01" LOG_CI_END="-Infinity" LOG_CI_START="-Infinity" LOG_EFFECT_SIZE="-Infinity" NO="1" P_CHI2="0.0" P_Z="0.0" STUDIES="1" TAU2="0.0" TOTAL_1="4" TOTAL_2="22" WEIGHT="0.0" Z="0.0">
<NAME>final follow up</NAME>
<DICH_DATA CI_END="1.6604806156417662" CI_START="0.22490885265716756" EFFECT_SIZE="0.6111111111111112" ESTIMABLE="YES" EVENTS_1="2" EVENTS_2="18" LOG_CI_END="0.22023381003440123" LOG_CI_START="-0.6479934499245632" LOG_EFFECT_SIZE="-0.21387981994508098" ORDER="1" O_E="0.0" SE="0.5100009902941465" STUDY_ID="STD-Lane-1991" TOTAL_1="4" TOTAL_2="22" VAR="0.2601010101010101" WEIGHT="0.0"/>
</DICH_SUBGROUP>
</DICH_OUTCOME>
<DICH_OUTCOME CHI2="0.0" CI_END="0.0" CI_START="0.0" CI_STUDY="95" CI_TOTAL="95" DF="0" EFFECT_MEASURE="RR" EFFECT_SIZE="0.0" ESTIMABLE="NO" EVENTS_1="2" EVENTS_2="18" I2="0.0" I2_Q="0.0" ID="CMP-004.03" LOG_CI_END="-Infinity" LOG_CI_START="-Infinity" LOG_EFFECT_SIZE="-Infinity" METHOD="IV" MODIFIED="2018-05-01 15:37:12 +0100" MODIFIED_BY="[Empty name]" NO="3" P_CHI2="0.0" P_Q="0.0" P_Z="0.0" Q="0.0" RANDOM="NO" SCALE="10.0" SORT_BY="STUDY" STUDIES="1" SUBGROUPS="YES" SUBGROUP_TEST="NO" SWAP_EVENTS="NO" TAU2="0.0" TOTALS="NO" TOTAL_1="4" TOTAL_2="22" WEIGHT="0.0" Z="0.0">
<NAME>Strength (full or partial recovery)</NAME>
<GROUP_LABEL_1>Pull out suture and K wire fixation of joint</GROUP_LABEL_1>
<GROUP_LABEL_2>'New method'</GROUP_LABEL_2>
<GRAPH_LABEL_1>Favours 'New mothod'</GRAPH_LABEL_1>
<GRAPH_LABEL_2>Favours Pull out suture and K wire fixation of joint</GRAPH_LABEL_2>
<DICH_SUBGROUP CHI2="0.0" CI_END="0.0" CI_START="0.0" DF="0" EFFECT_SIZE="0.0" ESTIMABLE="NO" EVENTS_1="2" EVENTS_2="18" I2="0.0" ID="CMP-004.03.01" LOG_CI_END="-Infinity" LOG_CI_START="-Infinity" LOG_EFFECT_SIZE="-Infinity" NO="1" P_CHI2="0.0" P_Z="0.0" STUDIES="1" TAU2="0.0" TOTAL_1="4" TOTAL_2="22" WEIGHT="0.0" Z="0.0">
<NAME>final follow up</NAME>
<DICH_DATA CI_END="1.6604806156417662" CI_START="0.22490885265716756" EFFECT_SIZE="0.6111111111111112" ESTIMABLE="YES" EVENTS_1="2" EVENTS_2="18" LOG_CI_END="0.22023381003440123" LOG_CI_START="-0.6479934499245632" LOG_EFFECT_SIZE="-0.21387981994508098" ORDER="1" O_E="0.0" SE="0.5100009902941465" STUDY_ID="STD-Lane-1991" TOTAL_1="4" TOTAL_2="22" VAR="0.2601010101010101" WEIGHT="0.0"/>
</DICH_SUBGROUP>
</DICH_OUTCOME>
<DICH_OUTCOME CHI2="0.0" CI_END="0.0" CI_START="0.0" CI_STUDY="95" CI_TOTAL="95" DF="0" EFFECT_MEASURE="RR" EFFECT_SIZE="0.0" ESTIMABLE="NO" EVENTS_1="2" EVENTS_2="18" I2="0.0" I2_Q="0.0" ID="CMP-004.04" LOG_CI_END="-Infinity" LOG_CI_START="-Infinity" LOG_EFFECT_SIZE="-Infinity" METHOD="IV" MODIFIED="2018-05-01 15:38:59 +0100" MODIFIED_BY="[Empty name]" NO="4" P_CHI2="0.0" P_Q="0.0" P_Z="0.0" Q="0.0" RANDOM="NO" SCALE="10.0" SORT_BY="STUDY" STUDIES="1" SUBGROUPS="YES" SUBGROUP_TEST="NO" SWAP_EVENTS="NO" TAU2="0.0" TOTALS="NO" TOTAL_1="4" TOTAL_2="22" WEIGHT="0.0" Z="0.0">
<NAME>Overall outcome (excellent vs good)</NAME>
<GROUP_LABEL_1>Pull out suture and K wire fixation of joint</GROUP_LABEL_1>
<GROUP_LABEL_2>'New method'</GROUP_LABEL_2>
<GRAPH_LABEL_1>Favours 'New method'</GRAPH_LABEL_1>
<GRAPH_LABEL_2>Favours Pull out suture and K wire fixation of joint</GRAPH_LABEL_2>
<DICH_SUBGROUP CHI2="0.0" CI_END="0.0" CI_START="0.0" DF="0" EFFECT_SIZE="0.0" ESTIMABLE="NO" EVENTS_1="2" EVENTS_2="18" I2="0.0" ID="CMP-004.04.01" LOG_CI_END="-Infinity" LOG_CI_START="-Infinity" LOG_EFFECT_SIZE="-Infinity" NO="1" P_CHI2="0.0" P_Z="0.0" STUDIES="1" TAU2="0.0" TOTAL_1="4" TOTAL_2="22" WEIGHT="0.0" Z="0.0">
<NAME>final follow up</NAME>
<DICH_DATA CI_END="1.6604806156417662" CI_START="0.22490885265716756" EFFECT_SIZE="0.6111111111111112" ESTIMABLE="YES" EVENTS_1="2" EVENTS_2="18" LOG_CI_END="0.22023381003440123" LOG_CI_START="-0.6479934499245632" LOG_EFFECT_SIZE="-0.21387981994508098" ORDER="1" O_E="0.0" SE="0.5100009902941465" STUDY_ID="STD-Lane-1991" TOTAL_1="4" TOTAL_2="22" VAR="0.2601010101010101" WEIGHT="0.0"/>
</DICH_SUBGROUP>
</DICH_OUTCOME>
</COMPARISON>
<COMPARISON ID="CMP-005" NO="5">
<NAME>Pull out suture repair vs Bone anchor repair</NAME>
<CONT_OUTCOME CHI2="0.0" CI_END="0.0" CI_START="0.0" CI_STUDY="95" CI_TOTAL="95" DF="0" EFFECT_MEASURE="MD" EFFECT_SIZE="0.0" ESTIMABLE="NO" I2="0.0" I2_Q="0.0" ID="CMP-005.01" NO="1" P_CHI2="0.0" P_Q="0.0" P_Z="0.0" Q="0.0" RANDOM="NO" SCALE="100.0" SORT_BY="STUDY" STUDIES="0" SUBGROUPS="NO" SUBGROUP_TEST="YES" TAU2="0.0" TOTALS="YES" TOTAL_1="0" TOTAL_2="0" UNITS="" WEIGHT="0.0" Z="0.0">
<NAME>Range of motion MCPJ as % of contralateral hand</NAME>
<GROUP_LABEL_1>Pull out suture repair</GROUP_LABEL_1>
<GROUP_LABEL_2>Bone anchor repair</GROUP_LABEL_2>
<GRAPH_LABEL_1>Favours Pull out suture repair</GRAPH_LABEL_1>
<GRAPH_LABEL_2>Favours Bone anchor repair</GRAPH_LABEL_2>
</CONT_OUTCOME>
<CONT_OUTCOME CHI2="0.0" CI_END="0.0" CI_START="0.0" CI_STUDY="95" CI_TOTAL="95" DF="0" EFFECT_MEASURE="MD" EFFECT_SIZE="0.0" ESTIMABLE="NO" I2="0.0" I2_Q="0.0" ID="CMP-005.02" NO="2" P_CHI2="0.0" P_Q="0.0" P_Z="0.0" Q="0.0" RANDOM="NO" SCALE="100.0" SORT_BY="STUDY" STUDIES="0" SUBGROUPS="NO" SUBGROUP_TEST="YES" TAU2="0.0" TOTALS="YES" TOTAL_1="0" TOTAL_2="0" UNITS="" WEIGHT="0.0" Z="0.0">
<NAME>Range of motion IPJ as % of contralateral hand</NAME>
<GROUP_LABEL_1>Pull out suture repair</GROUP_LABEL_1>
<GROUP_LABEL_2>Bone anchor repair</GROUP_LABEL_2>
<GRAPH_LABEL_1>Favours Pull out suture repair</GRAPH_LABEL_1>
<GRAPH_LABEL_2>Favours Bone anchor repair</GRAPH_LABEL_2>
</CONT_OUTCOME>
<CONT_OUTCOME CHI2="0.0" CI_END="0.0" CI_START="0.0" CI_STUDY="95" CI_TOTAL="95" DF="0" EFFECT_MEASURE="MD" EFFECT_SIZE="0.0" ESTIMABLE="NO" I2="0.0" I2_Q="0.0" ID="CMP-005.03" NO="3" P_CHI2="0.0" P_Q="0.0" P_Z="0.0" Q="0.0" RANDOM="NO" SCALE="100.0" SORT_BY="STUDY" STUDIES="0" SUBGROUPS="NO" SUBGROUP_TEST="YES" TAU2="0.0" TOTALS="YES" TOTAL_1="0" TOTAL_2="0" UNITS="" WEIGHT="0.0" Z="0.0">
<NAME>Pinch strength as % of contralateral hand</NAME>
<GROUP_LABEL_1>Pull out suture repair</GROUP_LABEL_1>
<GROUP_LABEL_2>Bone anchor repair</GROUP_LABEL_2>
<GRAPH_LABEL_1>Favours Pull out suture repair</GRAPH_LABEL_1>
<GRAPH_LABEL_2>Favours Bone anchor repair</GRAPH_LABEL_2>
</CONT_OUTCOME>
<CONT_OUTCOME CHI2="0.0" CI_END="0.0" CI_START="0.0" CI_STUDY="95" CI_TOTAL="95" DF="0" EFFECT_MEASURE="MD" EFFECT_SIZE="0.0" ESTIMABLE="NO" I2="0.0" I2_Q="0.0" ID="CMP-005.04" NO="4" P_CHI2="0.0" P_Q="0.0" P_Z="0.0" Q="0.0" RANDOM="NO" SCALE="100.0" SORT_BY="STUDY" STUDIES="0" SUBGROUPS="NO" SUBGROUP_TEST="YES" TAU2="0.0" TOTALS="YES" TOTAL_1="0" TOTAL_2="0" UNITS="" WEIGHT="0.0" Z="0.0">
<NAME>Patient satisfaction on 1 to 5 grading</NAME>
<GROUP_LABEL_1>Pull out suture repair</GROUP_LABEL_1>
<GROUP_LABEL_2>Bone anchor repair</GROUP_LABEL_2>
<GRAPH_LABEL_1>Favours Pull out suture repair</GRAPH_LABEL_1>
<GRAPH_LABEL_2>Favours Bone anchor repair</GRAPH_LABEL_2>
</CONT_OUTCOME>
<DICH_OUTCOME CHI2="0.0" CI_END="0.0" CI_START="0.0" CI_STUDY="95" CI_TOTAL="95" DF="0" EFFECT_MEASURE="RR" EFFECT_SIZE="0.0" ESTIMABLE="NO" EVENTS_1="8" EVENTS_2="2" I2="0.0" I2_Q="0.0" ID="CMP-005.05" LOG_CI_END="-Infinity" LOG_CI_START="-Infinity" LOG_EFFECT_SIZE="-Infinity" METHOD="IV" NO="5" P_CHI2="0.0" P_Q="0.0" P_Z="0.0" Q="0.0" RANDOM="NO" SCALE="10.0" SORT_BY="STUDY" STUDIES="1" SUBGROUPS="YES" SUBGROUP_TEST="NO" SWAP_EVENTS="NO" TAU2="0.0" TOTALS="NO" TOTAL_1="30" TOTAL_2="30" WEIGHT="0.0" Z="0.0">
<NAME>Soft tissue complications</NAME>
<GROUP_LABEL_1>Pull out suture repair</GROUP_LABEL_1>
<GROUP_LABEL_2>Bone anchor repair</GROUP_LABEL_2>
<GRAPH_LABEL_1>Favours Pull out suture repair</GRAPH_LABEL_1>
<GRAPH_LABEL_2>Favours Bone anchor repair</GRAPH_LABEL_2>
<DICH_SUBGROUP CHI2="0.0" CI_END="0.0" CI_START="0.0" DF="0" EFFECT_SIZE="0.0" ESTIMABLE="NO" EVENTS_1="8" EVENTS_2="2" I2="0.0" ID="CMP-005.05.01" LOG_CI_END="-Infinity" LOG_CI_START="-Infinity" LOG_EFFECT_SIZE="-Infinity" NO="1" P_CHI2="0.0" P_Z="0.0" STUDIES="1" TAU2="0.0" TOTAL_1="30" TOTAL_2="30" WEIGHT="0.0" Z="0.0">
<NAME>final follow up</NAME>
<DICH_DATA CI_END="17.301840540849035" CI_START="0.9247571067496871" EFFECT_SIZE="4.0" ESTIMABLE="YES" EVENTS_1="8" EVENTS_2="2" LOG_CI_END="1.2380923051066506" LOG_CI_START="-0.033972322450725866" LOG_EFFECT_SIZE="0.6020599913279624" ORDER="1" O_E="0.0" SE="0.7472170590486632" STUDY_ID="STD-Katolik-2008" TOTAL_1="30" TOTAL_2="30" VAR="0.5583333333333333" WEIGHT="0.0"/>
</DICH_SUBGROUP>
</DICH_OUTCOME>
</COMPARISON>
<COMPARISON ID="CMP-006" NO="6">
<NAME>Immobilisation vs Early Active Movement (EAM)</NAME>
<CONT_OUTCOME CHI2="0.0" CI_END="0.0" CI_START="0.0" CI_STUDY="95" CI_TOTAL="95" DF="0" EFFECT_MEASURE="MD" EFFECT_SIZE="0.0" ESTIMABLE="NO" I2="0.0" I2_Q="0.0" ID="CMP-006.01" NO="1" P_CHI2="0.0" P_Q="0.0" P_Z="0.0" Q="0.0" RANDOM="NO" SCALE="100.0" SORT_BY="STUDY" STUDIES="0" SUBGROUPS="NO" SUBGROUP_TEST="YES" TAU2="0.0" TOTALS="YES" TOTAL_1="0" TOTAL_2="0" UNITS="" WEIGHT="0.0" Z="0.0">
<NAME>Range of motion MCPJ</NAME>
<GROUP_LABEL_1>Immobilisation</GROUP_LABEL_1>
<GROUP_LABEL_2>Early Active Movement (EAM)</GROUP_LABEL_2>
<GRAPH_LABEL_1>Favours Immobilisation</GRAPH_LABEL_1>
<GRAPH_LABEL_2>Favours Early Active Movement (EAM)</GRAPH_LABEL_2>
</CONT_OUTCOME>
<CONT_OUTCOME CHI2="0.0" CI_END="0.0" CI_START="0.0" CI_STUDY="95" CI_TOTAL="95" DF="0" EFFECT_MEASURE="MD" EFFECT_SIZE="0.0" ESTIMABLE="NO" I2="0.0" I2_Q="0.0" ID="CMP-006.02" NO="2" P_CHI2="0.0" P_Q="0.0" P_Z="0.0" Q="0.0" RANDOM="NO" SCALE="100.0" SORT_BY="STUDY" STUDIES="0" SUBGROUPS="NO" SUBGROUP_TEST="YES" TAU2="0.0" TOTALS="YES" TOTAL_1="0" TOTAL_2="0" UNITS="" WEIGHT="0.0" Z="0.0">
<NAME>Range of Motion IPJ</NAME>
<GROUP_LABEL_1>Immobilisation</GROUP_LABEL_1>
<GROUP_LABEL_2>Early Active Movement (EAM)</GROUP_LABEL_2>
<GRAPH_LABEL_1>Favours Immobilisation</GRAPH_LABEL_1>
<GRAPH_LABEL_2>Favours Early Active Movement (EAM)</GRAPH_LABEL_2>
</CONT_OUTCOME>
<DICH_OUTCOME CHI2="0.0" CI_END="0.0" CI_START="0.0" CI_STUDY="95" CI_TOTAL="95" DF="0" EFFECT_MEASURE="RR" EFFECT_SIZE="0.0" ESTIMABLE="NO" EVENTS_1="0" EVENTS_2="0" I2="0.0" I2_Q="0.0" ID="CMP-006.03" LOG_CI_END="-Infinity" LOG_CI_START="-Infinity" LOG_EFFECT_SIZE="-Infinity" METHOD="IV" NO="3" P_CHI2="0.0" P_Q="0.0" P_Z="0.0" Q="0.0" RANDOM="NO" SCALE="10.0" SORT_BY="STUDY" STUDIES="0" SUBGROUPS="NO" SUBGROUP_TEST="NO" SWAP_EVENTS="NO" TAU2="0.0" TOTALS="NO" TOTAL_1="0" TOTAL_2="0" WEIGHT="0.0" Z="0.0">
<NAME>Returned to work</NAME>
<GROUP_LABEL_1>Immobilisation</GROUP_LABEL_1>
<GROUP_LABEL_2>Early Active Movement (EAM)</GROUP_LABEL_2>
<GRAPH_LABEL_1>Favours Immobilisation</GRAPH_LABEL_1>
<GRAPH_LABEL_2>Favours Early Active Movement (EAM)</GRAPH_LABEL_2>
</DICH_OUTCOME>
<DICH_OUTCOME CHI2="0.0" CI_END="0.0" CI_START="0.0" CI_STUDY="95" CI_TOTAL="95" DF="0" EFFECT_MEASURE="RR" EFFECT_SIZE="0.0" ESTIMABLE="NO" EVENTS_1="0" EVENTS_2="0" I2="0.0" I2_Q="0.0" ID="CMP-006.04" LOG_CI_END="-Infinity" LOG_CI_START="-Infinity" LOG_EFFECT_SIZE="-Infinity" METHOD="IV" NO="4" P_CHI2="0.0" P_Q="0.0" P_Z="0.0" Q="0.0" RANDOM="NO" SCALE="10.0" SORT_BY="STUDY" STUDIES="0" SUBGROUPS="NO" SUBGROUP_TEST="NO" SWAP_EVENTS="NO" TAU2="0.0" TOTALS="NO" TOTAL_1="0" TOTAL_2="0" WEIGHT="0.0" Z="0.0">
<NAME>Normal hand function</NAME>
<GROUP_LABEL_1>Immobilisation</GROUP_LABEL_1>
<GROUP_LABEL_2>Early Active Movement (EAM)</GROUP_LABEL_2>
<GRAPH_LABEL_1>Favours Immobilisation</GRAPH_LABEL_1>
<GRAPH_LABEL_2>Favours Early Active Movement (EAM)</GRAPH_LABEL_2>
</DICH_OUTCOME>
<DICH_OUTCOME CHI2="0.0" CI_END="0.0" CI_START="0.0" CI_STUDY="95" CI_TOTAL="95" DF="0" EFFECT_MEASURE="RR" EFFECT_SIZE="0.0" ESTIMABLE="NO" EVENTS_1="3" EVENTS_2="3" I2="0.0" I2_Q="0.0" ID="CMP-006.05" LOG_CI_END="-Infinity" LOG_CI_START="-Infinity" LOG_EFFECT_SIZE="-Infinity" METHOD="IV" NO="5" P_CHI2="0.0" P_Q="0.0" P_Z="0.0" Q="0.0" RANDOM="NO" SCALE="10.0" SORT_BY="STUDY" STUDIES="1" SUBGROUPS="YES" SUBGROUP_TEST="NO" SWAP_EVENTS="NO" TAU2="0.0" TOTALS="NO" TOTAL_1="6" TOTAL_2="6" WEIGHT="0.0" Z="0.0">
<NAME>Soft tissue complications (scar tethering)</NAME>
<GROUP_LABEL_1>Immobilisation</GROUP_LABEL_1>
<GROUP_LABEL_2>Early Active Movement (EAM)</GROUP_LABEL_2>
<GRAPH_LABEL_1>Favours Immobilisation</GRAPH_LABEL_1>
<GRAPH_LABEL_2>Favours Early Active Movement (EAM)</GRAPH_LABEL_2>
<DICH_SUBGROUP CHI2="0.0" CI_END="0.0" CI_START="0.0" DF="0" EFFECT_SIZE="0.0" ESTIMABLE="NO" EVENTS_1="3" EVENTS_2="3" I2="0.0" ID="CMP-006.05.01" LOG_CI_END="-Infinity" LOG_CI_START="-Infinity" LOG_EFFECT_SIZE="-Infinity" NO="1" P_CHI2="0.0" P_Z="0.0" STUDIES="1" TAU2="0.0" TOTAL_1="6" TOTAL_2="6" WEIGHT="0.0" Z="0.0">
<NAME>6 months</NAME>
<DICH_DATA CI_END="3.1005692822786637" CI_START="0.3225214175072657" EFFECT_SIZE="1.0" ESTIMABLE="YES" EVENTS_1="3" EVENTS_2="3" LOG_CI_END="0.491441440109722" LOG_CI_START="-0.49144144010972196" LOG_EFFECT_SIZE="0.0" ORDER="1" O_E="0.0" SE="0.5773502691896258" STUDY_ID="STD-Crowley-2013" TOTAL_1="6" TOTAL_2="6" VAR="0.33333333333333337" WEIGHT="0.0"/>
</DICH_SUBGROUP>
</DICH_OUTCOME>
</COMPARISON>
<COMPARISON ID="CMP-007" MODIFIED="2018-05-01 16:03:09 +0100" MODIFIED_BY="[Empty name]" NO="7">
<NAME>Pull out suture vs anchor</NAME>
<DICH_OUTCOME CHI2="0.005528668742409265" CI_END="14.323078696626785" CI_START="1.074526843729715" CI_STUDY="95" CI_TOTAL="95" DF="1" EFFECT_MEASURE="RR" EFFECT_SIZE="3.923076923076923" ESTIMABLE="YES" EVENTS_1="9" EVENTS_2="3" I2="0.0" I2_Q="0.0" ID="CMP-007.01" LOG_CI_END="1.1560363781148422" LOG_CI_START="0.03121726946735711" LOG_EFFECT_SIZE="0.5936268237910995" METHOD="MH" MODIFIED="2018-05-01 16:03:09 +0100" MODIFIED_BY="[Empty name]" NO="1" P_CHI2="0.9407278999900006" P_Q="1.0" P_Z="0.038569147031203975" Q="0.0" RANDOM="NO" SCALE="100.0" SORT_BY="STUDY" STUDIES="2" SUBGROUPS="NO" SUBGROUP_TEST="YES" SWAP_EVENTS="NO" TAU2="0.0" TOTALS="YES" TOTAL_1="37" TOTAL_2="55" WEIGHT="100.0" Z="2.0687543195927223">
<NAME>Complications</NAME>
<GROUP_LABEL_1>Pull out suture</GROUP_LABEL_1>
<GROUP_LABEL_2>Bone anchor</GROUP_LABEL_2>
<GRAPH_LABEL_1>Favours [experimental]</GRAPH_LABEL_1>
<GRAPH_LABEL_2>Favours [control]</GRAPH_LABEL_2>
<DICH_DATA CI_END="17.301840540849035" CI_START="0.9247571067496871" EFFECT_SIZE="4.0" ESTIMABLE="YES" EVENTS_1="8" EVENTS_2="2" LOG_CI_END="1.2380923051066506" LOG_CI_START="-0.033972322450725866" LOG_EFFECT_SIZE="0.6020599913279624" MODIFIED="2018-05-01 16:02:11 +0100" MODIFIED_BY="[Empty name]" ORDER="29" O_E="0.0" SE="0.7472170590486632" STUDY_ID="STD-Katolik-2008" TOTAL_1="30" TOTAL_2="30" VAR="0.5583333333333333" WEIGHT="82.05128205128206"/>
<DICH_DATA CI_END="50.15034408800299" CI_START="0.25433727869212397" EFFECT_SIZE="3.5714285714285716" ESTIMABLE="YES" EVENTS_1="1" EVENTS_2="1" LOG_CI_END="1.7002739171173211" LOG_CI_START="-0.5945899798017594" LOG_EFFECT_SIZE="0.5528419686577808" MODIFIED="2018-05-01 16:02:33 +0100" MODIFIED_BY="[Empty name]" ORDER="30" O_E="0.0" SE="1.3480144128097655" STUDY_ID="STD-Lane-1991" TOTAL_1="7" TOTAL_2="25" VAR="1.8171428571428572" WEIGHT="17.94871794871795"/>
</DICH_OUTCOME>
<DICH_OUTCOME CHI2="0.0" CI_END="0.0" CI_START="0.0" CI_STUDY="95" CI_TOTAL="95" DF="0" EFFECT_MEASURE="OR" EFFECT_SIZE="0.0" ESTIMABLE="NO" EVENTS_1="0" EVENTS_2="0" I2="0.0" I2_Q="0.0" ID="CMP-007.02" LOG_CI_END="-Infinity" LOG_CI_START="-Infinity" LOG_EFFECT_SIZE="-Infinity" METHOD="MH" MODIFIED="2018-05-01 16:00:52 +0100" MODIFIED_BY="[Empty name]" NO="2" P_CHI2="0.0" P_Q="0.0" P_Z="0.0" Q="0.0" RANDOM="NO" SCALE="100.0" SORT_BY="STUDY" STUDIES="0" SUBGROUPS="NO" SUBGROUP_TEST="YES" SWAP_EVENTS="NO" TAU2="0.0" TOTALS="YES" TOTAL_1="0" TOTAL_2="0" WEIGHT="0.0" Z="0.0">
<NAME>New Outcome</NAME>
<GROUP_LABEL_1>Pull out suture</GROUP_LABEL_1>
<GROUP_LABEL_2>Bone anchor</GROUP_LABEL_2>
<GRAPH_LABEL_1>Favours [experimental]</GRAPH_LABEL_1>
<GRAPH_LABEL_2>Favours [control]</GRAPH_LABEL_2>
</DICH_OUTCOME>
</COMPARISON>
</ANALYSES_AND_DATA>
<FIGURES MODIFIED="2018-05-29 21:04:25 +0100" MODIFIED_BY="[Empty name]">
<FIGURE FILENAME="Risk of bias graph.png" FILE_TYPE="PNG" ID="FIG-01" MODIFIED="2018-05-29 21:04:25 +0100" MODIFIED_BY="[Empty name]" NO="1" SHORT_VERSION_FIGURE="YES" TYPE="QUALITY_GRAPH_PLOT">
<CAPTION>
<P>Risk of bias graph: review authors' judgements about each risk of bias item presented as percentages across all included studies.</P>
</CAPTION>
<FILE>iVBORw0KGgoAAAANSUhEUgAAAl4AAAEACAMAAABVk4iuAAADAFBMVEUAAADAAAAAwAAAAMDg4ADA
AMAAwMD/gADAwMD/gICA/4CAgP/g4OBAAAAAQAAAAECAgID///8AAAALCwsWFhYhISEsLCw3NzdC
QkJNTU1YWFhjY2Nubm55eXmEhISPj4+ampqlpaWwsLC7u7vGxsbR0dHc3Nzn5+cAAAAAADMAAGYA
AJkAAMwAAP8AMwAAMzMAM2YAM5kAM8wAM/8AZgAAZjMAZmYAZpkAZswAZv8AmQAAmTMAmWYAmZkA
mcwAmf8AzAAAzDMAzGYAzJkAzMwAzP8A/wAA/zMA/2YA/5kA/8wA//8zAAAzADMzAGYzAJkzAMwz
AP8zMwAzMzMzM2YzM5kzM8wzM/8zZgAzZjMzZmYzZpkzZswzZv8zmQAzmTMzmWYzmZkzmcwzmf8z
zAAzzDMzzGYzzJkzzMwzzP8z/wAz/zMz/2Yz/5kz/8wz//9mAABmADNmAGZmAJlmAMxmAP9mMwBm
MzNmM2ZmM5lmM8xmM/9mZgBmZjNmZmZmZplmZsxmZv9mmQBmmTNmmWZmmZlmmcxmmf9mzABmzDNm
zGZmzJlmzMxmzP9m/wBm/zNm/2Zm/5lm/8xm//+ZAACZADOZAGaZAJmZAMyZAP+ZMwCZMzOZM2aZ
M5mZM8yZM/+ZZgCZZjOZZmaZZpmZZsyZZv+ZmQCZmTOZmWaZmZmZmcyZmf+ZzACZzDOZzGaZzJmZ
zMyZzP+Z/wCZ/zOZ/2aZ/5mZ/8yZ///MAADMADPMAGbMAJnMAMzMAP/MMwDMMzPMM2bMM5nMM8zM
M//MZgDMZjPMZmbMZpnMZszMZv/MmQDMmTPMmWbMmZnMmczMmf/MzADMzDPMzGbMzJnMzMzMzP/M
/wDM/zPM/2bM/5nM/8zM////AAD/ADP/AGb/AJn/AMz/AP//MwD/MzP/M2b/M5n/M8z/M///ZgD/
ZjP/Zmb/Zpn/Zsz/Zv//mQD/mTP/mWb/mZn/mcz/mf//zAD/zDP/zGb/zJn/zMz/zP///wD//zP/
/2b//5n//8z///9BjlLGAAAdCklEQVR42u1da3Ab13U+fOwLgEjskqxFqfGYopp2Rv2ROpViyaJi
g1YStUmcZJqZjOO8PFPZidNkOsk0iTvjOv0RW07k1PXYSWTPKH6lzdjjqZWHZEuCY0PKg+qo02mU
ZhxSUuSIoCtyQUoEF8CCYO9rX3iQIAiAoHw+PRZ77zn3nF2cvffu4n57ABCIhqENdDwJiAYh1Y7n
ANE4YHghMLwQGF4IBIYXAsMLgeGFQGB4IVYNnXgK6osUngLfk3oMr1UcD5YhOr+GzsACDo4InHsh
MLwQCAwvBIYXAsNrzcBsuiKiQeEVI5BDybJVq3VsGyvY1iNLeFhBMVZeesHAMGp47xWPxyekwZY6
tu3Eq3J9k/X72hSdIy3az1vY2zVjcDTO5QH6NFkhl3MsqspkMxJS6CNcOyyHbVqoyActVUowcUtS
1AStkyI2lVT1GO8ayD8zpIRNpqBYpE6lTYoyYK1GiZAd4a1275Ett51Ytyp8iLE/tJxLOXafs3rA
khWN2ZapDrht2eqwpxhSQp4PzK7GWgLo1WSVHFdCltVekOYGMY6aMffaJAFcCefCafK5MB4hm5ia
pM+be17MyT20MHn8c/3jl4eZdFcke/QWUjdq07rYS+O+TuDamewRnSlMdwPcrJ23vDKArXKyQFtN
5RTaKjx7vMttBzrGYTacm06TXob1Mz0v8nJw7P79CWb7ZWp7mvvF2qKfotp/zzmKupJVr3V9YHYv
jnLptJkLzQEMR3JHZwFO5DCOGh1edO6VnwbITIJ5I9k/b9BNftSYIjvZ62EsQ7ZTxtD2s4a2k2ko
dmJLltT1g0k29hYj7xtwJBjSWCtUOD/Wb3llANpZ3qrENOGcMTTktgOjBliToN3oNPUxYfucY3d+
C7Gd47ZFC+xTKkstTWZcH8ZgNO/6QJEy+rm0pbGDlLK9W4j4ljzGUQXUiykUi4NlXCa919SmfGF7
nO7Tf3KObege+SgK2T8SUNGPP9l1iQ2H5PqXbFeSbnihsxd3ptS8o9h7wBWSj5RRmdo0P899EMpK
1meX+kRtr5v06fi0wafocxp8LZkD8/kdcZi61m4738/9cZDC3xwX9FpOxlLQlC+R/2+Hycu+6DWB
zm1OmmVu9qX0A6Er5EslNwXkC9/FJcVjgZO8UOAkU/bKnuKyVPOIK3TCU7kdLnk3hyeI7QW/3SGT
2571Nym023xuUqeHAh7bYH5K3FrKr9ERNT2h3U4cfhK7qSbMvaafILPl40etHq8oMwi9dBzcDINq
sbiaMA6Ri1LtAz0McEpjkictk8Y+6csOaq5k5+akxsos3oi1CXrIBEq14VjIa463Q3F80sq6UakW
2/7lGVJoMdtK0tEhbemkrV8O9qksIqkPGmz+VcDjbtD+nX0o/Hb0Fn4EPyKHfAaXnTRlaj+z24SZ
Xf2+Nk/l1DY658rKuali6XW7ZTaSWXKGBM/5XoVKTnev/z69+e+WP+t1gtNzA+QLj0dl/Qrvc7MK
tTEVlfaHXSHRDvNjHfOhcz2Usy2TmdQ6g9v+E0eHtHUDaesV6zIJMvka9gCiR7aCDyFm1D7eUugO
ZiCyWxmeAdgpYxw1eO5Vrwlc1Q9BLKtWK+bHn+mpp9f2B581cO5Vfu7VAVrr+DVe5Un88n92zL/6
eK1W9k2lf15Pr7uTX/ftZdqWc21X/5WtpT5L850MfMdEXYGLoX2LoVM4K23UqUUALshBYHghMLwQ
CAwvRDOBU3u8c2zg7Q2G1yqOB0ijRSBw7oXA8EJgeCEQGF4IDK+aYK5+00gsW7vhZcToSq1YRXrt
xpURbxfTvZdvrIeX0Ll3WTTaiIVh1DrhlRvpXbR+cQ7rivAb3jfp25eWWwaN9oKOvV3LhJdpp/Lu
12FypqqtUR5sUpPVYw6H1QzJmumycYHRcy2Pj9utyQlHT5T1aYrCRWO6steyVMnyMW2pfIx3PKeV
bWAosmYxPm6IO2OGZfopqSmWx7+VBS9X5vxb6Asxn1xblixpCTBkpNFWQtNXq94XmVf/UYKBc/Tv
o8rsum/loFue7s7Db063r3sqf24gTmseWJfuIjUDF9/4bpo9sW5nMrqUDmtZGEhe2BMrCD09Beu+
8HMoRK7Mts+zhi/+4XOd0Qt/9cN5+MpRiJA6Lk+bJnjhpwehEEp37R6Ff3vlu5f3tzF7cxD/0zb4
ViTUNi9cILZCzNYb1BbBwBsXDtzLpIWtcGjuynN5OPak7R0frlb1r1Zteu91QAbZpQXaozBKvprc
WSkDcFiD1A6nRh1jNYKNS3Abk8mOwVmPOcv1KBf2EcbfdeiuU8bk9rPGENl7RILUI648x21bADpN
a/Qwsb8NNM4i0jhH986zl7KOXNAWsE+XuLSw9c28ZVEarY3dVMULqLnLK82PkuvwZNIoYaqSqus+
fWBHfDEOKxQVB+i1dm9+Vzbuo+JWouNSGq35x/ML3ZeKaLQJe2kaLS8QtkZuykN8J+PWukAqR4No
tNX1m7+Ix+MdZ8QeZaq2OYTEje3PXHHlRA34C4BzYkvKOAO2GyYPlZg7EaDjes8djLlk5LKfRks/
2Q7DUeiWcH97HZ+ErW1zE+FhfI7RQlN7ylIF9bTYe/AMbJYApE02KS5Io3T9RmKE1lAOq+RX5DLq
ZtikFpdxNm0+wN91xljb5dbSgGGjmEwGwT0GuwuQRsAQwx3n7cqDtuLIfSFgiz3RgLfzN1AIW5ph
jJPOWMNlJ60SXvlR8t/oV8QF/4n3KpkLAL/LRo4ChGe/Sr9zhU2gLvSwGg9c5lx2rz1VVDYVlT5A
Qmjmqf4XSsxNRfdmPCK3xF4N8B/XAJyypPQ0sXKzcptg5nYrlLebsu6eduTuz0p2kPs7qll8OZew
9bIlR4noNS9iHLXI3KsFYPYnttWzPTuSRBpthbnXW5HnaGTT9Wzu4a/7J18YXm/18GoocDE00mib
cWoRgAtyEBheCAwvBALDC9FM4NQe7xwbeHuD4bWKF+z81XkGkEaLwLkXAsMLgcDwQmB4ITC8qoZZ
JxnE1RFeNKmZ2leG4hpblJ1qyV8uW+7nw1ZS37i4dyvg0wpVvRzFJiF3raDJEhot/opdXe8Vj09o
fPFmCYt0EVpp18y3ypb7+bCV1Lc3+PDMTLlkeMPHL6+gzeJjSWWwD65ycDRSBbe/0hmD1dRYPtmY
m8/VDrNUsODkeY0N/TXTMBgjNaFJNE8rkXXIqCyTLFVPMEZrr6rwbLWKIKwKRiv4dbkdQaCFmMU0
R8JyaIT55eiYgXyxjh5nznIMShL1TBvx566N7fwnX45api5y5CZCshrl+W0TjLl7MNCerYpstEIu
ISlaL0gS0mirnXsZHquW55P9oZZ0Hi4vsHyuPVLyfr7P87yK3K0wlVR/CPAe06Z5WqFjXJQ/pp2f
4+I7J17sAZg9mp3+G2A5XqNMdzaUM/nw4uhyO53yhLPSvW+CZordOp2bonnIYBzSXOdaJas+7bTl
6qVyh11OR45mk8on1a1eecez1KqTo7ZjnKofEzly3/NSjof6s8dJu9aPuj8baO+JcY1/EnJPR7Iv
fwRAvg/jqJrwIpOvdzzo7p1jDNbneT5ZCp6WNXvWeCffz4g8rxx5Y/R5N08rzQnLcWisX8icMrqy
RGkItFHeGOfHSjbjooKny+2oY8YpZzgyqB1VAo0SCscM6OQ67xqD0UNeW0JPgl0u7/CG12ngG2Oq
V849c3yne16OXGsIUjeyQx8iPuauv5QJtPdOQ+SqFXI/sK0tBwBe/weMowrwL4amNNG+y1kfizSQ
T1YUUM5ocXZWcDmm5sC0tiPu4636ialUwO77+le3+wVGbpqHWcY5C+qW2gGX6Try7gLVKSXVFueV
FTlu6baUUevLUSv+jex20tiWS4Lr6Qg5O5prXzfJibnuTAx/c1yERnup+E6rvYRM6hYEc8zajGO6
sa3ntYD0SVdkhAl0F64Pzqu3zSVDd/PbyKCu17rpZqgVk6BtVjIUKcO1pQgwZ9tNrt5RzKg9WZyj
lmFXm+xz7oRZ1F6f45GQk9Jv0py2Zht2U1XOvfSO4scOg3BdoEDZBPoJPjj+GgYVt7wXNpORo/C/
LE+r9+10Dib38P1b4DSRvn1qS0/gG9Qso+37fLLn6VI7p13DOrOTsd2ZIdUhmweLubYUqg2vudTG
TsoHH4BBuaic+a6WXnecySsgn+5TA3ppOKP45WhO208CnHkQ46i6uZecebVI4FROCbJTp2znFST5
Pf48r21ylsyVwne4yWjvYslgX7GuExmDvyl/iEhvX+fPVktkwh+R0jNsJ3zHel/V1K2K85o3g9lJ
dStzom+hOtOkrR45U/LIYyoq3e8Ssx+inNw2JXe+qLzIdwfhv1zvy7qu7b+cCuj9TH3flF9unS4P
f4Lcs+DUvpq5V9XQc6VEwSUzycZqfilc7ZpgbrwsxeKNPYV210UD517l517LD6+IvdAZvlRSLOeW
0JNqfk3Rkk0vdiXYs/731zTkbPYEaLQYXkijbRxwMTTSaJtxahGAC3IQGF4IDC8EAsML0Uzg1B7v
HBt4e4PhVW/gD5BIo0Xg3AuB4YVAYHghMLwQGF4NgLnKdsxV8gfDqzIo6TaUXDbp1lAeLinb0KSD
FXaMsONnBfsblpWN9mEDw6gBvVc8PiHfwT+VVFXWmg1/saRsR5MOltsx595Ywv6OZWWj3T6HvV1D
Bkdj+rjbXx1jOVvt8F6HdBtl/FlTU47xy51zXmM730F3iJxgpIrcr5xta4Y5L1ZXlNcSjG5rPiyH
+bfXqym0bUNmDNrEXlntJdVfYu1Y8vs+nwCHXRs7piiWxfwR9bHonr2Wm41WNhw/uT1aLuzY2l7D
yUY7JXyMqntFtuykFuLZaB1fmL1t8mmMo4bMvXSPG3FkfIZxXx9wlmAWxsNpIvEvyY8IWSWr6g7p
tvPFA3Kn1x3EIap1zREZOfso/drnk9P3vz/J9LfnJvlvDLMvZ7cTkXQ4Z5IWh7fnjs6S6gcOTPYA
dIePvHM3MHYttXYkeczoZ/6Ieig8u73bsX3rm66f+nT20etYubATVR6dc+QMifu4MP6Jbu7o/ouh
a11f0q69Nz+EcVT/8CKTr7/wnv/fw3iod44Z50UBzyOrfdRh4WpjMOpyc+68HsYUf2P5MUpZJTK3
akxXy3IWr7oNNE4PygzBZ26keWQN6zCA/He9W4jCnRJoHwOQ7kvcmnHriC8OL1bUkwY/s9MxZVuu
n5oEn+ErrYUdm+W3FT6e5T6eY3ltKe43Jm3Xl52uPQuz0VZC7YuhKUMisTtTlmNbwsIFj81azMAt
Yts6MkFSLI2Kvjylroo8soLBSqtPZsHWc21kz9xYgK5Lxeons0FeLPXR8RMcZm6AfOu55GPaBrLR
9uXzO+KOvSCNFn9zrFs22qFC6T1+cJ7bHiDdutbozqf8DwE42zYgw8tdEmvXwuGzwPLIhj/MGKza
LK8mkSLNTvyE7BlWMvThEvViJsenTChl5go7m4O5boWPDpKOd10Ll86Baw9n9hXR4aVtXyYGyAmO
Lth0y//Sf+F/zXxng7/AfjzznTEWhNo90uNX2lg5GQufsA6caIOLs1e+kTwH45kO9bFIIe+XEf/y
px43gL1EqX3m2w8S2T3/81Do1Dyor/xZSi5AeLZDb7dBvfLQ3z4579T51EW92CN2SEO/fcxy/Mzn
Ow6+nKflws6Nd1wJs31qmvvotEb+/4r9/gOsoH0m7fPlcfD1XhnsvbyQyqxo7iXbY0VlU3kluMQn
lVVe4DYuGErmlDvVyso5EjTHu/qfAJb9dXruSojLBBdMpW6SBXf2+Dome4/BGLSR3XLXZcpxlTNj
lM+qDB/ndeGgP7xegGeZfTHv+nmK56Al5cLO11h+Wy5HfLSDbwcLae9NFftC7OUljKi6z72qxsG7
51rqkM0NV+oaDyO7xg2ce5WfezU6vLo+9mTHTItd3daBL9azucgl//wCwwtptA0ELoZGGm0zTi0C
cEEOAsMLgeGFQGB4IZoJnNrjnWMDb28wvNbGeLCMVlf9pXRIo0Xg3AuB4YVAYHghMLwQGF7NhllT
1XJVTH8VLj+tF5q8YqLqFAaeoJqpKCTyQC6ntaCK7qYDIuWhOUeW7JRzVJQVVxW91x4fTNRtrX0z
sAjHtoZctgEVX65aUn4D/xQP5tEtRXFV3sLernUGR5E7doTxZm2RT/Z78rCR4DllrWGacxYY7zbM
Oa4iDy148uDQb/v2yBbLXMsZr4p8MMH5vG4OWVJ3EFhqWYUzZGk+XH590Vy1bjlrL6qIdomFkUCu
W4oRTXB/ezV5WKc5uSmXV5rDbLQtNPcqJKe7AW7WzlucW0uZqXsnfpx9PyuHa55TtjK5a2eyRzjv
dusbIg+tKy+6kThYv0hHaV7cHMstW0ge/9wHxo/TnLmpnMIzr/XIE58G+vKB3HSap789mp3mOZFo
rlq3nJFnn0+Kdmn8ClvcX4qtFyd5m2kz91/E++EI4/L25TCOWie8eNLY/Fi/Rf+HUdrJnDK0d51j
5SJ3LDCGxBBfZqwaoPGv0JF3YZ+Vsl5uWZ5XlrJesxKYnIGWHTPo74DWJIj0tzQfLufF5l/3l1Nc
71s179ji/rKphKHxNmneXDJoS9kE5fK+nsc4qoDaiWg1gTLU7mKbd99F93fdBfs65mHgHnDKBy7A
vvYC/bRrYGDg94xW9m7y6XzBL8/JYW4z5P99nfNU122eqFxgk9zOb8A+UjD1vc7OtzEVu2ffq29j
zLL2+8FX7vnG/zq27nKJaORTJzNufldqJ0oT3z64/w/7mb8uGkREW0arC6seVHUhoq0MHm92KFhh
s9yx4GfQtnlsV1eez8WcjLEluWV9OWRNJvs2mIzw/a5Cl0gLSXPVeuVlPCzyzXYeWWwEmebN7UlP
aLdDMfMX0QLPvTo3J0mQSxps/lWwoofljgX2NoCDROSEDcdGnDy0Qv6EYd7Co0reZCtk9NxcnFtW
JVr8/SrKaaCy+Ukry2NmfupWkQ+X5qr1yhPuDSCP2QdLfOsGjb8Yo/DbUTo/1BLGj8htxBlcdtJy
4TU9N0C+xHiPbBXd6Lez3LF0ht0tf/ZVwXFVLN7hCPlIup/2cPJ6SGUix8gIly3OLTsVlfZzRu3U
hxQqO8Oz4ErrKQdWHLW801+urHeUZfapNNftjNrHXQvf0U/vPcO7leEZgJ0yxlHFMb3FqC2Nzh0b
eO614WLPyluZ2hig0eJj1VbmOTY6d2wARm525Y1EJP8KVQwvf3i13LShmdFVnx8XiyK00BBPC7Am
gbPSOgNptC0xtUdgeCEQGF4IDC/EWxA4ta8zkEaLNNpGAl8fhzRaBM69EBheCASGFwLDC4HhtWow
m6CxMj1EK4eXHVL2dnlEjeKsrxsWzXJbDvdW0NAjNelVyEYbsTCM1kJ4dSnJB+BrFasXzxFbDr8p
r2HekKpJT6C46oKOvd1aCK/CmGFcfoTmiJVD/BujTNoRRoG1BLlVs8HWnHLalXSrjnzMYsxZmvV2
hLFfBR02FlVlg3JglSjveAZPSjXpQV9I4xzePo2lyjVkSUuAoWzCOFoD4dU5cMymywn16dxL/HeF
a3+WndwKYClpJ4+t9EfwjOSUU3SMu/J9E1IP0VGzCguHpKDDQmE8kgbYqibFmrzcT2rTg+wfItyv
K+Hs9CzAbMg2dwP8GNOFroXweuOfPxjWkixHrODP2ttAU0k8eDlif3IffF5xyilGDVf+gnGWBKc9
CmP0+z7rLoDneXHVMeMc389vqU0PzhmXuNXMJGPifjNvWcSxLRheldBia+3NgR2HF80Ra27IqBlf
jlqWK9aVF8linU2FvLiSXZueLxttb35XNg4jN+UhvjPID8CUVa36hhzFBGPmeJkcsSe9ubPREd3n
Z9g6UjZ7nmB+mrNfy33FXl7cdrM2PehzJLph8hDZbJubCA/jc4w1MjhmBmyzWyJbzp+l/Qznz0qb
bNUJMvn6Lrfc0RPy18EmWncGNosMfyf8o5Y1CNcl+BzvTG16MAdv5zTa/FGLMtg0wxhfIBtcdrIW
wiv1QGR9/gLZ8hyxdFZ0s3JbBOB3LEfsg/206P9O3OqWO3pCvmNv/h5S914lc4FXSP7nW15eXPnX
tenBqGadZx9mnup/gU7TLDlKRK95EeNobcy9VoKlCbgiL6758UNSLXoVgNloK8+9mvyGnEbi4uL8
0a6Fzp+++jj9tG8q21aLXgX8+XMP+Ud4DC/fG3IwG229R3g8BZiNtgmnFgG4IAeB4YXA8EIgMLwQ
zQRO7fHOsYG3NxheOB7U+7DyODgi8FpDYHghEBheCAwvBIbXWwK4AhXDqwEw9sgsYW0lzm4FKi0C
w6sKJOfuyZl676I5cCnieKowvJaP9doQaFqG82h1RfLy2sa69zAJWxUZaRMhWYkCWJKiJfDEYXhV
A3WM/DeW45zdQvIyz2t7mPI2Op5lEk+MH+F5iN7zUi5EhtEvRrIvP40nrgJwtWpwasVGPSXLeI7P
G3RDSYy04Hm2oD72wDaHDcnFI3DJ8i21by1q3+r0Q3n9aj8ZtYJlcnTuGnnU3BiLxRbcPdjmvJzX
7I7QNeWpha7+XjxxODhWg+wg+W9QCkRcgLJLqbT8w4Y2mbLYpPSboVk8cRhe1WDCSkDC+h3ASZdJ
m7XhtZAnkYYznEq7II3S5SaqZRz6JJ64CriKiGj1wP4rkxeeTT1MoqZzXuSDz0fbLk7OiWztMPDM
0z9IddC92eG7v3PmHOjt7U/tP+i1cLUS0ZZxWAUkojUMOLXHqT2iScDVqvVGAQ8Lw6thwLkG3jki
MLwQGF4IBIYXAsMLgeGFQGB4ITC8EBheiGUhtcr6rdUAhhcCey8EhhcCUQRc79Vic6+rAfji8Sac
2xrDc6WXews0gIMjAudeCAwvBAKn9ojVuM/BqX0j7h11ttGrnya7Omy7LFVvOq3XZtubjutVe8Cr
PK8rGcXwqnt08ZPM/lYdXc4Xo4u96lUDN6y12PbUU1CtB6miI61oFOdeLfQwo/ZHAim9btdFXa1h
79XgjqyWcbUG1VTxA7fl29ar9kCv+oAxvBrVIaXo31TVd07O2Ei2y1UFV7NG2yXt1ORBOR0Mr0YO
eGJmsswxsgZVfcW2V+pBeR2ce7XG2Jha4dC28nFZX/lsrlQHw6uFIrH2n8Pr9UN6vX+Qx8eq9Q8V
/1OC6k6v76nTclWDRlfQgL4c58s99yqjk8LwQjTwSsPBEdFAYHghMLwQGF4IBIYXAsMLcVXA96MQ
clwQdYJeJrzwCRiiPkjh4IjAuRcCwwuBwPBCYHghri50Lj7zX3v3lOh7y4dXcZ9WWMNHlF9Lvhdl
tVvAwRGBwPBCtHh4paqsLZFLpbzSVfrhKVXWeGpNHI/reyWXWvnU14uIttTrCNbaXLUFj0dfg6d+
+YNjKiWuJPfKSLE/osZ/xXHJVNGVJMQ86aZ2Y45x/9E4m1RLHw+3BQH/W/3UL7v3KvcmgpQerPHv
O2+1cAmWwRdfND2+dO9vqTOer615PNROwHirn/oaB0c9Jf4U9bt6SZ9c0jfrq9pf62Vt68Ftax1P
qujMlzrYuqe+ji8B0H0vqVr6dOmplpiJLTLvbZXjqYJh27KnvrO+54FePUu8miDle0nZ6seXHvBp
zR5Pq7pa63Mvnb1HRa/lyYXvpqBpZz9VMnCklnhq0arHk1rJQ6Omn/rOZR6YXrln9Wp43AUl9ZRb
yWuaOjgWWfM7Qz8Jn1r+eMr62cqn3vcSAO/qLuZuF9bSz8LFvzmuJd+Lf3PUl3qY1aLHoVf4MhCt
/b3BGltFgeG1lrDmFuiUD6/CGv4K8mvY94Wr7XrovCouEvS9RYELchAYXggMLwQCwwuB4YXA8EIg
Fof/wQS+gQnRuPDC9y8hcHBEYHghEBheCAwvBIYXAoHhhcDwQiAQiKXx//7aGEce6YoFAAAAAElF
TkSuQmCC
</FILE>
</FIGURE>
<FIGURE FILENAME="Risk of bias summary.png" FILE_TYPE="PNG" ID="FIG-02" MODIFIED="2018-05-29 21:04:25 +0100" MODIFIED_BY="[Empty name]" NO="2" SHORT_VERSION_FIGURE="YES" TYPE="QUALITY_TABLE_PLOT">
<CAPTION>
<P>Risk of bias summary: review authors' judgements about each risk of bias item for each included study.</P>
</CAPTION>
<FILE>iVBORw0KGgoAAAANSUhEUgAAAUMAAAIJCAIAAACwesjHAAAYY0lEQVR42u3dsY4dx7HG8QUMGA42
YMAn8DNsZCwc2ZHfyQw3EGCFfAvDjyCYckgzcmZYJgWJgQLKziRZmHsoXvjy7s6ZM3N2qs98Pb8P
C2F1uKwd9vS/q6qnp+rqioj60EBEyUIyEZKJCMlEhGQiQjIRkokIyUSEZCJCMhGSaWdzwvk/JFP0
bJjzISGZtjsVzv5TQjIRIZkqnbO5gWTqAWNxNZIJyYRkQjIhmVaZEzBGMhEhmYiQTKvNCQc2kUzR
E+Ljb8wNJFMPJIMZyYRkQjJtA2ZzA8lEhGQiQjKdHVRrG4ZkIkIyESGZ1p8TQmskU3q2PP0JIZmQ
TEim5jCbG0im7PRYqoxkIkIyESGZCMlEhGQiQjJtbk6o/oNkip4Qx74hJBOSCcmEZEIynZ0nmxtI
JiIkExGSaa1UWZKMZOoBYzAjmZBMSKYtzAl710gmIiQTEZJp7eja9EAyRU4Ig4BkQvICb2+0kUxh
MI9OM3MPydQuSX789Ji2YPohmYiQTJeL2806JNMFAuzVMRZXI5nauc11YUMykuliJK/IG5KRTD2Q
fC89NuuQTO1gNjeQTERIpo5nmwObSKZc3up2xQnJdJS30vS7+nchmWr9G5KRjOTIkZ3z4T5hNuuQ
HB+jbnzA7UshmeTJhOSuwdhznvzfzWreHsnxGAd5PPMByRRPMs+JZOrEJzdbJswQJIeNr9B60HEK
ydQHzEhGMnWSJ+vMjOR+wDAIUmUkp4ap3v4hJPdD8pCz6cVtIpmySbYvhWQ6AXPoUyjTA8kUvPQg
GcnUxZwoyJPtXSM50rNlPXepvjbTDMnUdPVBMpKpq7i69IwXIVnOGRkDO+OF5Ox4NcspmQxIph5I
BjOS6QQViUc1V8+ThdZIDk6PTd/BmRMkE5IJyXR+QDGs3QYdyUim1p6z4v0tiQaSqQeSCcmEZELy
BnLOrGNe616wbjJI7sS/ESEZyd2OhvFBMpjDomvnZJDcVZK854p8phmSSQxMSKZHwLx6HS8LBJJ7
CLBDM4JVLp63R7JI1Wj0tmIi2dxtd7WrX3kFb6OmdjirkcwLBVPRYPVBMqXyJlJFMvFCs9aIoWxX
XJ5M1GgNWv0tK+9vIbl21rapAh9XSRvJSKbguYtkJPeT0+587lZ3gdwtxkhuNGUrtq9XJ9kbS0im
uT55z17IiTckkwhl8a9AMlU5opRxblbvenXL1S2gkQzj9WdzUAbebJztXSM5jOQ6L9Smcn3QNSOZ
Rjzn9udu6FNfpzWRnO3tg3q+8JxIph68EJKR3EN0beIOulsgWQx8Qd5MDyQb3JIzlaVeyGRAMvXg
kyuusP0ZLyTT1jPDUJgfWi49PSZPpr2vES3j9u1bRjK1dpt77jg16G6B5DYOM8i/ZcUR3qlGcldu
uaL+hqdQSKauvH21TdMPyUngDbGVPVYchzkfEpK3S0V6mZ7N5smJuT2SkXyx6H3PXi4ljkAykvvc
Pthbbo9ksVk/K6aZZiB4oeDVp7oa8cbjaiTzQrMsR5xmqdtyT8mPkNwuVc6qOLvi72rwDFylUSQ3
wjjOCzXwyTu/g0g2Dwbv+jYmZPuLkbtlRW8+26w+SLaid7CuBWUESKbW/q0olNjtLl2DOALJ8f6n
4gRSVqeIFJKDeschuUVcPf3hTkhO3KWzd02NZliWT86NrZBMkXkyjKt3DZBMPaw+a60RuskgmebG
7TuMVJFMjUir3j3KIrnorHiWt0cyTaXfG38bQZVcJF8MjM16ofajsf2MAMlUNcN4oT5WHyTvneQG
Xiiosm/7HrTyZDCHXXDRac2sOALJNAwNd5gjzifmRigR6zKSO3H1Eeeug2KfuP0IJCP5xCTevvO0
/4fk1gF2hOWW6YYZguS9e84ORsM4IxnJeXGEp+tIRvLUJB6Ky3ok1gwRXVOYf4t4G2HCfyZes16N
NGyf5CHnCWqb6Hp0NPRqpACfHJd5tt9LQ/K+SNMpYmIBCu0CiWSyukWe6B41i+Sdzt2UtDM3I9i4
w0Ry+LAWRNe5T1CbkTw4GULVPtmAlG627/lNTCRTvLcfAntZITkej9Utrz7hgp4ni6qQfIHMcOdn
vCo8Z3UnvSCYkdyO5CGzHsDGr7m6k548mVJ3axP7HnrtGcntYN55pQHPipBMXc22CIx1k6G8zZKT
yaFbyScb3xatD3VmaXb7+OQdL5Mh3dIazNSs7haq5FI7X1FdaSDomttUIxFdUwYV0XFEg6pmSN57
gD0UnKnMepyT+3QdyTD2BHXK4e85QkHy3kluc9LYu1CpqyTqgnxy9UnjopyTkCye7CFSHRo+A9/h
iW4kU7ucsyLXKH3q62QIdQKzHutIpnGnYYEI2slHMmXM1IvMtorB0SEAyZEkq6Q94e09haIAmHUM
7iNuR3J2krzDk/3HkFNXCMmEt9bXvP01FMn9OPyN82bvGsk98DaEvKCD5ImhFl0LU/POQtTlnCua
bXDGK2V/EcmRJFfDHLcJrAMOklN9sqdQidkskuPz5LgXfSuoSHzPIaWKIJKpXc758Tfe8UQyFfqK
0L0014zkC3g5VLhmJOfBPDEttjnDSt8r+vhX2OlAch7G66aIoT0oCMlIbuQrTIbQ0UDyBWKziIaj
oeM8FOyKI5nil56I6eEEDpK7Qk4MrNIAkuVvwTFwaK8PJFOjLscpbz4PNft/pb0+kEy1MDfoYBr3
frLnyVTedVXNEEJyO7ep0kC1f7P/h2QkT1126JuYfDIl+TcjbCiQ3DpPLm1xEuQ8HTJFMsWvPnFr
RFC7DyTTCd4Se6MWGd/yrjuS24GRUhe2jpPqZ+DN1jUk82+7rtUelycjmVJJrvP51QW6W/ZPRvIe
YXYWIigeiZ9pBiLU22f1/jbTkExTJA/rvcfXuMeS2AfJkdG1txGy9iPU8aLyeZBYcRbJSEbyZS47
q+dLxWWryEeRMLf0b9vPk1Xko/J50KwvVATJhORsVx9UDwDJSKamJDcLUrac21c/k0NyaoA9qG4X
mNvzyZQXA8d5Ibk9ksXAl0du48+3qt8eRTKS+bdLjoboeu95csQeT2gNA2e8kNxDmBo0dxNjYGe8
CMnxMbA8mcrnQZu4PWL1ISR34jo2vvo0yMB1k0EymHv7t0e8v4Vks/moIzK8DXYN5MnyZP0c2sXA
SKa9R6rNav1FhCdIplSYW55L2/n7W0gOjq5Ld4ORbLIZ0BaeM64qdXUlnR16TiR3EgAb6rhxFl2T
GRY/zna8qJa30DUibjSQTLxQP6tPRHKEZCTzb3MXiC2nM0huNBWGnPPARV7I/h+S4z1nVvWfOi9k
lw7JSKbeoiokI7kwBqbQtRjJTYNVOWeW50QyNfIVK5Kce766jjckU563r0sFm70gGdTvDsnBiVbu
xvWWLQ92FpFsv6SbGDu0NsuKqzySkUwXgHn1uYFkJLfLDBPfoEjJCJDcgoosjOuoWN1yXEdFJNPp
SbxDkqNzlnVXeSRL3uJJJiQjuYc8ecg5HY1k6iSkjMg5E/MjJHeSJOs4NRSf8RoqT3TLk/e17lJj
koMsm14C4A5XzB2uEUhOJZmr7yBu//hWiq73CHPjU03bf4nCionkyDy5uuLshFPalOXcM15I5pDL
ffLoJxWVDFKKY1Xcu9VXHyTLk5E8d6j5ZDAHZwTrRtctLUe4aCRHJsmGOivXKPXJJS21zYasWWuN
aLZrkPL0Acl0OpSIsJyV0SC5h5xz414obsug4llUg9hn3dUHyWFRX/UT1Nyq19G7J55C7Td/a3nZ
u4VZJ3QKmwfTHmPjlisy8LjTY0iOzJMH70sKIpDc09zdc70bGTiSeyN5WO80ZUU82XgfuG6Z2PIF
I7ldtqkTUssB3/5OR0m2hb2sFX1I6x3XTZ682f0/JDedYQGvqtdE16HPwAeVBmiIrdXeII4otbzr
/AJ1cSt6s52YiG4yic/k1q2/i2TePt5yEG+j2xyrjAaSkdw0johzm+vyhuROousI3mQxSKa86FGE
chGSBzVDkNxNHJFyfsNTKGr3en3EBSfuGoStv5Br49wSd5gjIpTEXQNnvCjpPHCoq4w7l4ZkJLeL
I7xTjeR+Auw9x5NtwAiKrpEcNr3UA4jONdY946UiXzzJw+bfhRoyKw2EPk8WXe+aZH1GW+YaDc54
rbX6mATtYDbO1mLRNbV2a3uuONvS24uu8Sa6nhqWnY4AQurmVulKTENHTaqRvOm59fHObem0WHf1
KToWMhS0I65rjHpvm2PLm+1IbkFy6VSrmF6rtxEsslyadjYYjRX/CUhu5JOLAG7QBHT7JNc9A0cy
khsVkURy4zuIZCTzyUiWJweS3OBZUYN3lTb+PLl0nO+Z2vgLMEjuZ+EwDuaASUCEZCJCMhEhmYiQ
TIRkA0fUXkhen2SWWd6OZSSbBywjGckss4xkJLPMMpKRzDLLSDYPWEYyzblbP7x79/ru7tXt7edP
nnx2dfXi+vrlzc0Xz559/803j7T87od3d6/vbl/dPvn8ydVnV9cvrm9e3jz74tk333+z2WtmufoO
IrmE5K+eP//L06eH2//w6zAtvvz007MtP//q+dO/PL0aM32YFp9++ekGr5nlBncQyeuTfFi2R2fA
x1+HnznD8mHZvjpl+vAzm7pmltvcQSSvTPJhLT85CT58HVvXj1k+rOVX80wfW9fbXzPLbe5gCcnb
qYF6rOL06OWNfjLxDxn9/JBZHQvJRoO0796+nWn5kFkdC8lGg7S33729+DWz3OYOlpBcVDlxrSuZ
KM40Uelu9AJGP3x9dzdzEkxEaKOW717fXS0xPRqhNb5mltvcwfVJnnB098rHPayQNIHQQ+RO/sXp
y5i+tpnDN/rhq9vbRfPg5c3NTMu3r25H/v4HjZm+eXlz8Wtmuc0dbEHyqNM7yeqxP53/FxeRPP+v
n/zww+OK+V8vrq9nWv7wuGL+PLh+cX3xa2a5zR1sTfKcuPfhf9f1qEtJXponP7wjT///K2kPf2Du
wjE6AyZNX/yaWW5zByNJfviiZinJfDKfzCfP3Wo6zydPhNkTl1RNsjyZ5R7y5JkO8Ozvl7YFmH7U
NE2yvWt71/vdu55+irvoZ6YfF81PcR/+vOfJnvp6nrxRXeT6nfFiufMzXnvAeHDummXnrvvQyTdp
ju2CHj5/88knZ1s+rOvju6A/hWSfvPlkg9fMcoM7iOSqWODY262jmdUiy8febh3NrDZyzSxX30Ek
by6qZ5llJCOZZSSTGcYykpHMMstIRjLLLCMZySwjGclnjymRXo18Msss88lIZpllJJsHLCOZzDCW
kYxklllGMpJZZhnJre9WYg/BH3989+23d2/f3r558+Sf/7x6/fr6669v3r179uOPejXq1bhLkhN7
CP7738/fvHl6APjh1wHsf/1Lr0a9GndGcmIti4PjHWX446/Dz+xkNNQMQXJkfamDNz6J8YevY55Z
Ha85lrPreM2pYjkzLJlZAfv+v21eWc/5XR0nfnVizcdDbvxxUP3nP1/9+tdXv/jF+6/f/e7qr3+9
H2b/5z9qa+6ytub8AvFn/OnS1hOP/PDkr06sw/ztt3cfs/rLX76fD3/609Uf//j+m1/9alaMrd71
Sct59a7nEDXq9Kb/d5jdKWqOMy8iObE3wtu3t6OB9N///n7wf/7z+59//bUeFDvoQTGTopP8zPzT
+WF2G5IT+xV9eOB07+tvf7v6zW/eT4w//OH+H71+rS9U732hJih6TAJ8EuD5MfkZ7dE30quxzvKo
Q/7tb9/b/P3vx/e9Oh4NvRpPbDsNk+1aHkPyyes/j+Sd++Sf/ez9qP7jHyMY88m79slLoVorul4U
0suT53zJk/eeJ0/71QqSZ/ZqtHf9ENcPmn8+xN71vvaujzF8jOrH7F0v6tXoefJMkj1P1quxNznj
1etoOOOF5P+Vc9fpo+HcNZL/b12P6yH407tQT46/C6VXo16N+yN5yOwheOz95NHcuPvR0KsRySyz
3Noyks0DlpGMZJZZRjKSWWYZyUhmmWUkmwcsI5kGvRpJr0Y+mWWW+WQks8wyks0DlpFMZhjLSEYy
yywjGckss4zki9wt3QlZPqaKnphILiFZd0KWj6moJyaS1ydZlQyWj/1RXW0WJK9MsspVLLevl3Zh
khv83oly+Sc/HJa3lVRNkuWheU/M/kkeJfbh99PdZBZdvArPLA/Ne2Jul+Rjla4XlaQebWGztHL9
UpJ1XWB5aN4Tc6MkH+PqvJarj/HJZ5CsExLLQ/OemAHR9SMbvgyTvWym+9qcR7LuhCwPzXtiBkTX
J0k++d7msR2vYykxn8xyXE/MsOh6+sPznr8tisZlhixvsyfm1kme45O3lifbrWV5aN4TcxMkj0bI
oz0cJx4ULeLN82SWt/A8ecWemJcnOVpONbHsjFfPJA9OGrPs3HUfJA+6E7J8XEU9MZFcQvKgOyHL
x1XRExPJVSSzzHJLy0g2D1hGMpJZZhnJSGaZZSQjmWWWkWwesIxkGvRqJL0a+WSWWeaTkcwyy0g2
D1hGMplhLCMZySyzjGQks8wyki9ytyr68VVbTux7+O6Hd3ev725f3T75/MnVZ1fXL65vXt48++LZ
N9/v65qRXEJyUT++UsuJfQ+ff/X86V+ejpYCOEDy6Zc7umYkr09yXV2IOsuJ9TcOTuxkhZ7Dz+zk
mpG8Msl1tZrqLCfWxDp4tpn1L495uZ6uuZzk+WfNHonQsQ8fX0Zz0ed1/fjqLCfWqTzkmccC1NGQ
9e13PV9zI5JX39abaWGVtoyLulsMlf346iwn1o6+e313tcT0aLzazTVfnuQJnznxyWjfxul/wtlt
GZeSXNePr85yYj+H21e3I3//WOOmz65uXvZ8zRcmedpnTn8z3bdxKcnTl7qI5Lp+fHWWE3ssfXh4
M5+K6xc9X/OF8+SZrZ5OevU5/8KT369Fcl0/vjrLiX0Px3mYNN3xNbf2yUtbNF2W5JOWG/fjq7PM
J/PJi6Pr9j555gWM/u/0lnvjfnx1luXJ8uRCkud8c5LkmavAik+h6vrx1Vm2d23v+pJ713Oc+bH8
vNnz5BX78dVZ9jzZ8+Rdyxmvy1p2xgvJtSQPzl23suzcNZJrSR7K+vGVWk7se3jwcuN7wj8FqJ+8
2dE1I7mE5KGmH1+15cS+h8fe9R3NMzu+ZiRXkcwyyy0tI9k8YBnJSGaZZSQjmWWWkYxklllGsnnA
MpJp0KuR9Grkk1lmmU9GMsssI9k8YBnJZIaxjGQks8wykpHMMstIvsjdSux7mGg5sXOlXo0xJCf2
PUy0nNi5Uq/GGJIT628kWk6soKJmSAzJiTWxEi0nVjXrpI7XIzs2zmwcc/JfPr+B4/TVdlOnMtFy
YufKTmprziwuvS7Jo3BOG5zTQWriw8Ta0YmWEztXZte7nkPyHH947Bz5yR4RZ5N8cvi66eeQaDmx
c2V2D4qTV3CGk5xPYHuSE3ssJVpO7FyZ3RdqUZ68lOSlK8Uwo3XrI3tTJPY9TLSc2Lkyu1fjHBc9
ETOfbJU8f3V4mDw/tDPMazHHc27TJ2+8c2UnPnlOT9OZXvcx0fXSmHnpX5fNXjZP3nLnyj7z5OnI
9ow2jhV58vSw2GHezt51ROfKTvauJyLhiXD3WAD8kOGl0fXJR8fn9U/21Pciz5MjOlfq1bhROYl1
WcvOeCG5luTB6ehWlp27RnItyUNm38NEy4mdK/VqTCJ5yOx7mGg5sXOlXo1JJLPMckvLSDYPWEYy
kllmGclIZpllJCOZZZaRbB6wjGQa9GokvRr5ZJZZ5pORzDLLSDYPWEYymWEsIxnJLLOMZCSzzDKS
L3K3KvrxfZBejenjrFdjDMlF/fgGvRrzx1mvxhiS6+pCqBmSPs5qhsSQXFerSR2v9HHeRB2v+Z0W
z2uq2Iy3RW0Zl9a7rqufqLZm+jhvorbmok6L2yH5Mb0ah8ky2kPzmsbqXaeP8ybqXS/qtDjd9uXe
j93770Qx+gkLFb0ap8toD837DOhBkT7Om+hBcV6nxZOozPl+voUz1qBpn3wGyXW9f/SFSh/nrfSF
Gs2TH0nytJ1hdoOooaxX4+K2UmX9+PRqTB/nLfZqPKOB00Tvxfnfz7QwZ8drmNerkU/mk7vyyed1
Wpzf8Xi+nx+23atRnixPTsqTH0PyeT55fkvHy+bJ9q7tXQ8b79U43Wnx7L3rpdH1432y58meJ+/3
eTLNH1NnvNpYdsYLybUkD85dt7Ls3DWSa0keyvrxDXo15o+zXo1JJA81/fj+m8vp1Rg9zno1JpHM
MsstLSPZPGAZyUhmmWUkI5lllpGMZJZZRrJ5wDKSadCrkfRqJKIq12IgiJBMREgmIiQTEZKJkExE
SCai9UkmonT9DyWBIMdIeiTsAAAAAElFTkSuQmCC
</FILE>
</FIGURE>
<FIGURE FILENAME="Forest plot.png" FILE_TYPE="PNG" ID="FIG-03" MODIFIED="2018-05-29 21:04:25 +0100" MODIFIED_BY="[Empty name]" NO="3" REF_ID="CMP-003.02" SETTINGS="SHOW_EFFECT_SIZE_COLUMN:YES;SHOW_WEIGHT_COLUMN:YES;SHOW_MORE_DECIMALS:NO;SHOW_ROB_TABLE:NO;SHOW_RAW_DATA_COLUMNS:YES;" SHORT_VERSION_FIGURE="YES" TYPE="FOREST_PLOT">
<CAPTION>
<P>Forest plot of comparison: 3 Standard Spica vs New Spica, outcome: 3.2 Dreiser Index.</P>
</CAPTION>
<FILE>iVBORw0KGgoAAAANSUhEUgAAA2sAAAJACAMAAAAkdw7jAAADAFBMVEUAAADAAAAAwAAAAMDg4ADA
AMAAwMD/gADAwMD/gICA/4CAgP/g4OBAAAAAQAAAAECAgID///8AAAALCwsWFhYhISEsLCw3NzdC
QkJNTU1YWFhjY2Nubm55eXmEhISPj4+ampqlpaWwsLC7u7vGxsbR0dHc3Nzn5+cAAAAAADMAAGYA
AJkAAMwAAP8AMwAAMzMAM2YAM5kAM8wAM/8AZgAAZjMAZmYAZpkAZswAZv8AmQAAmTMAmWYAmZkA
mcwAmf8AzAAAzDMAzGYAzJkAzMwAzP8A/wAA/zMA/2YA/5kA/8wA//8zAAAzADMzAGYzAJkzAMwz
AP8zMwAzMzMzM2YzM5kzM8wzM/8zZgAzZjMzZmYzZpkzZswzZv8zmQAzmTMzmWYzmZkzmcwzmf8z
zAAzzDMzzGYzzJkzzMwzzP8z/wAz/zMz/2Yz/5kz/8wz//9mAABmADNmAGZmAJlmAMxmAP9mMwBm
MzNmM2ZmM5lmM8xmM/9mZgBmZjNmZmZmZplmZsxmZv9mmQBmmTNmmWZmmZlmmcxmmf9mzABmzDNm
zGZmzJlmzMxmzP9m/wBm/zNm/2Zm/5lm/8xm//+ZAACZADOZAGaZAJmZAMyZAP+ZMwCZMzOZM2aZ
M5mZM8yZM/+ZZgCZZjOZZmaZZpmZZsyZZv+ZmQCZmTOZmWaZmZmZmcyZmf+ZzACZzDOZzGaZzJmZ
zMyZzP+Z/wCZ/zOZ/2aZ/5mZ/8yZ///MAADMADPMAGbMAJnMAMzMAP/MMwDMMzPMM2bMM5nMM8zM
M//MZgDMZjPMZmbMZpnMZszMZv/MmQDMmTPMmWbMmZnMmczMmf/MzADMzDPMzGbMzJnMzMzMzP/M
/wDM/zPM/2bM/5nM/8zM////AAD/ADP/AGb/AJn/AMz/AP//MwD/MzP/M2b/M5n/M8z/M///ZgD/
ZjP/Zmb/Zpn/Zsz/Zv//mQD/mTP/mWb/mZn/mcz/mf//zAD/zDP/zGb/zJn/zMz/zP///wD//zP/
/2b//5n//8z///9BjlLGAABb10lEQVR42u29C3Rb13ku+POBc3AAvjZIWo9KDimydia1PQmliOJD
cQzK8bhuxl0eO51pGtXJWqN0TTNxu6Ll2+tJozhpruNmcm+8blo/Ovd6PGlW4lzfpvFUiZNYrG0S
tIkodJbrZq4dUqQfEm2TPJukCIIASGL2Pu8DHAAHIIiX/k8izsbZj3+/vv3C+c9fRwCBQJQA9VgF
CARyDYFAriEQiKrmWiIpiMLnO2HM5+QbDGa4FU6OCKI/kSWcOwSD0YyxmQxPMWS4hS6vw5ciMBgM
hqEjmCUDzE/wPq5EIaLo438V3QcTLYIgNLFW96cXNQFjOYtK1KJ6PX7iFfzINXcgI62xllfX4Myx
vKLdNPL38eX+P9W/jo4WnoFsMhLL/c1FkOG6TIq8Gxyq4hb4fvbIo+80fqeD53FtaP5t/lfRXCNH
IvFzR1mr96f77YH/MVdR6z8U5UWNDL77VmTwnbeQa+4QgzgsjkYFNlBBp18QvB1sxHpcYiNXwidy
HoR9gscXZTf9EoQlb5s2MMIHQBp9jIcVfQk+yMktoodNCkoaY3lkYFAhm5wUhRYZxBYgwQCcFk0Z
G3YZgi6jo/iDvSpPqQpZutU6CEzIMDLBs9kiiCybRp0EfOLjWpCAF9bZHeE43LmH/QV4Xk/Lar0Z
biU8L6u/U0+rLIhDBxwfjYq8qFo76xDjEBeVoip51tpT6xNaUf3Ae4kwDHfuHeZFPS2ISV68JlZU
3a2E52VkTaelVXo0SJXENe+B/bddWIetbhiFpHft7V9MM+fj0pHZzfqPLG3th9m/l+tjH13c7Ib/
9MBff+/Yw99nt1g04eC+d/6ZdbNu+M/eI2/UdcPsw0ceOdu3mEgu1b/9i69tuRXfDaHj4R+w2MNL
ix/9NzHv1mbDgc8+83JDwlHGI0f+88M3MhlqPotdFZo8pSr2R85vqyVVMvn6Z3/p3TjEM7Ak9N0b
M+rk4m9+8cimEmIW3v7BGyzqNIu9zVNg9fGj5L+JKfXG8v0PilsJz8q6fOOFTS2tsrS6eGD/O21a
q2vtrBf1RdYEb/+W0p48/1p7an3CKOqcVlQlhUfqZM/gvax4v5IfZO4fv8ndSviHjyxJh9/b1Mp/
pc9rKyL8+obPq5uiaH3LZyDJHLMLsA0izMzxm+dPtwDv17/TDv3QN6dGe34CBs74w8w1Nw2iOlT2
LYyuQ/SgloZbSLH/wj4/DDNRNsfCtpwI3StvZZARg+s8XEZ9njLcwZQHcC/MzFq8AtOdQ3xU34CZ
aRgy62R2H6soPYw9S3FomWbhlXqLgVd1K+FZWT2jUT2tcrX6wA1Naqtr7azDM5AY9Jj5N9pT6RNG
UeusqW3A9AwLz/pKgLuvU9xK+BjMLLCViVH+UqOusn7LlnvWh+Cl9SAbn8iHwt4bYJQ7g8bl2X83
6bte/QbaLSVad2wQXowqd0IxLTjfCahpuD4bgaf2J4dglK1HAMbjrYfPH5nqO3/k/GqqjPF4wTLc
V4VFnllSnsmf3nJu5Ke3wKg4pGTTUidqIP4p32nUA//zHGf3lTugupUSgFkKrchlavVD0SGYjDgU
9bufnOz/7idhVMu/vU84F1UpyVhC8be4zaJq5b/S5zUI0Pkp2FScEXjzddMjBDJfYt8Gb71mbFvU
W0q0lUtTykAXlg0/flmzpeFGvndIqZSnRkfj7BILXRiPQUOajDp1CJbT81nEqtDlGYU3BvuQMOFR
XEo2rXVi4Bot1/pWgQeNWdxxSy0qY67tZqlbfZm1etypqPtCidA+M/+O7dkMjbbZgwdNpLuVtNPL
f8VyTQqOBRrBo9RKPTRPWdb00NOlHp/06LeiMNWtbfOC0cD/q9T4iV51fSfAVGfQx6r12qn8cnAh
pMQ+lGCxn4ahxoBniF0ZPmeVsaE2nSLDns+iQZc3zqrCoxbeOPtuPK4QyQs980HJVifGTLEAP7Xt
/nhe/elu/q0nwRIR9bTK0upR1uqC0upiSlE9wx5Lnp3aUyawaNvz85L40t1GfdnLf8VybTU8Iq6e
Wwb/+G+BL+R/xvRZEtd5/1oOdRmnEJsvPqDl/oXw73lOhJd5cdYml/iduXO3rUyusDRWnslziOWN
MHf+sD+8Ar2sqeHfA9zBPU4qMv5ZlbFpk+F/ZheqQpf36PgBGH1x3dZO/x6UDjjbF3nfS8+Dv7cr
9WQmuFf61HHrDSWvy+luXtaIP7wKc2pa5Wn161qF1b5lVpMH9HY20KhOWlqeHdozuPf4y7YxYvZ8
pGvyOYt7xfBRy2gv/5W7X9sZgjBaEzIQNYma4poAu78MF5IJ7DWIQtBYS4WJ14gMRE0Cnz1GIJBr
CARyDYFAINcQiIrnmtwkCiP+MHTYf9LMoj1ULL0x0FSVsmplOUHXd2PxRG8gNUFLapYy2UTk1pCy
StP0rHT9sEzCxvwZhIVBFoKCDOGgN81fc4353deYN9jJixb8rCUTzo1g3JT9otCSgIQalghtAE1R
Ldc+j9gU3n3FvCu1XDaufedoc/yf+j8CNwy4jZyiN7ZDPK89nJUHdH03gNH5hg/alGe4gpmpZJal
TJu5NKRMaZqela4flkmYkx6WgltAGoZhiV0ftES0IWNcB3iVQ9E4PGlmYzSHYt3V/ctNR9pZmcM8
7HrkE5DYUoehjhN17y4fvbESxv9aLZeFa/eyrEqjGx7+ey0fBdhfws/VhCQ2ziTUofi0KLaAqhsE
Vr0xbYhpvVVKQNjnbVMGIp8PoEUUWkEPoOl+OWPiDthUtLJUnaOEJApSgEUhfjGaKfeavht3Bp6B
/8EpCNfLAkULTNPzShXLyqaIVXXWEn5BlLiGVFRKmSgNPStFGtcPSwdPA1Q9LDUdO2TYB+PsT4b7
NX0xpY7FNqXyOphEJa5bLCjPisXY1TbUJwQJZEno0PS01DbUp2aQplk59qgPniQ9T0C7qPpsDC0H
pNFoJfTJWi1XvdXZx3sH44IxhDT2+2T+E3ECvqM8Z9g65Tt7pJVXx0Xu3QAfsven5EsDfwsfPvZP
6gS19Ba0HjnrP9xmBrjHfyzTL3qNJ+EPuV/3VJNvpAta5FhkgPfnbWnonky598Dhz+nzy+84Tott
R/zSkdY4L9ONS/H1Y2k/3T+4BZt8luka8a0c6YbWn8TXBr7Dvu9pGkxlUyMclnRpr4ODxlrryFn/
kdYYF2akY4XEusM32N//Dg3dR/z+I11qHfvvV7vY6mA0Bnk8luJ5aWgMokMveVJuSwPk0IB3sfvI
z5umurU21BuIP36bhG1YP+VfgrsTIP/PF1SfP4TLlbKvqdVyWbi2atGY0iDC9C8A3mHd43N8buBa
Ti1csYvrBoFdx0rB3Aw8zZYALVT5FuW6Ui0zYBlUdN0vpxr+dce0Bwz9o+jBlmblMffZRXgiU+6t
+m4BRyWyKMxcgCOqU9fzss97A52DbKrWddbW61taFHnPWjSkTGmGnpWjtCPQN6NpRhnpWBAaTGyO
D4xvJn49vmDqi7E6Vhe41AN5apz+DQzDX8J/sG4b+WVWXD888ayup6W2oQYBfiSxciVDLQP998Nh
v9T95CFBGQunIVAxhwg1Wi4L1zyXpiag37ayHYbAUTYchzbnNycWlOGDfd9SuhrH0Uu/tMcIBGCM
FfmoR+uPLOxRW1EDKYp9FvyU1d97iow772Tx2m7YaoZhNZWMOoye774cgldbtQWac8pKnjiePfNw
ExxP9b4Xvsj+2Baai90G8qXtC4q8o6BIt0ubCsHRtszSxrgwbW+np2ObhRuHhaPCMH+mXSnlOS2H
R/XqGs6v8W4f/6z8H0OfAeu+hic0MZQUeTv9xZ1MzrCevsLn8Gc7x+shElu4HR6Bz8YvxBc33tC0
FuSK4VqNlst65h9YvvSyNrSGlLUkV+jgOfUM//Ywn9bgbv79hCWGqmM1DlqBZN4FG0A29mQN6q0x
PUA4c8GPTsRDnKOaztG6k1ZWOpFMfbdrMjxvJstaIR31vGAhdG9oAQydtQi8KWaWZupZpeiH6ZVp
KF85pdPIxuJGFs/L/kx9sTq7xlY+CHimrx5q9KSdl26EJqIJXU/LphHmWYuv1Wk554NF77pncN+2
OhA0VwzXarRcFq55g4HA06wz9CqD9nyHsj/t5XuKH7NRXummT0LPFExYYqg6VndDh7L1gO4eVrYo
TDWac/tUj9K3OtUAun6ZEx4c/mv1FErRObobru3JmXtd341TagMkxzOtnkMsF70K12NOKXqGNA0p
RWetPovGm65nBen6YbbSqtp36el42Fi8AItsuvNY9MVE6LXs6/IbhkXWMGLajy3tQ/5/Gv5bXU9r
Q21DNYwkzgeGlkASOl9VGiK6CaFOpQ/8JtQmvxCskJfb1Wa5LFy7PBkRvhx+Dp4aPwg09BneAzdf
WnuId9hxmNinrJjPR247b+gDGXpjA6E1QZ3G1idGgb74TcKnOmV/dv62yPlloBOXf6yK0/TLnHAG
vqzJ4PpHA6Ebcvc6Xd+NVfm+zV8tOoSY7YscPr+qlMlBz0udbVQNKVVnzTexckdGaZqelYN+mF7a
ByK/XFH0sJzSWQiB6AHPBIRet+iLLb0U8erVBUpc95iug9C0sv6woPOIKJ+Y+FGHpqeltaEaxl/X
tf6yBE2elZvPz7FFb70HpBVl9Nv37Pae+89VyMvtarNcbnRqZNg/+Mqi6yQF34Xpv5iMOPig7pfT
GO6dbb7lxR0dSndEokUJU2mosXK54ZqYrPflsbIZ+9gWeHwLTixEjRSHzcnGJjQ8f3QnSfgXpaKE
qTTUWLnq0CYUAoFAILLjf6qmzDbivIaoYlRT90WdGgQCuYZA1CjXOn2i4FOerR33CUKT/uyHX/1B
MZv+Tyb1IgQC4cS19a3myDGunQU3b73Rqj33l/C5U6gaxV/OEAi3XIvEFveoT9RGY/te034Ku8Wy
DeW6Z5peVqckcNtjmq6ZPrUpOl/mPQQCkWG/duqDExc1Z4/2bG3YtNO4xXXPNL2sywPzrf2tXNfs
5yNdRghF50vTP0MgEJm59vWpwYOqaywC6uOaa+2Gr6J7pullDcEfbT61btq3UqHofBn2rxAIhAU2
u6IPXvrBG8rjuZ2PDU9R7Wa3auWxG/7kwe43t8h/e3vmH66e/buv7983NRttuPoHP4C5bRZE+X8f
dF89q93DqkXsPrpnq3Ve0yGv1p9NN+ShqAtpelkn5s9OTq+l2LdS4XQPgUBY9dfE+V7w8lOOJ6FZ
grRj/q5eiOl6WdKdy28pWo9W+1ZaMg73EAiEhWvNDV1rqnLanw9d7/DKxMY7xU1dL+v5ya69L/lT
7FupsNq/QiAQxooPn4dEVC+C1fSzLj6jhUAg1xAI5BoCgUCuIRDINQQCuYZAIJBrCERtAH9fQ1Qt
tKcoWqsku9Z34KtPGzuTjxLbRQ2mXfS7xrVIUJOjWV/gYoikkONFL0ZqzsFSvXOI3YGw1Foza5Pk
VYWWPNhbR03JFiJNppOvcqGAo28JuJbeHGkw25T9aRegNq4Wj2pWWVnDZBkj0kISd945xOZgRTZh
qbVmqU1K8qEasQ599sogKSHSZDr5qhdCkRSl4FrqkEctn9Zhl6Q0+q40jyVZkjtMrk6qhcwULIe3
85BTmDCSmnVSpJrK0Q4kV4iqms+Up3V/aHGPVinXrCOtZQLL0BPJ7nCOmMQnLrpHjlUdyR6MuFwb
5pf1bKmRrCviQsRlX9Ry7xpaHY5mcFcN12hakxHjkxSjVxS4a3MjzOVeJ0cwc+p2tyMrSFja4KES
gfL/u7RdylqJRllxr1bS/VrhHNot9pEihsoVjLjeke1EWFq/V28Q9wNLPucmLuY8vaykhEMo7tfA
5e7cebi+gppqV0pavFX4ldEOrTWlU0Mtnzl6GiGkjE1MixKMFpVq1N3dSjn4wwPIUp+N8IlNW8AT
an6mtIoSgNASDKBuhFDXeckRTPPOmR51dYjinIb9rlWU6ib5VUwW1mcqjW1Hamtu3K/tJvC5kStv
gUt3fOhTMUC9bET1LgdxJYlcQ+Sx7s4+NZEdxK0wxJqq6G32DRJ2TUSVQn5oavXvog04ryEQu0y1
v5gHuNSUqEKuyU2iMOIPG9tO9QWRHeZrVcf8kOIZkCDcJAinE5AIckCb8CjAQ2Na+FuFkaYwD+sN
lL+k3I6clsvSCJMzCDPt3DVpVewXBCkBbR5Wd/4xd92MtVVS72S+oCFTaRr1mkgKorbCetwreDss
QbjvaUFoUtqaWx5irZ7wCYK/E4LVY0iv86oH+eUdtS6raw25f2358q9v+sqm9lV7j/+xA8Yr098w
naqnPHkx9r2jsgeWY/Frzs3NzsLJ0Lmt+Y8/poSZ73v74n2H/yrBwvo/8fMHy1vORPMxluX4NeHX
Znf/FfCd9f1M2GP7Jl93Ela31Sx/dGYT5h/pV6u4PtH6evjdrZMTrO6+9ZgrCV8/vigOLseUkjUN
8GQ66/p1wwvq2RwZXvIcOc2NmATee+Xdb20ltDrQtmV18j9e+LfcAlhL/+Mnf/PVzZatN75249XT
s91QJa/I77j2V9AeZY5IQ8RTbfPavbAJ0uiGMmcpo1ubVwoLymPUSVFoAZE7NftrKnpiZyEOMjdL
s1fdcT/hScL7RdV375AUkEfXFUZPHypzOVU7cnugJK1yvTJebYPg6Kvbufukbl9kLb4wDQ22usuF
34UL07qFvDpV5lZKkDjMzMBx7toYl/bF1m229JjvdB9Iquv4cZbXSGzfHniuehaQgd+8CLDErSi1
L/jbqo1r9dAn2VYw2z8bCMb5Y9StI2f9R1pjilO1v6adAsEH4G5g65Qko2lU8C+xUfZuOXZB9fXC
a3pK01DuRbVqR24b1k/xXO4yJi/xz02IiH7HYzLVzt3tF40b3jMTK7a6y4VzEAiwWldKpmon334p
JUiSBznHXVvgE76QsNnSU31PcpcIHWPKEOT9YO/FqqFa6wzwdlT/lmZbqoxrqxMwcMbcrwHMeUE1
4HsE+mZgQ3Fq9tdUbEE7Y5TUy1u9bq2p/30g+Q8fErtFZZwZAssurdxcU+3IJUMtA/3377qwiFrw
0Liv/6DjClCxc3ePWT2X/mDwC7a6y4VhlS9KydSp+p7ULfGQ6Rr2Nr38BZstPdVXacc3J244E3qT
Z2Jq+uqq4dpyu+3rSpVxzXNpagL6b7RM00fhBfWQgw+C2jr/S9sXjGbkjf3NcEssVAeRcx6+qFmO
37WxGGtReDkOxqAeUG0Dlx2R2MLt8EjJhB2dgU3H9c+FlPuBu1iurHWXC+PKxi9rkJDFPT2dWuqQ
QVYy+Mr9QwfVXFWPKa+6Fn4i0q79dddVGdcgsHzpZTZXhfRZSJY173rV9prSgVT7a1qBGZs8a4lI
sl7/DtDb6BlcUPYOAlxrHJtVVDNVZuex1V0ujPAWyVwQfppYx4OMGMRMa3c5rLauAIvHnYeEyp7Y
Wv47bQnZ3u5drrb9mjcYCDwNjayR5tVT1K5X2cKRz04CTPWwxWIIZN3+mopGNjJKYmdgWALfqY5e
fnoCUQoT80qqkvBFOaBaYmuGyjgpkoTOV0EslTBuz85BmGbnzqAFSKc6e9S6k/S6y4UQbxEBMh3Q
j46OsgR7p+DHSvrQI5nnNGocD/TcAg/yLx4Yi0IDfE7ssOSqCkA3O7VRqr1KnsewtOzlyYjw5fBz
QEOfUZnR8LEXfwGPjh+AufMPRH65Ar7QAd3+mopvgw/89SuRT8ng/+7qh87NseVmgwfELqXwCz98
Zm8k/Jx6TNBYEaVt8qzcfH6uVMK4PTsHYaadOw3+7670nV/ldbcA3i5XHWcufFvkXPZDnsVza7eF
lacbV34ZaQ2P2tefS32RSHhA8Q2PtE0+BycbVtf6VqqIa7BI9vLLVRsL1bLu3cnjb/J+YdVVwLbo
fAAQJUEwx/s3Oi9v7CR6JUHePw97q6dn7UynJrCx7iqc9+FPIwlKBE99Mp7N3+fPNg8IkKwmW+d7
V9+unkEc9dcQ1TyJo/4aAoFAriEQyDUEArmGQCCQawgEcg2BQDhzLfXFq3m/UommxskjRZruSwvM
BgJR8/Oao12/nURHIGqda5RS7eW+isvqZBeFQYYHBes3MMMr9KFpKabG1ZMALVkzABg+xg0EomqR
xf4asZoOtRphowApHqalE938A8mUYlpcm20We3KGTzGsxiAQFcQ16m55R7JaziU2S7ROdm+I/UrS
fAkuKhE1zjXDoLqL0wzqcl/mRLac68GKteWCQBR3DWmZUFzaoM1rBkq1ku4iAM5wiBo9G8k+tdHs
U1vKTOZov49aYlCn1GmaD05tiBqc13RLXPw0w9xWmUbZaKqxLss3jWg0xdNIEYwkdGNjVptjxGI6
2uKDpsEQ1Y+C9Nd2ZN8rNRieLyIKRlXpr+X9HhCac/eE5EEgisE1UoQQtnDITMSVAXz2GIFAriEQ
yDUEAoFcQyAqE5azEf3RfHsA/WQ+rzMM6+PEevSUFMzHjR2lmr/XaT/MmUG0x5vT8mME0b2VG3gq
iqg8rmV7ln6HPZZm6fPEIXnzuX67PoB+J3scjZs23QIEohLXkNSiRKYpq6Wospm+4KzkZk+Lakpv
pgacqurmgsmkYHLvJDoCsavzWsoEYZ0WUlTZwK5Rlq6PlpIWsamlKf/5rfR1owt2pK5NnZeTloUv
TmyIiuVajlnFei9FV831PEKcmJEhLs3wagWSk5kUd2uICueaNlm4f96XOjrTv9NC9oJOhCEFMBqB
qDyukdxnJZk6dZrmGXHf+WkBBHGOg7MZonrWkG6XX4SS1O5Ns85b5m4vzZsUNOkhENXLNVNRzXa2
nlFjDexKbjbdUFskiwacki5VD+cdfi3TQvLzE3tmshx1mHEy3UAgyonqs7+WL3eQazUMtL+2qyAU
qYaoRlTh85BkF0MjEMg1BAK5hkAgkGsIBHINgUCuIRAI5BoCgVxDIBDINQQCuYZAINcQCARyDYFA
riEQCOQaAoFcQyCQawgEArmGQCDXEAgEcg2BKD/XOn2i4OvgrnGfIDQluKuD3ft8QgvgC2ZPa8wP
EAxinSIQObi2vtUcObbGXTdvvdF6tI271rZaIq+qr+xISMdypHWmH+sTgXDBtUhscQ/UcVc0tu81
iHPXRmzhsuqCW+q0cMFgQBJb2055AwCnRbGF33lc8hKROXhkvxjFekUgsu7XTn1w4qLm7IEGw6WG
Ca8Y4TZXhw5v/83gOrRO+c4eaWV3/qxpMBoD4G/r8/qG7sF6RSCycu3rU4MHta1XBHyqqyMCkuJY
8xjhnvUof1uwATMtwDgGswuwrXnSBXgC6xWByMq1wAXYVBydI8NTskq1y8P3pb389Kj6dxySEDjK
KMdiAgzriQAMYb0iEFm5pkNerT+7rC4cL8PZE5lj3w2yDCewFhGIvLjmFed7wctP7Z+EZr5uZK4P
181JWWI/CT1TMKF/C4GMFYpAZIDFTk1zpCt5fpW7/lxZBCoHHYOfDKouR8x2bdwmrurffKEDWKEI
RAbU4fvuEdULtFODQCCQawgEcg2BQK4hEAjkGgKBXEMgEMg1BAK5hkDUKCzPjYD6jLHzj9uU2C5q
MO2i3zWuO4KaCDUyQrPalzdE0lxm6I10syZneDumZylg9rJmFWavS8NJedg8q9CaS2ptEiW19Eq0
J0/tvsqFAj7dUAKuOTVHCsxewv60C1AbV3dKNasEmytz6JzBLCFz9CSSLT3q6MxXGHVOTKnQfKlG
bISx3SAOlUgdc2lrTkJrr5NzzcvWCuNa6nBJLZ/WYZekNHgRm8cxMeIuNMmdLnUz92VKy3VBswoz
PItQa8SlL8lZgJqbzGjKRomWv7CNWYZL63/9knUq2J3ek2VVQ9wFs2YyByWzeRO3tMsqjGRJbAeL
cDe1n3GMrMGFI0mZ1yqggI1pYwFJzzFJzystWd4zk7yQYDmWmlbvnRcxr/0X6/nsf769Pj08zbCd
JbnqjlDAvVop92uFd7DdYh8pZjBSFFkuy0ryS4y4HzGsMqh1l60SNks4xzIQd1veqkVrZWSjPn10
LbSzUQq1tK/OftJSzLIaie2kp2uJEFKeMiDy55rjgoS66YeENXPFj4rUtXf241hXZXXZk3dQcTQ1
EQoZVpBV2l61u4ZUJzZj5U6o+ZnSxEqAXVzga0m73EW432zkCGaKpZmPSVzPPi6znlIMUlA1OYnU
ypBWO7YC2JobybebQL3sGkWWEcHNz/BVAtTLRlT+crnI0RAFrCERtQFSkFdNriI7L4NPRq4hELvN
tOjr7HPvsoRrSARiFyE/tPQWv76z4Y1WENfkJlEY8YeNbadqSa3DZwTg9tXsngEJwk2CcDoBiSAH
tAmPAjw0poW/VRhpCvOw3KRNueFnWdZyWRphcmZhfvV2k+6bEJmrzcPqzj/mfsA27OUxWQIvXVIY
SYbV5glCh18Q1dZkLkFKWOSaMpVVoyhKHRD2Kzb3gjVlQE9u6Ty5pLnnN8THy5ubBnNq3b+2fPnX
N31lU/vaDbP8cuzArB7gDdOpesqTF2PfOyp7YDkWv+bc3OwsnAyd25r/+GNq4frevnjf4b9KsLD+
T/z8wfKWM9F8jGU5fk34tdnZ3V+21PczYY/tm3zdUZiaF5h/pB807wB3nZxgdfetx1xLqdtqlj86
ozbXwzzF+pHlhy5+PaY0zygkE20Cq30+niZaXw+/u6XLBYtMhuhHZGljc/Pvj/3LVX1LidlumK0i
MnVnzWzrA5fWFUe7MqetfZ+0lHNys8xr98ImSKMbypyljG5tXiksKEbVkqLQAop9tQQbLSV97O2J
nYU4yDPsY6+6qX7Ck4T3i6rv3iEpII8qhW2YPlTmRrlF+dwDnlIIu14hwDYI2fICn9w2yBdLrTs3
MO3lQafyomoRFvs0Y3mcQ4mF1xW7JrAWX5jmJr5usRE+pjnaQ/JCLMpCSotm5FrA441z77XzAgIs
adf5ZXGsIrhWD32SLSfbPxsIxvkbxltHzvqPtCr21Vp/El8b+I4WIAYf4OYzGBcZTaOCn03Xibvl
2AXV1wuv6SlNQ6LMFR9+S+3+66f8S7subPIS/9yEiOiXM+YFbtdt3cHfqut0S925g2Ev772XlImO
N8VJi/+URkXwnplYMeTaZAJs/bH/lD8B34CxjlriWlT8/QVGMkj5e+e68u3bLFxbnYCBM+Z+DWDO
C6pV3iPQNwMbinO9vqXFsK+2xcYKL0i9jGtQt9bU/z6Q/IcPid2iYv93CCy7tHJzbY2PbJAMtQz0
37/rwiJqwUPjvv6DGfMC9+jV0/GMwkhr3bmDbi8v4VN+FWuEXslq+y56m25E79IfDH7BkGuVyZtp
Whzob4OBiTM31G3WDte+n8zgsb2/ArjmuTQ1Af03mjcCR+EF9ZADAnq/IF/avmDYV+PF+Wa4JRaq
g8g5zzQbFpfjd20sxloUXo6bZmsC+gBbZkRiC7fDIyUTdnQG3PTejfuUi7Xu3EG3l9emHlq9NbkW
CJm+821DL2stELgrtdSaTHXVcTtruZsGz76SrKEf1z4d77oKtKWj5W9v9zu0ArgGgeVLL7O5KqTP
QrKseddzp9aB4E1zS8EXLZ61RCRZr38H6G30DC4o2wQBrjXOgyqpFeoqrVscPRNUTY2bdZcf+m9Q
EghE4tGk8YNpohvupxlLbchkQ6LSwgm+X4vV0n5t5d338Qvfqy1p14ZD88vlOxK32l8LBgJPs4VI
HcyrJ8ldr7KFI5+dBJjqYYtFbl+tHq6dMmI0splNEjsDwxL4TnX08tMTiFKYmFdSlYQvyoGgsopp
Ls2ZRE5IQuerIJZKGLdnl1NYMAijo6Oq3a2opNedG5j28rQEfKcSZNg4j2lPrh1X05dOdfaYGVEP
9bUo3Bd6elk7N0C0o0JaqVgIrC4e1IimkG7vL9+l5fzxydKylycjwpfDzwENfUat84aPvfgLeHT8
AMydfyDyyxXFvppvYuUOI8a32X7AX78S+ZQM/u+ufujcHFtuNnhA7FJ+SFj44TN7Iyw95ZigMp5P
afKs3Hx+rlTCGrrW8hI21rAA3i7Xzzc08/RXLDd++pY/OmVMZbGhW7Qfy/zfXek7b1jJUycyy/B/
PhIJU3g+3LoaXoHaQmAtZmyY9xyaP1Hen3l39Jy/vF9YdRWwLTofAETJEMxsnhI6L28UGrUCC5o7
s4nmeWhf2uO7UPYeuDOdmsDGurvlzsOfRgKUEEJdMuPxvc+/kC0mJBO1xTW2NG/bbp6ugLEe9dcQ
1TyBo/4aAoFAriEQyDUEArmGQCCQawgEcg2BQDhzLfXFq3k/pEmdrQ65SpGm+9ICs4FA1Py8RpwY
tJPoCEStc41Sqr02V3FZnfpr4A0PCtZvYIZX6EPTUkyNqycBWrJmADB8jBsIRNUii/01YjUdajXC
RgFSPAwTJ0Q36kUypZgW12abxZ4cJa6MiyIQVcc16m55Z7Vl42DLz2aJ1skqLbFfSZovwUUlosa5
ZhhUd3GaQV3uy5zIlnM9SHe070MgqmYNmW5pOddBRl4zULqV9JwBcIZD1OjZSPapjWaf2lJmMkfr
idQSgzqlTtN8cGpD1OC8plvi4qcZ5rbKNMpGU411Wb5RYr0YnkaKYBqa1YyNWW2OmSbfqNUHTYMh
qh8F6a/lOBJ0eWKYzkoEIj9Ulf5a3u8BoTl3T0geBKIYXCNFCGELh8xEXBnAZ48RCOQaAoFcQyAQ
yDUEojJhORvRH823B9BP5vM6w7A+TqxHT0nBfNzYUSpYnhgD9TES8/lk6hDDGkT/Mc/pgs8xI8rP
tWx9cIedM417YBPr4Gl9/JjaCEKJcxwzSLoOgVV3QEkVyYaoiDUktSiRacpqKapspi84K7nZ06Ka
0pupAaequmVksu0GzfXjAM2P9QhEuee1lAnCqnKWosqWshJL10dLSYvY1NKU//wWcaIMSVkPpi5i
Kcm0cnQF44Ez5Byi/FxzWMllupeiq+a62xOnuYZAlvWsfRVqPryCnEFUM9e0Ccb9jEEzr+dcPKqf
RZs00x3Hp54RiKrjGsl9VpKJCGmaZyTXNOm8hnS/wcJTRUQVn42A4xvknHs6JalTVnadapp2y2AK
UZD3aQfOa4iqnddMRTXb2XpGjTWwK7nZdENtkSwacEq6VD3Qd/i1TAtJSXo6GU81zDj2AqQUx91s
iUAUHdVnf60oNEGu1QbQ/tquglCkGqKG9msVTbaKSAKBqH2uIRDINQQCgVxDIJBrCARyDYFAINcQ
COQaAoFAriEQyDUEArmGQCCQawgEcg2BQCDXEAjkGgKBXEMgEMg1BAK5hkAgkGsIRLm41ukTBV8H
d437BKEpYb/XadzLiDE/QDCIdYpA5ODa+lZz5Ngad9289Ubr0Tb7vcvGvYw404/1iUC44FoktrgH
6rgrGtv3GsTt9zb4PWVeCwYDktjadsobADgtii38zuOSl4jMwSP7xSh0SoLgT2D1IhDO+7VTH5y4
qDl7oCHt3iE99Obq0OHtvxlch9Yp39kjrezOnzUNRmMA/G19Xt/QPXB5YL61vxWrF4Fw5trXpwYP
aluvCPjS7q2DpLqe9Sh/W7ABMy3AOAazC7CtJUIX4AkYgj/afGodqxeBMGB/77F8ZyimHISsDE8t
Z7oXZNOX9icMs8tYQvtm8Xj2tiHofUrG+kXsKqr/vcfyav3ZZRf34G6QZTjhkMKJ+bOT02vYFxAI
J655xfle8PJT+yehWVIOQfR7DNo9O56EnimY0L+FwJjIpDuX39J3fAgEwr6G7IxsJb2rfAXoHeTf
+Zow0arc40xU79nXkHLXRp24qn8j6w3rmjN802ay0beI9YvANaTzfg2BQK6VdL+GQCCQawgEcg2B
QCDXEAjkGgKBXEMgEMg1BAK5hkAgHNFocVPl0/nHbUpsFzWYdtHvGtcigBoZoVlNyRsiaS6L82pI
CtmTcyk2V1FdCLOJ4k6qfORbhdSeXyNVnppDaSzpm7mzxqWATzeUgGt24jjCbDD2p100jprXYlDN
6HY0awek6RFyhCTFEJurqC6EWQXoEinJn2r25CypEqfS0PTGTIlLaA339hX211oZXEsdc6nl0zrs
kpRes5vNk4MbrihkhszRl4k7sbmK7E6Yyykyr2oirqsuRWytTmY0bcdEoVzlbswy5lr/65csHZSW
fkgkeYekRaleUlRhlqVe/itIWnBwas1orXKNpM1r5StpY9og4DDckfQs0t3NMrF202LOD7mXmkXs
f9mEWUqoBmM32P/CpdL0HZn1C82SO2McreX1I5R1/ei0XyucQ0VlHyW7Q2eSO4C5idppBlxuDYkl
OM1PqjVstpgqj+0BSNqIqgZC7BbqHYbbAolF6e6Mi6Xc9pR5c5F3EdLr3HlaI8RFExE8gSwp1xy3
ltRNpyCsqUilU4269S7GqEGLGsyZHcQ8ts9CNerQRLSI+UAUdDZC1K0DbxNCzc+UVlECELprO00t
ab6kcnHC4DJY6j4wm9hilC1rGg6itE1bQcORnpz9xINqS0t7TrSla2oGdrE5ERyol12jyPbjICkw
YuUB9bIRlUC2kkZDINeuWGQ56CAFxqt6yG2nxLbyvbQU15CIKkY+a8jwhz0L7NLZdCGA8xoCsWuY
9x9b5lSDhdmrknK5uSY3icKIP2wMGaoltQ6fEYDbV7N7BiQINwnC6QQkghzQJjwK8NCYFv5WYaQp
rLzSNVD+yvazLGu5LI0wObuwhF8Q1drW687D6s4/loeUsKgmn/AJgr+TtQ+7hNXmCUKHmX5SGEmG
LeHBVhNEFKUOvR2DtWlALyr+1ttL+peF5c5kOWwoNZgvM96/tnz51zd9ZVP72g2z/HLswKwe4A3T
qXrKkxdj3zsqe2A5Fr/m3NzsLJwMndua//hj6kjS9/bF+w7/VYKF9X/i5w+Wt7ITzcdYluPXhF+b
nd11YZ31/UzYY/smX88irKX/8ZO/+Sqvbb3uJljdfeuxPOT8oF9to9bNN75248zm9zcj85NfSyjN
MwrJRJvAap+PpyPLD138eswMb8rk3fAjsrSxuam142w3zFYRh7rdZFZ+JLmyFuWu9qh6R6LN0nrJ
X8ttmdfuhU2QRjeUOUsZ3dq8UlhQjKolRaEFFPtqfDSW9LG3J3YW4iDPsI+96o77CU8S3i+qvnuH
pIA8qhiraZg+VOZGuUX53AOeUgi7XhmvtkHIFigOx4+rxn0c6s7d+BHTHGuxfZtQB9G4RwRjwI4m
Fl6HLe4SYbGPm9Mzwpsyef8LyQuxqN6OtYfOZMfcu+28oABLxnXp4lpeS4gic60e+iSb+O2fDQTj
/L3irSNn/UdaFftqrT+Jrw18RwsQgw9w8xmMi4ymUcHPZunE3XLsgurrhdf0lKah3HYPw2+p3X/9
lH9p14VNXuKfmxAR/Zl3BiJ0jKnUV+ouYas7V2j8meH03tarWMk7xNrDxJRqprKON9FJW3ijvQC2
/th/iknX2rHWMCa9vsyKyUua+vf2dWK0XFxbnYCBM+Z+DWDOC6pV3iPQNwMbinO9vqUFntACbLEx
wgtSL2+jurWm/veB5D98SOwWFVu/Q2DZpZWba2t8RINkqGWg//5dFxZRCx4a9/UfzBjozYkbzoTe
VJy87r5gqztXA7b0EcN9aWr6alBM5A1YNim3qUb0GqFXYm1mDa+3F2+maXGgv81oxxrD7R/N4jm8
v1xc81yamoD+G80bgaPwgjo4QECnDfnS9gXGIhW8ab4ZbomF6iByzjPNliDL8bs2FmMtCi/HTbM1
AXWALTsisYXb4ZGSCTs6A5sZvcngK/cPKVRU6u4RW925Sr/J0lQX+Gg2dmL45U+bJ29tQy8rLfDW
5FogZA+vt5e66ridubR2rDXIP2k60AHa0tH+t//Vc7RcXIPA8qWX2VwV0mchWda867lTayN409xS
8MWJZy0RSdbr3wF6Gz2DC8o2QYBrjRJXUvVXSIcSYPG4hYr2unODYzcEVQvlxtrh5uQrZu9JdMP9
6rdAJB5NNqaHV2tiXG1hazvWFDyRjS5eUL5XWzKvB56PHi/ffs0bDASeZguOOpjvUG50vcoWjnx2
EmCqhy0yuH21erh2ytwwsJlNEjsDwxL4TnX08tMTiFKYmFdSlYQvyoGgsoppLs2ZRE5IQuerIJZK
GLddl1mYB8ai0MBPocy6k/S6c4PR0VG+g2YJfE7s4Fby2k+2WqxwtSfXeGdS0k+QYcESnkGTyb5I
0NPL2llrx1qEZ2Xh0F6VaKDu1doPNkWOlzwflpa9PBkRvhx+DmjoMyozGj724i/g0fEDMHf+gcgv
V8AXOgC+iZU7jBjfZvsBf/1K5FMy+L+7+qFzc2wZ0+ABsUtps4UfPrM3wtJTduKNFVHrTZ6Vm8/P
lUpYQ9daFmEr4ZG2SaV2fEbdLYC3q4D+frJhda1vBWLT11t+HosN3aJ9++lb/uiUOeEpE5neXiwf
5yORMNXbsTYRoLF/3d9ujEJfi62VY+zf0TNa8n5h1VXAtuh8ABAlQxAyP7vUeXmj0KgVWNA8Mpto
9GyzOe0q32yZ+uLOnocMbKy7Cud9+NNIgFLuBeuSGX8q8/kXsu4ik4ka5RqbG7piSf9M2UZ9fPYY
Uc0TOOqvIRAI5BoCgVxDIJBrCAQCuYZAINcQCIQz11JfvJr3k5k0NU4eKdJ0X1pgNhCImp/XiBOD
dhIdgah1rlFKtdfmKi6rU38nvOFBwfoNzPAKfWhaiqlx9SRAS9YMAIaPcQOBqFpksb9GrKZDrUbY
KECKh2F0hegWvkimFNPi2myz2JMzbRWRmrCNgUCu5V7x2Y2y0WzrPmKzROtklZbYryTNl+CiElHj
XDPs3bk4zaAu92VOZMu5HkQbKogrZA3pxm40KfxYw2rP3mUAnOEQNXo2kn1qo9mntpSZzNF6IrXE
oE6p0zQfnNoQNTiv6Za4+GmGua0yjbLRVGNdJM28Ok3xNFIE01isZmzManPMNPlGrT5oGgxR/ShI
fy3HkWB+lkDxfBFRMKpKfy3v94DQnLsnJA8CUQyukSKEsIVDZiKuDOCzxwgEcg2BQK4hEAjkGgJR
mbCcjeiP5tsD6CfzeZ1hWB8n1qOnpGA+buwo1bxDSdoN6hDDGkT/Mc/pgs8xI8rPtWx9cIedM417
YBOb5mnhA027QXLFSdchsOoOKDKRbIiKWENSixKZpqyWospm+oKzkps9LaopvZkacKqqW1Ympz9/
kpHJ+bEegSj3vJYyQVhVzlJU2VJWYun6aClpEZtamvKf3yJOlDGWgcROMArOj5nk+fSW8cAZcg5R
fq6l98yM91J01Vx3e+I015CsGz7bDeo07yEQVcc1bYJxP2PQzOs5F4/qO9GFZL/h+NQzAlF1XCO5
z0oyESFN84zkmiYzrCHzWRTi3Iao1rMRcHyDnHNPpyR1ysquU03TbhlMIQoKKANSDVGl85qpqGY7
W8+osQZ2JTebbqgtkkUDTkmXqj97OfxapoWkJD2djKcaZhx7AVKKA7jNQ5QH1Wd/rSg0Qa7VBtD+
2q6CUKQaoob2axVNtopIAoGofa4hEMg1BAKBXEMgkGsIBHINgUAg1xAI5BoCgUCuIRDINQQCuYZA
IJBrCARyDYFAINcQCOQaAoFcQyAQyDUEArmGQCCQawhEubjW6RMFXwd3jfsEoSmh3g2LQdVBvMKt
Y1nTGvMDBINYpwiEExokw1m31Sx/dGaTub63/cbjfUsq2Z48BrP8GvjQ4vLb30tkS+uNA7PQrYZG
IEqB7mrqbZZ5LRJb3AN13BWN7XsN4srNRFzzjY1RTzzCXcFgQBJb2055AwCnRbGF33lc8hKROXhk
vxiFTkkQ/AnsCwiE837t1AcnLmrOHmhQro0/0258st4n+mTVvbk6dHj7bwbXoXXKd/ZIK7vzZ02D
0RgAf1uf1zd0D1wemG/tb8XqRSCcufb1qcGD2tYrAj5lD/cnH9H8poeW/MeuVt3PepS/LdiAmRZg
HIPZBdjWAtIFeAKG4I82n1rH6kUgnPZrAA9e+sEbWwrFHhueUl95Or2u7cC64ZXP/2BuS3Hdp/69
b7bh6j/5u+657W74E+i+epaH1Jx/9/X9+6Zmo1i/CNyvOc5rOuTV+rPLiuvYDUF1FwYh/pFMCXg3
yDKccEjhxPzZyek17AsIhBPXvOJ8L3j5qf2T0CwphyAwOjqq7sJAhEP/qiwXrXgSeqZgQv8WAll3
Sncuv6Xt+BAIhHL2YTqbI13J86vc9edD/NNulmD1/IdHPv9Tjz32bNfGbeKq/s0XOqA7n7+pK9no
xzUkAmGgDl9tj6heoJ0aBAKBXEMgkGsIBHINgUAg1xAI5BoCgUCuIRDINQSiRmF5bgTUp42df9ym
xHZRg2kX/a5xLQKomZGsqVo8c0hXvSlkt0xvJEIdwpn3aA779tmEpVSe5QbJvwrN8JToTajJJk4i
rPlJLatyoVCdTzesqJfWKuGanTiOMBnH/rSLxlHzWgyqESuvs1IS3EmnthLkTI869HvzHs3BimzC
UirPeoOSvKnmMFBSXbaTCCs5HXNEKCBKuYaklKoX81O9OE19dBcGQpezlXvR9nl55+llJW1WYSTV
SXY2JGV2Zc+rY+6qcU6jCpy+VPK8lj7QGf/1S5b2obsyJBKXnjmkZ1saFtLVqJtksgtzSCLfYYuk
u1wnQfIsVMWCWNeQlVyAxrQVCUkvB0kvBN3tQu1Su7vdEhGaa+ZykUwmYerWypIEdzCJ7P9udXc9
XZplLequUIhi7dcKr+wiN1Oe7e4ycF5rzixpkp0LI043dq27K+mqdHYaVwgFAORZadeQLnfn1HEF
Us5hsbzSdzYqmee4tOhpu2F/LZCsCl4kVZ+zBzstPBz334QUr9Hy7nMupdMS0z8vqu16TmgFVArO
a/aJTdusEGp+pjSOEoDQXRsStaRd9kL3ndVdlqlz2cxMuUvGOZS98vii0fh9izhVduHlT8uvU62m
+SJ2C6iXXaPIMv5QUmDEygPqZSMqgWwljYZArl2xIAUeopJqXejI/kp/qT2uIRFVDHMNmWhKLO1p
WcR5DYHYXYx99J0leLey95oWrslNojDiDxtDhmpJrcNnlscPKZ4BCcJNgnA6AYkgB7QJjwI8pJlp
G7tVGGkK87DcpE254WdZ1nJZGmFyBmEdPlH4PFvuEFGUOtR6FQRW720eVnf+sXzFqPDx91MbAvkl
kRTEJuXluB0sfSnBFlmi0JJIi5xoEsQWWbevF6xOA3ot1/0TvyxeaJIrN5OW9/nvX1u+/OubvrKp
fdXe43/sgPHK9DdMp+opT16Mfe+o7IHlWPyac3Ozs3AydG5r/uOPKWHm+96+eN/hv0qwsP5P/PzB
8pYz0cztyMWvCb82u/uvgO+s72fCHts3+bqTsO3tFrlFjkc/Iksbm7y2v78ZmZ/8WuLkBKu7bz2W
b5lM1+zs7K+vmUwozTMKZHjJc+Q0N+lVn2h9Pfzu1v61f+noW9FfXd1Z169GJh9+/KnDn63T7OvN
VpcBPfV9/vJ/fEv92h5dfXThwUrNrGVeuxc2QRrdUOYsZXRr80phQXmdf5KNiKDYV0v4BVHSx96e
2FmIgzzDPvaqO+4nPEl4v6j67h2SAvKoYqymYfpQmct5i/K5BzylEHa9Ml5tg+DouxFbuMxqrD0k
L8SUN0NH4x4REra6y6NMVpd8x/iyfi8OMzNwnLvW4gvT0MDaV5o23xJ//ZbmiMLxGfhdi329qkPH
novtnGgAS+3wTmdHFXCtHvok2wpm+2cDwTh/13jryFn/kVbFvlrrT+JrA9/RAsTgA9x8BrepsQlR
wb/ERti75dgF1dcLr+kpTUO5j4jCb6ndf/0Uz+UuY/IS/9yEiOh3XtL0wAhs/bH/lHFydojVo7Xu
8iiT4npbSyYmGYNJEgIBOKc1xZmJFXZDtlg/uf2S0ezs9jmbfb3qQht9D3iban+Lv2mrfK6tTsDA
GXO/BjDnhX7FcQT6ZmBDca7Xt7TAE1qALTaWeEHq5S1Yt9bU/z6Q/IcPid2iUtohsOzSys21tXal
/4VaBvrv33VhEbXgoXFf/0HHgTgCL8HQtDjQr3WLsXUYsNVdHmVSXKpAORoyF4BDlpCX/mDwC2yW
/ZFkWMmDe/TG8UDvj8BuX6+6kEw9fKSVzzXPpakJ6L/RvBE4Ci+oXYEPkSrIl7YvGM3IB8lvhlti
oTqInPNMs2XLcvyujcVYi8LLcdNsTUC1DVx2RGILt8MjJRN2dAY2nah2efg+3h+mb9cMJY+dGH75
07a6Kwy9Qxvm8BayeATuYqWm4c92jKefO785GflTJWy0/KuPgrDy253aElL56/xlXeVzDQLLl15m
c1VIn4VkWfOu506tA8Gb5paijrHJs5aIJOv176y9Gz2DC8peQIBr9YAVtTYpd1OEL8OvTvChSK/+
xM3JV5Sx2Ky7wrCkJmo0jsyWquZXz1o8UpdupysQia1vC8729aoDi+/xhfNSu7KE3NN2ogr2a95g
IPA0NLJWmVe3l12vsoUjn50EmOphi0VuX60erp0yYjSyxpHEzsCwBL5THb389ASiFCbmlVQl4Yty
IKj8ZNBcmjOJnJCEzldBLJUwbs/OQdiJujk+9kjQ0wvKSVT7yVZ1GRSV9LrLA5ZDeontnw2I0DsF
P+be0qnOHvaV5ScwtAS2Q332xSckXjguONvXqxIEYge1/RociFTuz9mWlr08GRG+HH4OaOgzKjMa
PvbiL+DR8QMwd/6ByC9XFPtqvomVO4wY3wYf+OtXIp+Swf/d1Q+dm2PLoQYPiF3KDwkLP3xmb4Sl
pxwTNFZEaZs8KzefnyuVsIauNSdhscFP8l+xVs5HImFlOotNX6/8rDXWsADeLmkHOxdot4z259Zu
U9P3f3el7/wq+Ou61l+WwDr3cfy0wffAyzKsnj880rcJVYq1Q+r00B3xVG4md/SMlrxfWHV3VBSd
DwCiZAhC5uffOy9vFBq1AgtqZLZz5V3oJAuVnNmGHQyj8GBL3OVu+pFBJEAJcfGthszbvqb1LDGF
N9/YrqKCmrbp1xf+k/+dMxWdWXz2GFHNEzjqryEQCOQaAoFcQyCQawgEArmGQCDXEAiEM9dSX7ya
9/PSNDVOHinSdF9aYDYQiJqf1xzt+u0kOgJR61xTTFgp7+Olmtk1ajXKRsHiQcH6DczwCn1oWoqp
cfUkQEvWDGCYfjNvIBBViyz214jVdKjVCBsFSPEwrLoQ3fwDyZRiWtxU40jpUnPb8UQgqoxr1N3y
zmpNJZ0AxGaJ1snuDbFfSZovwUUlosa5ZhhUd3GaQV3uy5zIlnM9SHe070MgqmYN6WQbNvtBRl4z
kNWevcsAOMMhavRsJPvURrNPbSkzmaP9PmqJQZ1Sp2k+OLUhanBeI4ZBMItNLotRNppqrMvyTSMa
TfE0TYxZbMaqxsasNsdMk2/U6oOmwRDVj4L013IcCeZnoRDPFxEFo6r01/J+D0huI+ZIHgSiGFwj
RQhhC4fMRFwZwGePEQjkGgKBXEMgEMg1BKIyYTkb0R/NtwfQT+bzOsOwPk6sR09JwXzc2FGq+Xud
7rI8n0wdYjjEsV7wcBRRQVzL9iz9DrsqzdLZiUPy5nP9hota/VzFsV0Ikg1RgWtIalEi05TVUlTZ
TF9wVnKzp0U1pTdTA05VdcvI5GLyAjmGqLh5LWWCsM4HKapsYNcoS9dHS0mL2NTSlP/8Vvq6MTM1
dL24tLWpWzrhxIaoPK7lmBOIvQNTm06Ay/5MnBaoJMOq1eGhY+PhFVfyKM5tiArlmjZZuH/elzo6
07/T/PeC2mPIdAcqPHgygqhYrpHcZyWZpqk0zTPiniK29SBN0c2mzpmhBVAPgaikNSR1ORcQSnIu
+WwJmbu9NG/iFMdcX9JcC1qA/KdNBKKcXDMV1Wxn6xk11sCu5GbTDbVFsmjAqacd6lm+w69l1PhR
LG0lm/GMQwtpxrFfkHKIMqP67K8VSBrkWi0C7a/tKghFqiGqEVX4PCQpWSQE4srmGgKBXEMgEMg1
BAK5hkAg1xAIBHINgUCuIRAI5BoCgVxDIJBrCAQCuYZAINcQCARyDYFAriEQyDUEAoFcQyCQawgE
ArmGQJSLa50+UfB1cNe4TxCaEtwlBzm0AD7mGPMLgj+cNckOCcCIg0AgVDRIhrNuq1n+6Mwmc31v
+43H+5Y42R7bN/n67KzinWgagFn4/mZkfvJriWxJHjs4C90wi3WL2HV0V1M3s8xrkdjiHqjjrmhs
32sQ565tEHTvW1SvuEcEhWrBIPEJbW3iqTGApCi0KHf8YtTDHMrsdmtAmQWlMHYJBCJlv3bqgxMX
NWcPNPDLJkQEn6zcCa9oXlNwt+rYmhnu256bPgGtI2f9R1o5NX1D9zAi8pf2/WVTbB1u7n/njYEb
sZYRiBSufX1q8KDqGouAT3GExv3H1HtrHs3rd2FAdc3tA1jaB0k4An0zsMHuzC7AE1pan1pgk+I2
7H/mqSjWMgKR+t5j+c5QTDkmWRmeWk65x5eGbMIaOzH0MtW/aX/CMLuEYto3i0e0dRgmJIrVjNgd
VP97j+XV+rPLzuETN8MrND0RWXYMLb3zq3OD69glEAgb17zifC94+XH9k9AsKacfIInzErtnov3k
2mJaIgJM9ZihesEgnu/Ohk31uAWBQK4ZaG7oWjuvHID8+dD12q9qqw1dreet56qx6VuCaT+ezZ1/
IPJL/egEnho/qDtXrltpeqkZaxmBqEY7NQhEDe3XEAgEcg2BQK4hEAjkGgKBXEMgkGsIBAK5hkAg
1xAIhCMaLW71OUfnH7cpsV3UYNpFv2tciwBqZIRmMyzvMpiZOQpu7dQ7FMa9tGzCUirPCEaVjzyr
0Ahvpqq1Cbuk59eavEMGlDjV/HSD+vBSa+VzLb050mAyjv1pF6A2rhaHaka3o9k6oMtg1swR92Qv
XFo2YSmVZ613SvKmWlreiNlU6fmljqWxNDwlBLUySsK19KHX/LQOuySl8xS/eYiDa4fkpXnNvLkL
RQoURlKj72A1YM9lzmnRFrwoGagYUOuWiBa16+wu18yh1/ivX7J0OlrJQyIBl0tNlxTPutTKU5hl
MUcKHZLMgTGLSJIzA1ULYl1DVmhhGtMGB5JeBJKe/90fC00JbmQRl/2FFCfrmUceN8Lsm18tGCsB
+1/wdknLkbPIDLVjzwCixPu1wuu8vK1F3eW9WHkkRQtkBiOuOZw5FVJI7SDNyrOGdLk7dwpFi3sQ
SSqDxLs3Y6eXq8Sr8Bqcy1orOXP1brac1E0rEUKg4qlW2r7sjmq0TOXblQwg8jgbIerWgdOGUPMz
pUWVAGT39tSaBL6kyrZz13JAXedlR1nOV5pzKL1oRgmJ5ccvUtB+zdZkllP/DPnVf/xLyQChuJzc
VaBedo0iy3KAkgIjVh5QLxtRCWSrglX2lQXkWo2C5P8zW6541QDZ509UzX4NgahejF21AHubF3Fe
QyB2d1Jrum4B4B36bMVzTW4ShRHTtpr2FsgOnzlo+CHFMyBBuEkQTicgoRpqaxMeBXhoTAt/qzDS
FOZhvYHyl9TPspywmpPbbWFyBmEdPlH4fAI6/IKo1rZedx5Wd/6xfMUoCz+vcOuYpXT8kkgKYpPy
VtxEk24zzx8021K/p8UKN43wdgxWseW8sX1vKdfFw01yJebPYn9t/9ry5V/f9JVN7atmQu3YAeNV
rG+YTtVTnrwY+95R2QPLsfg15+ZmZ+Fk6NzW/McfU8LM97198b7Df5VgYf2f+PmD5S1novkYy3L8
mvBrs7tvsquzvp8Js9ius2F7u0VukePJRJvAaofd0OtugtXdtx7Lt0x8yPvQ4vLb30to6SjNMwpk
eMlz5DS37NXcv/zeTV/dNMMzmHb0tDp57Ph9/8jacba6LOdZ7a+1/N177ZqdFo9c7v6WY167FzZB
Gt1Q5ixldGvzSmFBsaam2FcTuTPBRmNJH3t7YmchDvIM+9ir7rif8CTh/aLqu3dICsijytv8G6YP
lbmctyife8BTCmHXK+OVxXadDRuxhcusxqKJhddhS6mo9LrLo0wMsXHqiUf0dDTEYWYGjnPXJixK
XNItFl/Tjp5WJxK3NRSv3vVjQlxbhKV25mJ/S/9X51hFc60e+iRbDrd/NhCMc2tqqn21mOL8SXxt
4Dt6G8MH4G7+9v4ka8+o4F9iRb5bjl1Qfb3wmp7SNJT7cCj8ltr910/xXO4yJi+pXTwi+p0XMz0w
wi9Tqq0Dpe4StrrLo0wMn6zziQ/JRjoqkhAIwDm1mcbG4BuW8Co0O3pbvE4ScJIHT1Yt1QIffYe3
q/G3eF1rJXNtdQIGzlhtYc95oV9xGPbVANbrW1oMG2tbbAzxgtTL26huran/fSD5Dx8Su8U27jsE
ll1aubm21q70v1DLQP/9uy4sohY8NO7rP+jk3xGBl/jccptm5I7X3RdsdZdHmfhQNrTk/9FBPR0N
Q0Y4Kp45Mz5gCa/ubnQ7eqG1ARZrWuVntWLrpZQb7cuVzDXPpakJ6LdYAQ0chRfUZuFjnrYL/9L2
BaMZedN8M9wSC9VB5Jxnmi1BluN3bSzGWhRejpv2agIVYqwmElu4HR4pmbCjM7DpRLXLw/dRtp9t
G3pZqSGl7h6x1V2+iE7zaVRNR0PI8Lw69srZ4ZtSDxJODL/8aTWbntvhYdZanPRVy7WVwD51+aj9
dbbWVTLXILB86WU2V4X0WUiWNW+LfbUIvGluKeoYmzxriUiyXv8O0NvoGVxQtiECXGsccVZSkcvd
COHL8KsTrI674X5qz5VZd/khZJmT6iyNI6tL1Tjfr6UsLFLs6NVDQyYbelWChY33actHvl/bW4l6
y1b7a8FA4GloZI0036Hc6HqVLRz57KTZVwsBJ9+1U0aMRtbAktgZGJbAd6qjl5+eQJTCxLySqiR8
UQ4ElVVSc2nOJHJCEjpfBbFUwrg9OwdhJ+rmeK9uT67xk4tg0FJ3kl53eYAlIMKhf2W7MiMdBSL0
TsGPuXcj3681WMKDYUePm9gTJntYYA/09MJGNbNt9bfvUK6McAfnF6CiuXZ5MiJ8Ofwc0NBnVGY0
fOzFX8Cj4wd0+2q+0AHwTazcYcT4Nttv+OtXIp+Swf/d1Q+dm2NLkwYPiF3KDwkLP3xmb4Slp+z+
K+P5lCbPys3n50oljNuzcxAWG/wk/xUrNqRbsvMZdbcA3i6pgF52/vBI36aRjorFc2u3hZXRfeW6
kZHJ543QymrRtKPX5Dm+zrL5bDiy1rdZzVyDxQcPqI4frAUqMX87es5f3i+sugrYFp0PAKJkUCyb
Z0Dn5Y1Co1ZgQVMySy4vwO+9vlCZmd2ZTk1gw50xbO/Dn0YClBBCXTLjT2U+f7auKEAyUcVcg0TL
9thRqEWuIRCVxbVKBj57jEAg1xAI5BoCgUCuIRDINQQCuYZAIErJtdQXr+b9SBlNjZNHijTdlxaY
DQSi5uc1R7t+O4mOQNQ61yil2otxFZfVyS4KgwwPCtZvYIZX6EPTUkyNqycBWrJmADB8jBsIRNUi
i/01YjUdajXCRgFSPEyrlrr5B5IpxbS4Ntss9uQMH4pWixC1xTXqbnnnbJ3S9LXaunGye0PsV5Lm
S3BRiahxrhkG1V2cZlCX+zJCC9jF0R3t+xCIqllDujFXTQo/1ki1ku4iAM5wiBo9G8k+tdHsU1vK
TOaojU4tMahT6jTNB6c2RA3Oa7olLn6aYW6rTKNsNNVYF0kzr05TPI0UwUhCNzZmtTlmmnyjVh80
DYaofhSkv5bjSNDliWFGU7YIhEtUlf5a3u8BoTl3T0geBKIYXCNFCGELh8xEXBnAZ48RCOQaAoFc
QyAQyDUEojJhORvRH823B9BP5vM6w7A+TqxHT0nBfNzYUar5e532w5wZRHu8OS0/meLo9/EBZkSl
cC1bV9xhH03jHtjEpnmatLDrA+h38oljKA0owpBsiEpaQ1KLEpmmrJaiymb6grOSmz0tqim9mRpw
qqpbRiYTyHWjELojEBUyr6VMEFaVsxRVtpQFWbo+WkpaxKaWpvznt9LXjS5Ylbo2dctE40kz5Byi
YriWYzqx3kvRVXM9/xAn+qRu8DQJhqoPsVOMFGe+QyDKyDVq7+Uu1meOzvTv1P3qLk0j27bjQ4oh
aoNrJPdZSaZpKk3zjLjfddECaESReogqX0NmOzgE+yIydXKiWectc7ZK8yZZprpMmUGWIaqZa6ai
mu1sPaPGGtiV3Gy6obZIFg04JV2q/vrl8GuZFpKfn9gzk+VwI1Mce77xaARRLlSf/bWdsQW5VlNA
+2u7CkKRaohqRBU+D0nKFBeBuNK4hkAg1xAIBHINgUCuIRDINQQCgVxDIJBrCAQCuYZAINcQCOQa
AoFAriEQyDUEAoFcQyCQawgEcg2BQCDXEAgVrQS5hkCUAJ3SZblyc9cgYQshqhbds7avW3Pr/3es
Gua1oAL9W4fP4qFcAl5INAliUoawGrJVbANIRrXwkiCcTvCw3gqcx7WyJWxF3GVhsoMwP/suN4lC
MgGJpCA2KaNw4rQgNIWhzfMoCzCWjyS/nrwsMBdrHcEf1nLAL02qt5Z+wicK/kRa5IRfEFmssJ8F
SkAJqmf3cPodgEiiGua12dluGDXGiWMHDGc3cKd86b/FyIcff2rws3X/de/tD8/OQl3L+mbCX6fO
3quei3/ZvJRgYX2x9x6stGLOzs5e3jOZiF8Tfm12tgTCfn3NZOKxfZOv24V11vezqty/tigOLsfI
8JLnyOk4u03q5H+88G/rTk6c25r/1mPu5SSaj4GW/sPc1dy//N5NX91UWmwUYP6RftVbS79p4PF/
PLyod8XOOs23pf/xk7/56ubfH/uXq/qWErPdMFtF7LLNa2N3tkdh/aqKJZvDfu20KLaAwAZHSEii
IAW024emG2ADjs/A78IWfJnf2V7Ygnav6hsd9gak0Qh3nh3sqcCCypdDPtgDntIIu2N8GbZ5Jdpw
PecBPAMXpiHO/s3MwHF+Iw7TfSDBE54kvF/MQ8otJomH+OcmLEqsbXR8cltzaOlvw/FF2DTysmX4
Hj/O/LZAWoR4Na8nwzfBUjvA253Vw7XWKd/ZI62s1kehRY5FBtb1URSmoQ7YouccfAXuEn0y1M/X
y/ELuu/regIfgEpcMncPiQusS62f8i/tvrBDMcnDunVE9Nu26pOX+OdBCAQgyf6xyzl+Q3GdZHV4
txy7kE/nekt3vfcS/4zB2Bh8w/C+/aLm0NL3QHTMbJrbL2kOETrGmN83YKyjurl24wIAb9vV6uFa
DGZatCaJHmz5HGwbXAuwJun9EXP+H6G/8R07CN4u6ZDwX4Q27jsE+vzHCLlVgdPakdAc63WhloH+
+3dfWDTE1zahcV//Qev9iFJH02r/HzJuK64nQPIfPiR2i22uxay1603jU+3aiWfOjA8Y3vcE7Om/
OXHbmdBmmu+bEzecCb0JAxNnbqjbrGau1aVcq4BrbBQ8qrGl7Yav/gMMW4rw5u2RPw2xRo55Ztiw
vRy7EJ37fOQT3DcExgjOB+2Kg5QUWeeKxBZuh0d2XVjv0IYi7OgMOPTecbU2Q8aNkFrty/G7NhZj
LRv5y2vzK5erY6+cHb4p3VtL/zuD978ylH5uRQZfuX/oINw0ePaVZFW/PnPlKuCDT/ts9XCNDcsy
nFAc6/Cp1ywclCFwT2w96dG/A0yJgSHPE/ybB64xolfiyNJpWi7Y/dwtqXzKgBGQEywTdbyeR9Q2
YC7eEL2NnsGFAhYF/TcE+fY6zvdrCac2VtK/l+/X0leJAiweZ0NCgu/XYtXMNc+qsoQU91UP17zQ
MwUTrLfIcDdc02NpEwCfkHhhWARJ7JCAH2B+XIRetXGl3g05GlTG1+YcBhTLgi1l6SYJna+CuOvC
JLZnZZ/ifK+TsBBMXcVqk1XdFPyY/0giQE8P/Ae+ZpdgYj7fpwtYAqOjo3x73cj3aw3p3lr69Xy/
5gHboT774oGxKIvVANGOEp0c7Vq1/z/s4/cuQvVwbfZ85LbzK/Do+AEYCP335t6e7dXgpw2+B16W
4fmG1dY+NlV31C/AYb/yq8HCP2ztbT2/rB6HfbsSucb3J02elZvPz+26sKSymGlq6FpzEjYXvi1y
bgkWz63dFlb2WYt9kUj4MMBYwwLfAxe+iLpuZGTy+fT7Wvqrk20jk8uQOueuhEfaJp+D58Otq+GV
quYa3LMHYCBQuRtK10t0eZ/XXVO0xC8FAFFOBCGz/ZbOyxuFRq3Agtozm/ho+N1a4BqMfSzqKpzP
K2NvLy+EumTG43uffyFbTEgmqpdr3NIz1ALXEIhK51pFA5/zRyCQawgEcg2BQCDXEAjkGqLWQUsd
8b9WS0aRawhE6WB9nIoS89Puckt6khaHqvbgtduU8HGBOMQzQlripITkoWhaZEOgmrZD4hnSTZGi
pE4syTrk1BpWywvF30wQBXBtxyBO7LN2R6J0T8d52QypuahDT6Yk45zOvQg4R3FKN0WKylNr5PSc
2sKqkZFqiB1yjaq/wFOiDeVKpzImAqJ1ONXDMjvwb9QIr3d8ok1bWucGkoOnxIm4avS8ppH8wtL0
iTJDTi1hcf9V7n1QqePlH5Fk55o6gBPrsG+dCKh1jCe2OYjoHZGkSNOXl9Q6NRDXfVejup5EetwM
a9c8K4QLMKmWltO0QaDWp7UCNhEF9mBSHfF21OKN7jhrk2DlhoPuoePKimSbtNLKYdkQpUslWccc
UiwSZJherfnRp3EEIl+uEb070dz0o8WZkrPRguSkTIo/sRGz6CRQ2eU4XSMQBe7XSO5VBHG/2HDo
jbZ1oH4Q6fIA1CmuU/aKQwKrNHLl7twQu8W17D2fOnoY3yxLSEIz9HmSzoq0FSTJMJESl4wqznxz
Be3OSr+/23FEUi0Zzcg1YvwqZlmLaU5tIWVfpFm+UduGyf1ajmqHn0R3EWrhUsryzSnLJOPCT0vG
LED6xXYolGUNaSuMmiYSEFK32QXUCYUCYxVU/QVKIzuRWaD+Wo4Bvqjjv9vEiiKU4q/TO1puk4Lr
kJJSNldhkXZQPAV5P6NFGUpItXwOLkrGa0Sxa6+0NV86frrbrxW+YC1utZGiB8yRBPKtDFsZoCWt
+EKk7Tx7jdhHEJVB1BLObeXZKiDXEOWZJ2xxSamJXQ4g1xDl7bxXzpod9dcQlTEx1qw0A5Yzf+o4
zui/l+U1/qQ9ukTTfomyPE6fLtWiiUbTHnEsrqIaooh9eEe/rxEoUayCpe3w97VGdxvGHXbObI8N
OimdmY/zG8zYPUU1RHGXkqTwqKVaf5JSFy/jGpJSalyo9iwy1W9TnQSqL6T4aHHtaTEfq6eeLs3G
ZOq+ZDTvsQmBqIizEdtEQAx1T4vGWspKLF3JLSUtYtNyU/5bNcWcFpPps1bRFdUQiHJzLcdca9cp
I7Y3HLjt9iSfKSyDmkDRFNUQiLJxTZtg3M8YNPN6juZe7LmhS2kV1RC7BvkKNmHktF8jDOrF5U5I
i6BwgpAMXqlfnLaJxm6PktTTH5qBqe5ziSgmghzugyeahJFkGGC/Y1oZ7oT9gnA6kSVYgZkJkszJ
uZZZtDWkW31jQtP2VzTrnJSum0ZJlgWroVOz+4pqiPyQn4WY1sY3ofvDdTCYT7QbvW9BV/uqC4l5
mquJJzw7l1mMeY2oT/JrF4M7xPaAv/WbxU1SlABskcyE1XTVQ0mwTGfpC1CaerKZcRbTUqepBUgp
jvt1K8IFxiSPl4A3DAkvJPwef0KdCrj9buKFgChIqtG+zQuBwIqX3Q9CpySIAcVfYBdZEomRDgRb
vRD2CW1q4lszgcDqBrsbEH2ykmhYCd3hFUWntah6/9YEJG7l6WpxlMywdMcEwduhBnym0ZhtWY69
LEKwA8LeQmQWzDWiL8vMCzEefte+m2s3I4bFhxDtiIRYgxFrCqCnq8d1WFoapyWmJ8k1kZm5sBUg
5YKzYFHxMTnhWwdhFZ4Xof1HCaHd4ncJIr64rNa30BXohBibJkbhD/xxf4Td2r7UxC5PSvNbRjoA
DZfgw953ttUEPN0kAdxo49K890nlzk3eOcbdtZ/Hlu90yIx6P3QVXDUB3/HGvFebXizdkab4z9fU
b8dbx5RrO43/pB2E56FzIg6rQgaZYjaZO9yvVTZQUa1iNmzsMyqBPATv/j487YGNPpix2AeeCUBj
IhpV79BTGyte1VL3txd5FIDZAL88NR1YMtIBmA6AV73D8M/LMd+tnXxWDEw/pdw5NrOPpbdxHKRp
h8yo98/GgS0Rn56B6X4zAEvXE3v8d/Tszd0c5peYBz4Sg3efhpPCFjzdmEHmBWeZVwDXiqaohtjZ
fm2U72Xk1iRbekX/EB5bhOEABOrMAGzF9c9bbfvUcwbP/7n+jnRCXbi1+SXNny8eGQmMdJSb2+od
hqN16+++yKciDwTUiSgZsKaQmhn1/u9swtYiD6nF0TOzDJ/dN69/pR/mlyHG0SREH4WNuYT8yHR2
mQ9JcMVxDVFB+K269hdY1320lS2zQjJoltJ1g+lHo/O+JsUlyqx/q0vD1uRik6UDqpHUdNTlngza
OSCPtMxXmAmQ1Y4aUlJu3X5m1fEARrkf8LR9Xc1MnS0znsg7Z7v1oFIzJ9I442gcAo1tjwY8XULA
kLmpyqyzyexbRa4hyojt/2+az1bkMOu6G69Cj8g68JjcpffoqD7Rid2y3MYWaaEEbC5GY2YC0R7o
MtNRtnY9oB1hfItFepbPce3Qqx6x/HXvPJv+/mjpd9qdMqPd9/Tdz0JK0PvXTF7AyMznxgJD2+Y2
4ha+hkzACz6AH22cgx/FG02ZfOfWAb0bLmQi1xAlgv8z+3gX+tn4dWyHc6sQZzutleC+Bt33Dk9k
Wd0g/a9798afA2hsgpXmuyy97hdx8R/MdJSgsRHNeTh5197f5/HrhdgvlDv/23o3264PNO9z7Lfa
/fdCbDU40C5sDLB0I3v1zHz/ZrF1xQjrEfmerE14wA/QMngj/C+D6sL18LIms86dzDxQh1sXRMUf
w4zWhMzi6K/ld66nP4Zc8NsVa9Gomy1FIGjezQIhXhMyS6O/lgayk1fh16JRN2vGiDEgIdUUxGtD
5s7010xDG4ZmGk0JbTz9YSQOWiqUOuq+UTOtlLxY1Ee1X9mooUBXmFE3a4FcT6l5jQnpdUsKiIWo
BRRDfw0sZtiodZGY6g9gBAG7Tlu6M1XlDVIU3qrLqJslBWejbs7rU6RdjXPNcV7IMlfYnM57J2dD
ahkCEGfpWSxw1I5RN3N9jebdrgiuudFfK5reGM2+PqOFSatao272AQTNu9U610jus5LivTqWuJpF
06XVrFE3axFRM+8KWEPmHFBT9NVS3kCX1q9sCmtZJhIHXbe0vNS4UTecyK4grqVYJqPEaQVlt8am
/VJmWQ85+jssmdINvFnWVql5qWGjbmkponm3mkPRnxtx7FWVNlajUTdE6fH/A21Y0wepq6LAAAAA
AElFTkSuQmCC
</FILE>
</FIGURE>
<FIGURE FILENAME="Forest plot.png" FILE_TYPE="PNG" ID="FIG-04" MODIFIED="2018-05-29 21:04:25 +0100" MODIFIED_BY="[Empty name]" NO="4" REF_ID="CMP-003.01" SETTINGS="SHOW_EFFECT_SIZE_COLUMN:YES;SHOW_WEIGHT_COLUMN:YES;SHOW_MORE_DECIMALS:NO;SHOW_ROB_TABLE:NO;SHOW_RAW_DATA_COLUMNS:YES;" SHORT_VERSION_FIGURE="YES" TYPE="FOREST_PLOT">
<CAPTION>
<P>Forest plot of comparison: 3 Standard Spica vs New Spica, outcome: 3.1 Range of motion MCPJ.</P>
</CAPTION>
<FILE>iVBORw0KGgoAAAANSUhEUgAAA2sAAAJACAMAAAAkdw7jAAADAFBMVEUAAADAAAAAwAAAAMDg4ADA
AMAAwMD/gADAwMD/gICA/4CAgP/g4OBAAAAAQAAAAECAgID///8AAAALCwsWFhYhISEsLCw3NzdC
QkJNTU1YWFhjY2Nubm55eXmEhISPj4+ampqlpaWwsLC7u7vGxsbR0dHc3Nzn5+cAAAAAADMAAGYA
AJkAAMwAAP8AMwAAMzMAM2YAM5kAM8wAM/8AZgAAZjMAZmYAZpkAZswAZv8AmQAAmTMAmWYAmZkA
mcwAmf8AzAAAzDMAzGYAzJkAzMwAzP8A/wAA/zMA/2YA/5kA/8wA//8zAAAzADMzAGYzAJkzAMwz
AP8zMwAzMzMzM2YzM5kzM8wzM/8zZgAzZjMzZmYzZpkzZswzZv8zmQAzmTMzmWYzmZkzmcwzmf8z
zAAzzDMzzGYzzJkzzMwzzP8z/wAz/zMz/2Yz/5kz/8wz//9mAABmADNmAGZmAJlmAMxmAP9mMwBm
MzNmM2ZmM5lmM8xmM/9mZgBmZjNmZmZmZplmZsxmZv9mmQBmmTNmmWZmmZlmmcxmmf9mzABmzDNm
zGZmzJlmzMxmzP9m/wBm/zNm/2Zm/5lm/8xm//+ZAACZADOZAGaZAJmZAMyZAP+ZMwCZMzOZM2aZ
M5mZM8yZM/+ZZgCZZjOZZmaZZpmZZsyZZv+ZmQCZmTOZmWaZmZmZmcyZmf+ZzACZzDOZzGaZzJmZ
zMyZzP+Z/wCZ/zOZ/2aZ/5mZ/8yZ///MAADMADPMAGbMAJnMAMzMAP/MMwDMMzPMM2bMM5nMM8zM
M//MZgDMZjPMZmbMZpnMZszMZv/MmQDMmTPMmWbMmZnMmczMmf/MzADMzDPMzGbMzJnMzMzMzP/M
/wDM/zPM/2bM/5nM/8zM////AAD/ADP/AGb/AJn/AMz/AP//MwD/MzP/M2b/M5n/M8z/M///ZgD/
ZjP/Zmb/Zpn/Zsz/Zv//mQD/mTP/mWb/mZn/mcz/mf//zAD/zDP/zGb/zJn/zMz/zP///wD//zP/
/2b//5n//8z///9BjlLGAABdKUlEQVR42uy9e3gcx3UnevCY7ukZEEANAPERUgJIRPY6tmKBNEA8
aEUAZa3COMrnKzv3RrFW9h909sZrZz/rUxKtN7Sc+NpKrtfSvXEk0XdXq9Xqys46caQ1Y/lBWDIw
kDCmIH+KolzRIAFJJCEJQBcAYjCYGQBzq6vfPT0zPcAM5oHzIwdd03XqXb+qUzVdfWoIIBCIbUAt
VgECgVxDIJBrCASiormWTAmi8Lk2GAm4+Q4OZrgVSQ0JYjCZRc4bBgdjGUOzNHyFSMMr9PRaA44E
BwcHI9A6mCUDzE/wP8aDEFEMKJ+y7oPJRkEQGlirB9OLmoSRnEUlalH9viDxC0HkmjeQoaZ446vL
cOpoXsFuHvrviYWeP9S/Dg9vPgPZ0kgu9OwqQBqey8TTu8GlKm6Fb2cPPPx2/ROtSh6X+2cuKZ+y
5ho5Ek2c7Wat3pPutxt+O1dRa2+MKUWN9r3zVrTv7beQa94QhwTMDccENlBBW1AQ/K1sxHpMYiNX
MiAqPIgEBF8gxm4GJYhI/mZtYIT3gTR8WpEVA0llkJMbRR+bFHgcI3lkoI+TTU6JQqMMYiOQwRDc
I5pprNrTEPQ0Wgs/2Kvp8aqQpdusg8CYDENjSjYbBZFl06iTUEB8TBMJ+WGF3RGOwR272Sek5PUe
Wa03w83llbIG2/S4SoIEtMKx4ZioFFVrZx1iAhIiLyrPs9aeWp/QihoEpZcIA3DHngGlqPcIYkop
XgMrqu7m8koZWdNpcW0/6qRy4pp//74TF1dgvQOGIeVfvvTzSeZ8TDoytVb74fn1fTD13+Xa+G/M
rXXAf/7qXz519OFvs1ssmHBg79s/Zd2sA/6L/8gbNR0w9fCRR850zSVT87WXfv6Vda/Jd0D4WORv
WeiB+bnf+OO4f32tbv9nnn25LumaxiNH/svDN7E01HwWuiq09HhV7Iue21BLyjN5/jMv+VcPKhmY
F7rujRt1cvmXP39kjUtMwaW/fYMFnWShN5QYWH08nfrjOK83lu+/524uz8q6cNPFNS2ukrS6uH/f
281aq2vtrBf1BdYEl36Ft6eSf609tT5hFHVaKyqP4ZEa2dd3LyveL+QHmPsf31TcXP7hI/PS4XfX
tPLv9HltUYTXbvicuiiK1TZ+GlLMMTULGyDChWnl5rl7GkHp17/WAj3QNa0Ge34Mek8FI8w1PQmi
OlR2zQ6vQOyAFodXSPH/wf5+CC7E2BwLG3IyfK+8niGNOLzfp6RRm2ca3mCmB3AvXJiyeIUm2/qV
UX0VLkxCv1knU3tZReky9iwloHGSyfN6i4NfdXN5VlbfcEyPq1St3ntDg9rqWjvr8PUm+3xm/o32
5H3CKGqNNbZVmLzA5FlfCSnu93M3l4/DhVmmmRjl327UlNdv2fKhlX54cWWQjU/kxoj/BhhWnIPG
5Sf/x3jgA+o30G7xYB3xPnghxu+E45q4shJQ4/C8NwLf3Zfqh2GmjwCMJpoOnzsy0XXuyLklZxqj
iU2n4b0qLOmZJVUy+cNbzw798FYYFvt5Ni11ogopf+U7jHpQPr5j7D6/A6qblwDMUmhFLlGrH4z1
w3jUpahP3jne8+SdMKzl394n3IvKSzKS5P4Wt1lUrfw7fV6DEJ2ZgDXujMKb502PMMiKin0C3nrd
WLaot3iwxSsTfKCLyIafclm2xeElfX8/r5TvDg8n2CUevjgah7q0NGrUIVhOz2cBq0JPzyi8MdiH
hTEfd/FsWuvEwPVarvWlgiIat7gTllrkY67t5na3+gJr9YRbUfeGk+G9Zv5d23MX1NtmD0U0me7m
caeXf8dyTRocCdWDj9dKLeyasOj0cKhd3T45pN+KwUSHtswbjIX+J6/x452qfifARNtggFXreyby
y8HFMA99MMlCPwP99SFfP7syfNaaxqradDwNez4LBj29UVYVPrXwxt53/TFOJD8cmhmUbHVizBSz
8EPb6k/JazDdrXw7lGSRiHpcJWn1GGt1gbe66Ciqb8BnybNbe8oE5mxrfqUkgXS3UV/28u9Yri1F
hsSlswsQHP0VCISDz5o+8+KK0r8Wwu3GLsTaC1/Vcv+zyG/5jkcWlOIsj88rd6bPnlgcX2RxLD6b
5xCrNML0ucPByCJ0sqaG/wTwMcXjLp7GT9U01mxpBJ8tQlXo6T06uh+GX1ixtdN/At4Bp7qi1734
PAQ72507M4N7pE8es97geV1IdytljQYjSzCtxlWaVn9/k7DUtcBqcr/ezgbq1UlLy7NLew7uOfay
bYyYOhdtH3/O4l40fNQy2su/c9drW8MgDFdFGoiqRFVxTYDiq+FCKom9BrEZ1FdTYRJVkgaiKoHP
HiMQyDUEArmGQCCQawhE2XNNbhCFoWAEWu0/aWY5PVSoc2OgHVXKeirLDfp5NxZO9IecEVpis5TJ
lkTuE1LW1LRzVvr5sEyJjQQzJBYBWRgUZIgM+tP8NddI0HuN+QfblKINfsaSCfdGMG7KQVFoTEJS
lSVCM0BDTMt1wCc2RIp/MG+nlsvGtSe6dyW+3/NhuKHXa2DHubEt4nnt4aw8oJ93Axieqfug7fCM
csDMPGSWpUxruU5Imalp56z082GZEnM7h8VxK0gDMCCx6wOWgDZkDOsCP98UTcB3zGwM5zhYd23P
QsORFlbmiCK7Ev0EJNfVYaj1eM07C903lcP4X63lsnDtXpZVaXjVp/xeq4wC7JMMKseEJDbOJNWh
+B5RbAT1bBBYz41pQ0zTbVISIgF/Mx+IAgGARlFoAl1AO/vljrGPwRo/laWeOUpKoiCFWBASFGOZ
cq+dd1OcoWfhX7uJKOeygJ8C0855OZNlZePJqmfWkkFBlJQTUjHJMVEa56x4asr5sHQocYB6DkuN
xw4Z9sIo+8hwv3ZejNex2Mwrr5WlyMN6xSx/VizOrrahPilIIEtCq3ZOS21DfWoGaZKVY7f64EnK
9zi0iKrPav9CSBqOlUOfrNZy1VqdXUrvYFwwhpD6noCs/ESchCf4c4ZNE4EzR5qU6riseNfBjfb+
lHqx92/gQ0e/r05Q829B05EzwcPNpsDng0cz/aJXfxf8nuLXMdEQGGqHRjke7VX684bU//lMuffB
4c/q88uvuU6LzUeC0pGmhFKmm+YTK0fTfrp/YB3WlFmmfSiweKQDmn6QWO59gn3f3dDnZFM9HJb0
1M6Dy4m1pqEzwSNNcSUxIx4rJNYd/op9/h3UdRwJBo+0q3UcvF/tYkt9sTjk8ViK78X+EYj1v+hz
3JZ6ycFe/1zHkR83THRobag3kPL4bQo2YOVkcB7uToL8v15UfX4PrpbLuqZay2Xh2pLlxJQGESZ/
DvA26x6fVeYG5ZRTo3KwSzkbBPYzVhzTF+AZpgI0Uv4tppyVarwAlkFFP/vlVsOvtU76wDh/FDvQ
uIs/5j41B49nyr31vFvI9RBZDC5chCOqUz/nZZ/3etv62FStn1lbqW1s5On9xHJCykzNOGflmtoR
6LqgnYwy4rEg3JdcG+0dXUu+NjprnhdjdawquNQHeZ44/SYMwH+Eb1iXjcplSlw5PPYT/ZyW2oYa
BHhaYuVKhRt7e+6Hw0Gp4zsHBT4WTkKobDYRqrRcFq75rkyMQY9Nsx2AUDcbjsNrM2tjs3z4YN/X
eVdT0H3lJXuIUAhGWJG7fVp/ZLLdtqKGHAf7LPghq793eRp33MHCNd+wvgsG1FgynmH0PflyGF5t
0hQ095h5nhT85NTDDXDM6X0vfJF92BJaSXYDyJ9tXOTpdQNP3Z7aRBi6mzOnNqIkpq3t9Hhss3D9
gNAtDCjPtPNSntVy2K1X10B+jXf76Gfk/zv8abCua5SIxvpTotJOf3IHS2dAj5/zOfKZttFaiMZn
b4dH4DOJi4m51Te0Uwty2XCtSstl3fMPLVx5WRtaw1yXVA50KDn1DfzqgDKtwd3K9+OWEOoZq1HQ
CiQrXbAOZGNNVqfeGtEFIpkL3j2WCCsc1c4crbidykonknne7foMz5vJslZI13NeMBu+NzwLxpm1
KLwpZk7NPGflOB+mV6Zx+Motnno2FtezcH72Mc+L1dhPbOWDkG/y2v56X9p+6Wp4LJbUz2nZToT5
lhPLNVrOlcGic8XXt3dDHQh2lQ3XqrRcFq75B0OhZ1hn6OSD9kwrX592KmuKf2SjPO+m34FDEzBm
CaGesbobWvnSAzoOsbLFYKLenNsnDvG+1aYK6OfL3PDAwF+qu1D8zNHd8J5DOXOvn3dTKLUKkuue
1qGDLBednOtxtxh9/doJKX5mrTbLiTf9nBWknw+zlVY9fZcej4+NxbMwx6Y7n+W8mAidlnVdfsOw
yBpGTPuxpaU/+P2Bv9HPaa2qbajKSOJMqH8eJKHtVd4QsTUIt/E+8Mtws/yzwTJ5uV11lsvCtavj
UeFLkefgu6MHgIY/rfTAtReXH1I67CiM7eUa87noiXPGeSDj3FhveFlQp7GVsWGgL3ydKFMdX5+d
OxE9twB07Oo/qslp58vccAq+pKWhnD/qDd+Qu9fp591Yle9d+8Wci8RUV/TwuSVeJpdzXupso56Q
Us+sBcYWP5YxNe2clcv5ML20X42+tMjPYbnFMxsG0Qe+MQift5wXm38x6terC3hY75isgfAk1z8s
aDsiysfHnm7VzmlpbajKBGvaV16WoMG3eMu5aab01vpAWuSj396fbOy+/2yZvNyuOsvl5UyNDPv6
XpnzHKUQuDj5J+NRFx88++U2hvundt36wpY2pVujsYLIlBuqrFxeuCamagN5aDYjH1kHX2DWjYV4
IsVlcbK6BnXPd28liuCcVBCZckOVlasGbUIhEAgEIjv+l0rKbD3Oa4gKRiV1XzxTg0Ag1xCIKuVa
W0AUAvqztQHjZ8Sg6sp2/ifT8SIEAuHGtZX1XdGjy9yZDOhWv5IBbweqhvGXMwTCK9ei8bnd2hO1
txo3b7UsQ5WzZ9q5rDZJUGyPaWfN9KmNn/ky7yEQiAzrtZMfHOPn0iBiPNMSMe00ritnz7RzWVd7
Z5p6mpSzZj8eajck+Jkv7fwZAoHIzLWvTfQd4I5l4yDMcovhy8+eaeey+uH31767Ytq3UsHPfBn2
rxAIRCauhS5me+UHP5ulncv603D8xj8J6WfNdPAzX457CAQinWvZwY8Laeeyjs+cGZ9cdti3UuF2
D4FAWM+viTOd4E9/jZqO9k6I6+eypDsW3uKnHq32rbRoXO4hEAgL13bVtS9bDqelof4OcU0/l/X8
ePueF4MO+1YqrPavEAiEofHh85CIysVgJf2si89oIRDINQQCuYZAIJBrCARyDYFAriEQiGKjHqsA
UVkwfs9twnkNgUDkmNdU6zLuP25TYruoYtpFv2tcCwNHIrmls8upmcspZkk2iyDdUmL2ytTFKP9D
8q0fIypqtB4FZ4O41aX5xepLAZ9u2A4dkuQkjNlJ2Ee7aBw1rwWimj2RnCC5uehBzEyPeBHaVGLU
WV16vVOSD9WIna3GCAFWDmWuS/OLzZdQJMW2rteMgc78ax12iaPRi9Y8xPNLyXJ1Ui2T3vpyTnoX
MrFCagP2qMyGIV5HqbKe07RH4b9n/a58hiuZa+ZAZ/zXL1maquCcy0udyaHVEY/Kn2WE2XzHy56Y
wUSarsyRTVKMugUnRa3w7cdw+veKeh6yPk25IenN5aJS0eK3is5ubz3Ao6qZW0xLNqeWSAqcJ8YX
9r9o3Z3mXl9mHk4RxVivbb6yC95MxLh6iJrkF2dOEZJTKnemvOwy2crptbs75kuXEJualZFn26tD
elydu0lRwGHRo7ar7ShRApta+ZIMMZLMtPEwrSFKsjfiaIS0pnBrG1KcJivsBoPnHBaib7pLafVE
XGa4zSsAubeGqodqTVXDNaIuHfgWIDX/OsZRLkBoMfUOMxOeNL9CiXlK1ltqXqSopRq1RVt+9ZOb
J4peamswbTPZ+LItzYnAc9lVqaWSLXhX1CSH57IRpV8SliAoYkvrNUQlgmzBuyJmteSumoZZ5BoC
UWym1S8vQ2vjUqXlG3VIRIWhWVpgf+feODleuVyTG0RhKBgxlp3q42et5mtVR4Lg8AxJEGkQhHuS
kBxUAM3CowAPjWjytwlDDRFF1h8qfUkVO3JaLrcnMTljYhGR304Oqb563flY3QVHPMWvtFVKe7m0
LAwqDaInZkmzYVBrN0Fg7WoNA8l7BKGBt3VrUBCVVid+4bYRGCx3Q3qt4pSmPT5w/T2VZQ6pTjKc
+5YXrr5285f1N/p3wJRyObp/Shd4w3SqnvL45fhT3bIPFuKJ689OT03BXeGz6zMfPc1lZrouXb7v
8F8kmWzwEz9+oNQa/lGW5cT1kdenpoqeWFttD0vs9N7x8+6J/W0Pr77QXrWK9bobY3X34GlPKXzt
2JzYtxDn7oeVkk1NTS3uGU/yptH25mYeUZOBb69FZ8a/kty3bIYBUiP/w8U/VSyApZLNAmul0I1z
C5eeSk5pzV6u6mPjtGIhsCXGvw0/svutypzX7oU1kIZX+ZzFR7dmvxQR+KPUKVFoBFFxavbXVByK
n4EEyIpZmj3qovpxXwreK6q+e/qlkDy8whk9ebDE5VTtyO0G33Yk9gE+Xm2AkKHDqP09onV7t7rL
hd+Ei5OaMaCZfm166xldsMncuaE5YgmfCEl41gzD+A2TXcDH2Vhy9jysQ3yE+hLR8u6scuOBS4xo
APOK9ST2eeeFoFyRXKuFLsmmwWz8qHcwoTxO3TR0JnikKc6dqv01FXF4H9wNrLQpRtOYEJxn/ehu
OX5R9fXD63pMk1BqYxqqHbkNWDmp5LLIGL+i/F2DqOjaFep/pOrhunbO6y5pq7tcOKtYDUqpTH1R
vXUwLtkHktsvm+6DrJ0OmGGUFmNf7tK+TEAN3FkbEAPl3XFj17zxL+wyb/1c+iipRK4tjUHvKXO9
BjDtB9WA7xHougCr3KnZX1OxzsYWP0idSgvWLDf0XAdS8PBBsUNsVnz7wbJKKzXXVDtyqXBjb8/9
RU8sqhY8PBroOeCiYUof5pd1o2crdfcFW93lwoDKF2UQCai/iMmrYYfy93mz+kdWoJcNeHoY3jjK
TKr14RMQgMn++eDRa8u6r+7d53LzwkYlcs13ZWIMem4yb4S64WdqU6m217ier9pf0wdHgK9HGuPh
Goie9SkKykLi46tz8UbOy1EwOlNIsw1cakTjs7fDI9uWWPcFN3t20Qa1hxu1w+vuEVvd5cIop6jy
52Ztw6qzbzXjBtTI8YGXP2UJo4wDJvFmmvtfVvISK732kR0Lv2j+La46Wj773lqsRK5BaOHKy2yu
CuuzkCxr3rWq7TXeL1T7a9p4zNjkW05GU7X6d9bm9b6+WW7qUID3GIp2ORW51LQ/eoOyIIbuE4PG
UeO0ussGZatwSGkRXpAeNTamUf1Xu4hFp7gl9Qqb/FiYpFF41qQRtXWTHXA/tZGvbBGqeW4fX6tx
9ZFda3495oNK5Jp/MBR6BupZc8y08hvtrzLFUZmdBJg4xJTFMMi6/TVt4cEaRxLbQgMSBE62diq7
JxCjMDbDY5WEL8ohdVGyC8qjSiSh7VUQtysxxZ6dS2LDw8PKyle7MFaYdSfpdZcNSsCw0iKCEliL
BiT4bUcSOu2g5a6mOT6VTVyjhlGUGDh0KzzAfVPLx9gNEQ7+M8TLvbv6Yod26+vtedg/21lB25BW
rl0djwpfijwHNPxplRl1H3nh5/Do6H6YPvfV6EuLEAjv1+2vqfhrpucHaxejn5Qh+OTSjWenmbpS
5wOxnW9wzX7v2T1RFh9f/ZfH8ykNvsVbzk1vV2KKPTsviQWMupsFf7vkJe7pyInoWdsmTwpaMgnH
Jz+gTHR6GK5LzndFo5Fe7tt/q+K7dO7wUNda+XdY+e12raDXHIqGKolqW3vOX94neHtQpjk2U1nV
UsEYzPGum7arq1sJXg50OxBjQ8Z106EKe85/a2dqQqsrnuT8D38KSbBdalZtKpF1Fg1me2pXgFQF
2DofuSXVyEuxg7iGQJR2EsfzawgEArmGQCDXEAjkGgKBQK4hEMg1BALhzjVq+Wt3eQR1hskjRpru
SzeZDQSi6uc11/fKbyU4AlHtXKOUam835i6rk104gwwPCtZvYMpz+tC0GJ1h9ShAi9YUAMPHuIFA
VCyy2F8jVtOhViNsFMDhYRrj1M0/kEwxpoW12WaxR2f4UIL2HRBVxTXqTb2zWlNJJwCxWaJ1s3tD
7FeS5ktQqURUOdcMg+oedjOox3UZoZtYxdEtrfsQiIrRIYHk3q/YgrlYqz17jwI4wyGqdG8k+9RG
s09tjpnM1X4ftYSgbrHTNB+c2hBVOK/plriU3QxzWWUaZaNO22Ikzbw6dXgaMYIRhW5szGpzzDT5
Rq0+aBoMUfnY1Pm1Ldn3corh/iJi06io82t5vweE5lw9IXkQiEJwjRRAwiaHzETsDOCzxwgEcg2B
QK4hEAjkGgJRnrDsjeiP5tsF9J35vPYwrI8T68EdMZiPG7ulavPWnyIxfsGjbiHA8huf9mOecsFd
UUT5cS3bs/Rb7LE0S58nbtFTa8LsQ8x7lLiHMc8C2M4QECQbonx1SGo5RKYdVnMcZTN9wf2Qmz0u
qh16M0/AqUfdMjLZvEE2QXckF6LM5zXHBGGdFhxH2cB+oiz9PJojLmI7lsb/E22ySpvLSAa2UOJG
OZqbXDixIcqWazlmCGLvx9R2JsBjtyZuNMpDf6VZSFkInReB2B6uaZOF9+d9qasz/TstFC+QSYjq
4BrJvVeSqeunnTwj3imSQR80ddZ8wyAQFaBDUo+b5SR9GUWzdvx05tDsbzzIno3NhEEgyoVr5kE1
2956xhNrYD/kZjsbagtkOQHH46XqTj7NSBr+HiGatkTMRHt9KtbCmDcQiDJA5dlfy5c7yLUqBtpf
KyoIRaohKhEV+DwkKaI0AoFcQyCQawgEArmGQCDXEAjkGgKBQK4hEMg1BAKBXEMgkGsIBHINgUAg
1xAI5BoCgUCuIRDINQQCuYZAIJBrCARyDYFAINcQiNJzrS0gCoFW7UtgkF9a2b3PJe33MmIkCDA4
iHWKQOTg2sr6rujRZe5MBo6q95bXG6Ovqq/sSEpHc8R1qgfrE4HwwLVofG431HDnrfq91fjsVUio
92q0e4ODIUlsaj7pDwHcI4qNyp3HJD8RmYN5x4JiDOsVgci6Xjv5wbHL3BG5ZN48pMlEFo1ba0v9
hze+2bcCTROBM0ea2J0/auiLxQGUt/X5A/2fx3pFILJy7WsTfQdU1TFk3GuNgqTe8xn3fuLjn3VY
hQuNwDgGU7OwoXnSWXgc6xWByMq10EVYc/i3Xh24L+3lp93q5xikINTNKMdCAgzokQD0Y70iEFm5
lo7IVThzPLP33SDLcBxrEYHIi2t+caYT/JZde+b6UM20lCX0d+DQBIzp38IgY4UiELm5tquuffnc
ot3b33fnYJafzKbORU+YQQLh/VihCEQG1OD77hGVC7RTg0AgkGsIBHINgUCuIRAI5BoCgVxDIBDI
NQQCuYZAVCnqLW71GWP3H7cpsV1UMe2i3zWuhYEz9lzCOezQq9HQXGK6BM0qlyuarIkZnsRxg+RR
hUad25tCjcUevSqbViB3CQr4dMM2cM1D1zYZxz7aBaiNqwWjmiP27CC50qe2EuSKykg9e0VsKjEK
jgSMG5R4p5q9liyxEWf0qmxagTJIEFrU/qY80NeEXEsf8qjlr3XYdYyPxWkekm/sNPtEQ73NkbYe
u6mkciSWVqBC1R/JbzzIU3wzakmGNQvdxOhVtVwzB0vjv37JUknF4ZznJsje/4mL4pRddd2CUNbE
svXxPDRImpYjkuFG7nYpSsuRjPPaTlVS67MvesxBnuQ1shdOjSx8D6DEm0QOFZKSAiRmFabK/00s
l6ihgTrqznaDpBOf5ryBKOZ6bfPdm1ZCO5ECSHgemUn+ecusPdhmVFNGZah9cuTfiMuulmM/hTgH
FVL8RmxCrlmGP7JZYtGCb0SSUlK9BGOHF12OOOo6t5Ka3i6k2C2HyLRWzbnApV76ISEESLl3dupZ
IvtOS4ES2/T0bNQ1zUM2U+40CYps2Oa9EWVi03R7Qs2/jmbiAoQWc51LoQjR586yJpE9dW8lJx6i
oPadEZLXksnWVI6FtjN6zzcQxQKey64y0C39WgEVpk3iuWxEKclW0uAI5NqOAcnzF+w8w28N8k9S
vmuDsR36ujXUIRHbhMgtyRu/z64t862C6JtFHRKBKAZaHxJ/dfqyQjWYh7krU/MnUyM7WIeUG0Rh
KBgxhgzdApshoNhXs3uGJIg0CMI9SUgOKoBm4VGAh7RaHLlNGGqIKLL+UOlLGmRZ1nK5PYnJmRPj
eUkJYoNsudHsY3UX9NIDI6IarVb38Jhf8LeqzaKlR0RR0kzpJRXhZFAUgklr3w8KgqTdSA4pEgFB
CLZBMaon+ZhU/8u73rbdm39g4f11DaEdxbU687XG+5YXrr5285f1N/p3wJRyObp/Shd4w3SqnvL4
5fhT3bIPFuKJ689OT03BXeGz6zMfPc1lZrouXb7v8F8kmWzwEz9+oLTlTO46yrKcuD7y+tRU0RNr
q+1hiZ3eO37eNTE1L2Rg3nfknoQpf9cYq7sHT3uI/2971LZ5qvufWlML8dC7r7zz4HqSN4uqU8U+
/E/XrK6pLRlShBuOPvYPh+csZKtNNp2PvLOuSuxlEo3rb3zlpmsnp7RmL1xd1G/UPibMqV9aYtbr
ylJt39yuK1vpGR1TFcQ1y7x2L6yBNLzK5yw+ujX7pYjAjaqlRKERuH21ZFAQJX3sPRQ/AwmQL7A/
e9RV9+O+FLxXVH339EsheXiFM3ryYInLqVqU2w2+7UjsA7yXb4CQLS8JuHABjlnkrXWXfdyIa44E
SJMQh9VRaW98xSrREpZm4zGL8AYcm7PZRVlOzE5CnTo7colofO9ueK7AWyGkoe78G+vzMN+iZArS
ry9cuVjjb0zuOB2yFrokmwaz8aPewYRiVK1p6EzwSBO3r9b0g8Ry7xOaQBzep5jPYFxk7RgTgvOs
ae+W4xdVXz+8rsc0CaWuzshbapdbOankssgYv6L8XYOoGJQz5iUFoRCctchb6y4r6n+kOe5WDSis
Q0D4gq2C1/9NUC/n3/A1gA9iIxC3xeI/Naa+HX5QWyX4P9h5uZArtCb/Ry++Naesz7J/Zt5YFlJt
O4trS2PQe8pcrwFM+0G1ynsEui7AKneu1DY2GvbV1tnY5Aepk/UbqFlu6LkOpODhg2KH2Kz49oNF
HS8115ZbeP8ON/b23F/0xKJqwcOjgZ4DGfPS75S31l1WrUz6sE4X6FTqvn/A3/DyF6wi/ZNiL2sN
pcc/y+n45tiJU2G7va8rv9vHw7Sta+PBlYnJawtZCwupF7yKppQetJO45rsyMQY9N5k3Qt3wM3WT
QxmCtUX3n21cNLqJUkFfjzTGwzUQPeubZDrNQuLjq3PxRs7LUdNsTQhqyqK00fjs7fDItiXWfSHN
np2JcFrftNRd1ngbdNfXI1eVumd6w6SzVJO3q6aXV+/jXw/03f9Kv/3nndDH1TDGr12hiwUdEedq
4vGOfW2gqYsZP61/3N6QrJnbWVyD0MKVl9lcFdZnIVnWvGsVp9bQ8Ka5pKhhbPItJ6OpWv07QGe9
r2+Wr7kFeI+huJdTkWvKJRusUodst8y6ywRlm/DoDYOqZXK17uvYoOYUGTXK2X2KC68p67WERcKs
ie4TenQFh28htuYP7NHUxRaX67/a27F6etEHOwJW+2uDodAzUM9aYEbdLm5/lSmOyuwkwMQhprAo
9tVq4T0T5sKBzWyS2BYakCBwsrVT2T2BGIWxGR6rJHxRDqmLgV1QHtUpCW2vgrhdiSn27DInJkLn
BPwjWPfYY5Jed5kwPDzMP2zlzALyumdKPBySzH0YxZvf4btcmnCtsl7zaYlxiZNth1gWTInPiq2K
9b3C18Jy/Jcv7QNtbWa7XvMrh15bXdghRLNz7ep4VPhS5Dmg4U+r5a/7yAs/h0dH98P0ua9GX1rk
9tUCY4sfM0L8NQQgWLsY/aQMwSeXbjw7zdTNOh+I7fyHhNnvPbsnGnlO3SaoL4vSNvgWbzk3vV2J
KfbsMic2d3b5RMT29OFI3Sz42yXvKWh1v/hStClie4CC3Wm2xf38ePPQ+AKYU2DDk4td55YsEnfV
LS13LRalIrqPx1L+U47djzsOvJpckXfUD2xbekZL3icseRJsjs3srJ8tS4RByP7MUtvV1a1GsXnM
vHf1mldU56/45goznVXUM1pbex4ytLriSc7/8KeQCNsAoSaVyDoRBnI9hihAqohbxvLTf5jcWGuZ
LNjAu4O4hkCUdiLHZ48RCARyDYFAriEQyDUEAoFcQyCQawgEwp1rzhev5v1KJeoMk0eMNN2XbjIb
CETVz2vEjUFbCY5AVDvXKKXaq3+5y+pkF84gw4OC9RuY8pw+NC1GZ1g9CtCiNQXA8DFuIBAViyz2
14jVdKjVCBsFcHgYRlCIbv6BZIoxLazNNos9Omq1pILWHRBVxDXqTb2zWlNxMZNis0TrZveG2K8k
zZegUomocq4ZBtU97GZQj+syN7Ll1AfpltZ9CETF6JCWCYV428jIawbKaXE+XQBnOESV7o1kn9po
9qnNMZO52u+jlhDULXaa5oNTG6IK5zXdEpeym2Euq0yjbNRprMvyzWIy1uppxAgWu7OqsTGrzTHT
5Bu1+qBpMETlY1Pn17Zs4ysDKxGI/FBR59fyfg8Izbl6QvIgEIXgGimAhE0OmYnYGcBnjxEI5BoC
gVxDIBDINQSiPGHZG9EfzbcL6Dvzee1hWB8n1oM7YjAfN3ZN1fy9jruoRUZ7vDktP84w7hd8jhlR
eq5l64Nb7Jxp3ANbsmmeJh80FzHHAko8hnG9aKxFsiHKQoeklkNk2mE1x1E20xfcD7nZ46LaoTfz
BJx61C0rk4ljvstMD5of6xGIUs9rjgnCeuTMcZTNoYmln0dzxEVsx9L4f6JNVmmUMdRAd102fTrL
7xc644Ez5Byi9FxL75kZ7znOqnnu9sSNRsRd6aQZXq2AT3ghKp9r2gTjfcagmfU5D4/qu9GFWJ3p
Aq5PPSMQFcc1knuvJFPXTzt5RnJNkxl0SM/rLNxVRFTw3gi4vkHOvaebml7GyctlaqNuLCIcm9j3
QKohKnReMw+q2fbWM55YA/shN9vZUFsgywk4Hi9Vd/Jdfi3TJJX9E5r2shOSifaOMK6XXNMkAlEs
VJ79tYLQBLlWHUD7a0UFoUg1RBWt18qabGURBQJR/VxDIJBrCAQCuYZAINcQCOQaAoFAriEQyDUE
AoFcQyCQawgEcg2BQCDXEAjkGgKBQK4hEMg1BAK5hkAgkGsIBHINgUAg1xCIUnGtLSAKgVbtS2DQ
ca8tIAgNyaxxjQQBBgexThGIHFxbWd8VPbrMncnAUee9q+tvNHU3Z43rVA/WJwLhgWvR+NxuqOHO
W9Pvrcb3vg58XhscDEliU/NJfwjgHlFsVO48JvmJyBzMOxYUY9AmCUIwidWLQLiv105+cOwyd0Qu
pd8DOKhLry31H974Zt8KNE0EzhxpYnf+qKEvFgdQ3tbnD/R/Hq72zjT1NGH1IhDuXPvaRN8B7lgO
pd+DkRWQVNdPfPyzDqtwoREYx2BqFja0AHQWHod++P21765g9SIQBuoky5cHrvztG+uqswOmHPfa
Tg9MLKhe96mf66bqrv2Db3VMb3TAH0DHtVNKGM35ra/t2zsxFcP6RRQVHVOVOq9lg7xUe2bBefNu
kGU47iJ9fObM+OQy9gUEwo1rfnGmE/yWXXvm0u4xfAd2SWmhvwOHJmBM/xYGWXdKdyy8BXVYvQiE
AYudml3R9tS5Jbv31Sb93r/vV/46TBVMta+eEI0ggfB+3fn8ze2p+iDqkAiEgRp8tT2icoF2ahAI
BHINgUCuIRDINQQCgVxDIJBrCAQCuYZAINcQiCqF5bkRoPyv+4/blNguqph20e8a18LAkUhueeLB
m0Ku6AyJbPHlylTuxKhZ10ZBiecqNNM3a0nLNZBM0adlhpL0mqaATzdsA9dydzEwGcc+2kXjqHkt
ENXsiXjpfl68c0dFcseXK1MeEiOGmFlQSijJp26sLmLPflr0LpmhbjVNCtqKiwB4itGVa+lTCrGO
lEYDE0fD02LkjHjlhsfeSb3NvJ56OylIYpRspYQkV64p8Vgu4rlgeQ9ztdnHLIJcs460lrklQ3OR
4nIuPzLlatXcGqk+zmyhNN4Sc6lO70q4U9WjGRXEjBLpJdys/kiyzWuokrpyjaZVnDnyks32iq0s
2EjB08qtkXrTWT11S+/qL5NiPZ/999jd00a+zEkRajRg5sxQAtmG000DFcgs67XNV3bh2ZdP03uU
9L5aI1vPG8mvoN66u8ockiUpxwSmKSVpEunp4Ay0vTqkx9W56/qgSLOdxxwVOHVa7LnbVYWkBRst
KMkpUawNZETGxWvuVS/10v0JIVDgzp5HP/CYOvUqkT0+mlcJCiNWmHK51hhSrTR7I8rEpqn4hJp/
He3GBQgtpt6hxU6hkKnkzrKnQnkruRcpaqlG1U3yqBtrU7kGTJNIo5WitW5HcyLwXHa1wdMv+tu7
7i4i8Fw2opRkK2lwRB46JKKyQbbkXVgtsi2ZTGz46+d82CzINUTRkGzZiJ/nrpbla+r97yLfUIdE
FB7zzQFh+Y233tW+wbtXLi73B5uTyDUdcoMoDAUjxrJTfSdra8AQUOyr2T1DEkQaBOGeJCQHFUCz
8CjAQyOa/G3CUEOEv9I1VPqSBlmWtVxuT2Jy9sQGDe/WoCBISWj2sboLjuSOvPk2QeJikYYhS92r
cTriTrLmYW3qkpekqDVwUBCVVid+4bYR2HL1RJql+rapy+8473//0tTytYEdzTfL+/z3LS9cfe3m
L69pX7U3+h/db7wy/Q3TqXrK45fjT3XLPliIJ64/Oz01BXeFz67PfPQ0l5npunT5vsN/kWSywU/8
+IESqzS7jrIsJ66PvD5V/FfAt9X2sMRO7x0/nyWxqamp165/Uel7tcmm85F31u8aY3X34OncK7Ku
l4b/81NKwNPH7ns6ZdQ9b5ZhR9y7ehbevfnP11zyEupRGziVbBZYK4VunFu49FRyyjDksJlKbq2B
ry1cXYm1aG/hdVzfEa4kdvkDy4V7IXalvs//XlgDaXiVz1l8dGv2SxGBG1VLiUIjcPtqSTYKSvrY
eyh+BhIgX2B/9qiL6sd9KXivqPru6ZdC8jA3VlM3ebDE5VQtyu2GbVk2fICPVxsgZBeTychzynU5
MTsJdba6y9qjR+XuRFRxSdA1CXG97l3jXoM5CdZd8pKMa45YcvY8k4iPUJ8a6yZ51hysW74Yn2XE
YmpjC2S6zl6+uuyTSNvO1iFroUuyaTAbP+odTCjvFW8aOhM80sTtqzX9ILHc+4QmEIf3KeYzGBdZ
m8aE4Dyr8rvl+EXV1w+v6zFNQql1h8hbavdfOankssgYv6J286gYlLOIHewLdGtVdWps0VZ32fB7
NQEt3rsgFOIJxdIMS+pxx2FkBP5KyYsQsOXlb8y1AUxADdxZGxAD8ubKO0OCvuWpS3PK2szLh63f
zt+889ZvFq4tjUHvKXO9BjDtB9Uq7xHougCr3LlS29gIj2sC62ys8oPUybgGNcsNPdeBFDx8UOwQ
ua3ffrCs0kpdr8stXF8KN/b23F/0xKJqwcOjgZ4DWaa12JiuAV353b4v2OouGyb7vxlU453kZVLr
/gvucVPx1KnRXiUvwaPWvLQ+a/IqdgICLNb54NFrN1fe1vXURr5h/mU99eLO5ZrvysQY9Nxk0ei7
4WfqJoc6fvLFwp9tXIR+7QtrZvh6pDEeroHoWd8kUyUXEh9fnYs3cl6OmmZrQppt4FIjGp+9HR7Z
tsS6L8BaZv/O/pheq6GPs1xZ6y47bp9U4x1V/mh1/4h73NfGXzkzcHN6XlbvM2el5v6XlZaKbVr7
8C2trP9qx7420FTFXJ/Wfddd/9rq4rGdyzUILVx5mc1VYX0WkmXNu1Zxah0I3jSXFDWMTb7lZDRV
q39nrVzv65vlxhEFeI8xzJZTkWvKJB+fhlVHrsy6y7J5qbSPOsyxNR5rlxpHqfhO4rwed0JZryXT
I+k+NaiaN4dkB9xPwRLr5jC3EFv71V37W/najKuK7tdWof3V2djSbAh2HKz21wZDoWegnrXaTCu/
0f4qazFldhJg4hBTFhX7arXwngkjRD1rHElsCw1IEDjZ2qnsnkCMwtgMj1USviiHBvmyYBeUx0+Z
ktD2KojblZhiuy5LYqv8QQLW76WTbYfUupP0usuE4eFhJjkhqXbyfHCokzWOUfeGCPw7Pe56Zb1W
p+RFMmzrKRJcali50ZJaViYYEQ7+M8S3VuK5xej6aoeo9h7Q18Xm9bf2tV+/zuazHcgzB9eujkeF
L0WeAxr+tMqMuo+88HN4dHQ/TJ/7avSlRW5fLTC2+DEjxF8zPT9Yuxj9pAzBJ5duPDvN1M06H4jt
/IeE2e89uyca0XbDyuP5lAbf4i3nprcrsbr25WyJndYHoOCTi12KkbuRulnwt0u54l06d6LpLO/A
P4lEl7vmIaDVvVvci+8fGhp/Hpbq2pvOTWlapx3x/luViW7p3OGhrrWtl3rvQmz9lx37Wp33/9Xe
6179RmxxFnYutvScv7xPWPIk2BybCQGi6BiE7M+9t11d3WoUXtGWXF2bbVHntFbBJ5wvSgeoqOf8
t3amJrS64knO//CnkAjbAKEmlcjmHwzkmlcESBVuyzjZspYAn+gr3mS2g7iGQJR2IsfzawgEArmG
QCDXEAjkGgKBQK4hEMg1BALhzjXni1fzfqUSdYbJI0aa7ks3mQ0EournNeLGoK0ERyCqnWuUUu2N
w9xldbILZ5DhQcH6DUx5Th+aFqMzrB4FaNGaAmD4GDcQiIpFFvtrxGo61GqEjQI4PEzblbr5B5Ip
xrSwNtss9ugMH0rwpfOIquIa9abeWa2ppBOA2CzRutm9IfYrSfMlqFQiqpxrhlVzD7sZ1OO6zI1s
OfVBuqV1HwJRMTqkZUIh3jYy8pqBrPbsPQrgDIeo0r2R7FMbzT61OWYyV/t91BKCusVO03xwakNU
4bxGDPvsFptcFqNs1Gnwy/KNppm1tIprGygqATVjY1abY8RiOtrig6bBEJWPTZ1f27KNrwysRCDy
Q0WdX8v7PSA05+oJyYNAFIJrpAASNjlkJmJnAJ89RiCQawgEcg2BQCDXEIjyhGVvRH803y6g78zn
tYdhfZxYD+6IwXzc2DVV8/c67Yc5U0R7vDktP5nCOGLA55gRJedatj64xc6Zxj2wJZvmafLBfh5A
v5NPGEcMKk+RbIiy0CGp5RCZdljNcZTN9AX3Q272uKh26M08AacedcvKZNszmVmpQfNjPQJR6nnN
MUFYj5w5jrI5NLH082iOuIjtWBr/r9wibpQx1EBTxyTZyJLn01vGA2fIOUTpueY6t7jfc5xV89zt
idtcQ1yVTtt5USst8QkvROVzTZtgvM8YNLM+5+FRfTe65DjU4/rUMwJRcVwjufdKMnX9tJNnJNc0
mUGH9LzQwl1FRAXvjYDrG+Tcezolzikr+5lqmnbLYArh2MSeBlINUaHzmnlQzba3nvHEGtgPudnO
htoCWU7A8Xip+rOXy69lmqSyf6K5jD2QjLsaaWFcLx6oi0AUBZVnf60gNEGuVQfQ/lpRQShSDVFF
67WyJltZRIFAVD/XEAjkGgKBQK4hEMg1BAK5hkAgkGsIBHINgUAg1xAI5BoCgVxDIBDINQQCuYZA
IJBrCARyDYFAriEQCOQaAoFcQyAQyDUEolRcawuIQqBV+xIY1BwRUXMRv3DbSNa4RoIAg4NYpwiE
G+okw1mzvkv+jQtrijO56yhMqXe/o7lCN84tXHoqmS2uN/ZPQYceDoEoPjoqqbdZ5rVofG431HDn
rcbNZEJzxEeoLxFVXIODIUlsaj7pDwHcI4qNyp3HJD8RmYN5x4JiDNokQQgmsS8gEO7rtZMfHLus
Ko6X9Fv1P9Icd9YGxICsuteW+g9vfLNvBZomAmeONLE7f9TQF4sDKG/r8wf6Pw9Xe2eaepqwehEI
d659baLvAHcsh/Q13B98WHNN9s8Hj16run/i4591WIULjcA4BlOzsKEJ0ll4HPrh99e+u4LVi0C4
cy10Edbs3tG/M92xSdC0wm71cwxSEOpmlGMhAQb0SIAx7U/D8Rv/JITVi0C4cy0dR28YVFdhEFb+
pBzed4Msw3GXcMdnzoxPLmP1IhBuXPOLM53gt+zaM9fw8LC6CgMRDv4zVxet+A4cmoAx/VsYZN0p
3bHwFtRh9SIQblzbVde+fG4xk+DSucNDXQ4NE6bORU+YQQLh/brz+fH2PS8GsXoRCAM1+Gp7ROUC
7dQgEAjkGgKBXEMgkGsIBAK5hkAg1xAIBHINgUCuIRBVinqLm/K/7j9uU2K7qGLaRb9rXAsFak3E
m3Qubwq5olMlKOQQzJ5atsQclWe5QTxXoUtg0JuG2CX0kqTXo5GWNQ4KpX66gT+H1FTlXLMTxxUm
49hHu2gcNa8Fo5olLY/Sub1zR0X0P3TTqWVLzFF51huUUO/DijOwXkvEIaGVJL0eqWuOCAXENnAt
feg1/1qHXeJo+GI3TwFGWi2TufuyKbH5WTprYsStTGQrFUJySVCSOZPZcrVdoOnLGlroDlCuXLOO
tJZRM0PnI0XinB6fN60mR+okTfnKpZ5RsunUvCcG9hJuht65qycr561xlEp/JOk6ZDU+plufNr6Q
9FogkFnXL/6gRwqZWG6NlBSucCTjlAKOZS77z9jL/nvu7mmB01rIe3/NOZwiirFe24riVISNESjQ
xoh3ZYQULjXinZLGwipnd6euo6F1NUb1wTFjTO5xAPJse3VIj6tzNylaYL7lF1/BUydFS80xreW3
8s2tbZKcJSlvUlXtK6FqvaxaqZeOSAgpaCPmF59HaVoACc+p0TypVkglAncTK2BvhJjaP6HmX0dD
cgFCt2GILGwiuWMrYHruUVH9dyyq6XnEshtDPG4EOQOnJaXdMDmZdsNkbaY4EIUFnsuuMnj6RX87
191FBZ7LRpSSbCUNjkCu7RiQnL9obCl88SE3iWKzXI1NY7GdgUCUHEnylfjs8sI/LNAHvIhXlO0M
5BqifNAGNTMrMeZ4Z/UluXmlyrhm0SHlBlEYCkaMZaf6TtbWgCEwYr7wUfMMSRBpEIR7kpAcVADN
wqMAD2lm2kZuE4YaIoqsvwxeNx5kWdZyuT2JyRkSaw2IwueS0BoURK22H/ML/lZo9rG6C47kjFsL
zxU+bhMvyZpAjUlPr43FHWjT7ig3lbZNJdPzyCMRRalVj2uwhAb0yND5y3P6l+9fOi8+VrU65L7l
hauv3fxl/X2rmiW1o/uNoeMN06l6yuOX4091yz5YiCeuPzs9NQV3hc+uz3z0NJeZ6bp0+b7Df5Fk
ssFP/PiB0pZTtSiXuD7y+lTxh8K22h6W2Om94+fdEtvYaJQb5UQq2Syw2lFGrHdfeefB9eRdY6zu
HjydM3YtPBg28Xb1LLx785+v8WZR9+Vqk03i4f6XmGtqampxz3jya8fmxL4F62ur22p61AaOfViW
VtfWtLimSmVAT350+Z3XWmLqF/W6/O2mhpkHqnJeuxfWQBpe5XMWH92a/VJE4K/zT4lCI3D7akk2
Ykr62HsofgYSIF9gf/aoq+7HfSl4r6j67umXQvIwVwTqJg+WuJyqRbnd4NuOxD7Ax6sNEFx9V+Oz
V1mNxZKz57ndEVgdlfbGV2x1lw1aeIb4KLeJtwZzkhqTjuXE7JvwpNaJe0YX4Dfh4iQkbHnUA7SE
5dl4zGJfrxSINLRNsdqab1EyZF7fudqaaquaea3W6uySbBrMxo96BxPK6/ybhs4EjzRx+2pNP0gs
9z6hCcThfYr5DMWmxhrEhOA8mz/uluMXVV8/vK7HZFi4KRkib6ndf+WkkssiY/yK8ncNomLQfUPt
EAwplwnVtOQ6BIQvJG11lwNa+DtrAuJDMmuGkRH4K7vEbSdeeFN1HYxLPjgLoZDd8sntVzTH+r8J
ngwmbfb1thuxwK++NQdKu6R95hfOSyPVx7WlMeg9Za7XAKb90MMdR6DrAqxy50ptYyM8rjcTG3v8
IHUqrViz3NBzHUjBwwfFDrFZ8e0Hyyqt1FxbVkZKSIUbe3vuL3piUbXg4dFAzwHXFVcUXlS62Ang
i+H+AX/Dy1+w1V2OFZsantvEe/oAUPHUqdFeu8iTn+y9Tp3WVsNTmsEuG9c+rzdO/6TY29Nss6+3
3fh2Kqv37dXHNd+ViTHoucm8EeqGn6mbHMqoqK1f/2zjImORCqWKvh5pjIdrIHrWpygpC4mPr87F
GzkvR02zNSHNNnCpEY3P3g6PbFti3Rec9uxUqlwduI+y9Wxz/8taDU1OslxZ6y471dTwfEaYZClc
G3/lzMDNdpnQ7ZrK2Nm3GlLagiFTG0yqsrGSaR+fiq0eaNHURsendX9DTK4+rkFo4crLbK4K67OQ
LGvetYpT60DwprmkqGFs8i0no6la/Ttr23pf3yxfCwjwHmPhW05FLjXtI1fhF8dZHXfA/SpjRnUf
s+4yQdkm1MKDYRMvoazXklYRS9POw39lf4eUFqxxSpip17rb19s27F2ea/h1TW1sMa817atRH0D1
cc0/GAo9A/WsSWZa+Y32V5niqMxOAkwcYsqiYl+tFt4zYYSoZ40jiW2hAQkCJ1s7ld0TiFEYm+Gx
SsIX5dAg15J2QXnUmCS0vQridiWm2LNzSex4zbQy9rSklo/xjg8SHJL4PkpM0usuExR7eFp4FlCz
iVevrNfqrCJaORVOSfDbnJWsBQXtpxpuVE+nnZJ6J2tnV/t624jQ0i8O/bE2OqiY3/PS7GL1MM22
5x+bj9dNRX76rauzr7y9G6Y64J3HLo196//5mweTM/denJxdhMaLDyYbL67+3T7QdoZPv3K3r3kt
lvwP34bmiVjP2bcfgJH/dx2C/6ekKEIr/+T7w+TbP/0Wk01c/85qqUuqZJlsrDzx7vQD25TY2jcS
ron1/31HR8cU9HcqFyYZl1f8bw9/i9XdAjSodZcVangl4PyRP/+dn9Wt/M7n/tvMc98C43catZxL
/Gvdtf+W3Zi554nEL6N1HaPr9jzySGLJt995QIsLSrXnD/BA7KUD0lX9WwvZc/W/5Wypitrz39Jz
/vI+YcmTYHNsBo1nbwMGIftz721XV7caRZEhX7s6y4hWs7bmaUarqOf8t3amJrS64knO//CnkAjb
AKEmlcjmHwzM5ooBUiXeMpYProB/2uPQvIO4hkCUdiLH82sIBAK5hkAg1xAI5BoCgUCuIRDINQQC
4c4154tX836lEnWGySNGmu5LN5kNBKLq5zVXu35bCY5AVDvXKKXay3W5y+pkF84gw4OC9RuY8pw+
NC1GZ1g9CtCiNQXA8DFuIBAViyz214jVdKjVahAFcHgYZlKIbv6BZIoxLazNNos9OsOHEkBzRYhq
4hr1pt5ZramkE4DYLNG62b0h9itJ8yWoVCKqnGuGQXUPuxnU47rMjWw59UG6pXUfAlExOqRlQiHe
NjLymoGs9uw9CuAMh6jSvZHsUxvNPrU5ZjJX+33UEoK6xU7TfHBqQ1ThvKZb4lJ2M8xllWmUjTqN
dVm+pVvys4prGygqATVjY1abY6bJN2r1QdNgiMrHps6vbdnGVwZWIhD5oaLOr9XnzbOcqyckDwJR
CK6RAkjY5JCZiJ0BfPYYgUCuIRDINQQCgVxDIMoTlr0R/dF8u4C+M5/XHob1cWI9uCMG83Fj11TB
+YOd9flk6hKChyE2l+sFn2NGlJ5r2frgFjtnGvfAlqyLJ3GMAOZjI5S4hzE5lH6GwHp2gMeOZEOU
hQ5JLYfItMNqjqNspi+4H3Kzx0W1Q2/mCTj1qFtGJps3vJCC5sd6BKLU85pjgrAeOXMcZXNoYunn
0RxxEduxNP5fuUXcKEPs+qBDcXSZzvL7hc544Aw5hyg919w0uQz3HGfVPHd74jbXEPCmz9qWc8gZ
RCVzTZtgvM8YNLM+5+FR/SynSTPJuD71jEBUHNeIp7nFteunnTwjuaZJdx3SzdM9M7iriKjgvRFw
fYOcO8socU5Z2c9U07RbBlMIh3sciofHY6sIRMXMa+ZBNdveesYTa2A/5GY7G2oLZDkBp+52qD97
ufxapkm6TVgZdzXMMPYCOIoDuMxDlAaVZ3+tIDRBrlUH0P5aUUEoUg1RReu1siZbWUSBQFQ/1xAI
5BoCgUCuIRDINQQCuYZAIJBrCARyDYFAINcQCOQaAoFcQyAQyDUEArmGQCCQawgEcg2BQK4hEAjk
GgKBXEMgEMg1BKJUXGsLiEKgVfsSGOQXeVCB5d5IUBCCkaxRtkoARhgEAqGiTjKcNeu75N+4sKY4
k7uOwpTiOL13/PwUd0GyoZfd+/ZadGb8K8lsUR49MAUdanAEoqjoqKRuZpnXovG53VDDnbfq9zZA
0J23cq9YwicCp9rgIAkIzc3iyRGAlCg08jtBMeZjDj673Rbis6AUwS6BQDjWayc/OHaZOyKXtDtr
EBUCsnpvUbs3AXerjvULA10b05PHoWnoTPBIk0LNQP/nGRGVl/b9x4b4CtzS8/YbvTdhLSMQDq59
baLvAHcsh/Rb4dHgUe2eT70z8pvQq7qm9wLM74UUHIGuC7DK7kzNwuNawE/OsklxA/Y9+90Y1jIC
4XzvsXxHOK66BmHY/d7I8f6Xqf5N+wgD7BKOa98sHrGmARiTKFYzojio6vceJ2+BV2h6JLLsKi29
/YuzfSvYJRAIG9f84kwn+C3b9cwliTMSu2ei5a7lubRIBJg4ZEp1gkG8wB11a9p2CwKBXNOxq659
+dyi3Xuprr3pnHVfNT5562Daj2fT574afckI+d3RA7pz8f2LDS/uwlpGICrRTg0CsTPWawgEArmG
QCDXEAgEcg2BQK4hEMg1BAKBXEMgkGsIxE5GvcWtPufo/uM2JbaLKqZd9LvGtTCgamaoN1PyOcXU
zFHIKWcvW/boNpWY09MoKPFchWbunNmlRoqUZC+Q9QY1JCjg0w3bwDU7cVxhMo59tAtQG1cLB2JJ
K2fnyyVGbSXIGVGu+GjOYSJjYumeekEp8Uo1I3fp2SWOZDIVyHqDmjfItp/K4A/3Ne00rqWP7eZf
67DrGB+L0zz5TZK5KUS9R0pga4N71sTSPDehDZC8yu4uRDZTjQVSV9KXMbQUWSkHrplDofFfv2Rp
n0Jzjhayvon3SL1oUdnLmjUxkkkN3KQSniG7+bSGLrst+iNxndd2guJanzbkkPSKIemVQcl2NEpe
qXgSzh2pMahsvYhZE7NpfczF+jv777W7Uws9zfVf9qkkLS+UuJccsS3rtc1XdqGbiRSJv4VIl5It
J0bSXMRTd6f60GdbnqlEtUiYsVi93OdbXbZEPGvakVzjLUM2SywKJR0WC512rp2WIpTVi95Hct4m
jhyStAI5NdYSt9xOQa2XhSz10g8JIQUdGWkxqEYLE5+3slJvnrQAdUMz55BCLg2y0C2H8Lg3QtSl
A9+Lo+ZfR8tyAUKLqXeYmfCSCPW2lZI7Nk2CFmBrJmtiejqWatQWbd5jtjWVa0BTgjp1S+qibCLl
igk8l11loGQr3lBh2iSey0aUkmwlDY5Aru0YkBwq8hbDFx5yk1jfOIM6JAJRXKIdjF9pmWeOa6R5
X7XrkBY7NQjE9iJU+9PIVeDvoI8uJpobluvyjaFS7dTIDaIwZNpW094C2RowBEaC4PAMSRBpEIR7
kpBUDbU1C48CPDSiyd8mDDVEFFl/qPQlDbIsJ63m5IqdmJw5MXte9LrzsboLjuSM22Inj/iF20Yg
mRKGUhG1WfT0kkOqS/NrZWE+Z7XkZbWjp8qqcQ1um+W8ZMp34dL3LTfenhbFpmQVDy2WeW3f8sLV
127+8po+ZKgm1I7uN4aON0yn6imPX44/1S37YCGeuP7s9NQU3BU+uz7z0dNcZqbr0uX7Dv9FkskG
P/HjB0pbTtWiXOL6yOtTxR8K22p7WGIW23XZ86LX3RiruwdP51b7DTt5oRvnFi49lawdWnjo8tfi
vFl0nSq0V20+zW9jo1FulBNmJFY7elxWi2tqeyznJVtSNTQKLZpdFe0aE2d2iY2X8+gqlTqv3Qtr
IA2v8jmLj27NfikicGtq3L6aqDiTQUGU9LH3UPwMJEC+wP7sUVfdj/tS8F5R9d3TL4XkYf42/7rJ
gyUup2pRbjf4tiOxD/DxymK7LnteXOouG0w7efFR6ktEWcPMdUHCJhPRzJ3ofqvx2as2EdOOniYb
H+FxbcsiLSb5p96ebwFQPmC7zs9caAtUqWWjWquzS7JpMBs/6h1MKNbUVPtqce78QWK59wlNIA7v
g7uVt/enGE1jQpAtcpN3y/GLqq8fXtdjmoRS6waRt9Tuv3JSyWWRMX5F+bsGUTEoZ8zLupKXpCrI
6i5pq7vs0O3k3VkTEB+SGe9YKnfZJD6ka/6m3yHnnrNuR2+Qy95ZGxAD8ja0RGvqmtUrik2I+Qyf
ucur9Q3J6uba0hj0nrLawp72Qw93GPbVAFZqGxsNG2vrbCzyg9TJuAY1yw0914EUPHxQ7BCbFd9+
sKzSSl13y8rICalwY2/P/UVPLKoWPDwa6DmQMS8QXu7t+YJKCFZ3X7DVXXbodvIm++eDTx+AeuiU
jDbRlnQ6awy/1ijYt8F0O3pt67Ie19Frt6Elvvf5VE6ZVGp3dXPNd2ViDHosVkBD3fAztVkgpNOG
/NnGRcYirUrY5+uRxni4BqJnfZNMSVlIfHx1Lt7IeTlq2qsJlYmxmmh89nZ4ZNsS674Aa1m8fbfD
w9yl1N0jtrrLsX93UY83Nslcb40vh8I2gRWj5t8aj3K/1qsD99l+ph45PvDyp3gUumxse7SPY//X
bMf+3+Iqo/vnt/YdnI3K1c01CC1ceZnNVWF9FpJlzdtiXy0Kb5pLCkVB8S0no6la/TtAZ72vb3Zd
+SbAewwNvZyKXFOW1W+vu0ywbxOG1QEvFE3EUvVWkZ4Tg6rVcuYXV/wiV+HMcauEaUevW5UN64Nn
8RFaiH6jfTdfr4G6VrNc9+76RoyGAKqba/7BUOgZpnTUwIy6o9z+KlMcldlJs68WBoV875kwQtSz
xpHEttCABIGTrZ3K7gnEKIzN8Fgl4YtySF0M7NqePYmckIS2V0HcrsQUe3ZilryMH2LerN+bdSfp
dZcJw8PDFjt5Ihz8Z7ZoDpxMkgHBKqJ8FMuug7rfh2qmJdB/qlF8NTt67IYmq8W1TeheTFwfaFPd
+vpZIdp1DauL3VClsLTs1fGo8KXIc0DDn1aZUfeRF34Oj47u1+2rBcL7ITC2+DEjxF9DAIK1i9FP
yhB8cunGs9NMNanzgdjOVwaz33t2T5TFx1f/9WVR2gbf4i3nprcrMcWe3XSWvBxbUb0DRt3Ngr89
58MFpp28pXOHh7rW4IdvBWMTGZ5j1Pz8fXfyKXFUv59mR0+La/swu7z2D/taLDd2H/jl6pIPqhdb
ekZL3icseRJsjs2EAFF0mFbO3dF2dXWrURQW8qGVJJvPWuavERaq/hmtrT0PGVr1Zgzb//CnkAjb
AKEmlcjmHwzM5ooBUtu8ZZxsiYFvcZPz2Q7iGgJR2okcz68hEAjkGgKBXEMgkGsIBAK5hkAg1xAI
hDvXnC9ezfuVStQZJo8Yabov3WQ2EIiqn9eIG4O2EhyBqHauUUq1F+Nyl9XJLpxBhgcF6zcw5Tl9
aFqMzrB6FKBFawqA4WPcQCAqFlnsrxGr6VCrETYK4PAwbFQS3fwDyRRjWlibbRZ7dDbzTGjdAVFF
XKPe1DurNRUXW342S7Rudm+I/UrSfAkqlYgq55phM8/Dbgb1uC5zI1tOfZDmHQKBqEgd0sUQX46N
jLxmIKs9e48COMMhqnRvJPvURrNPbY6ZzNV+H7WEoG6x0zQfnNoQVTiv6Za4lN0Mc1llGmWjTmNd
JM28OnV4GjGCaVVWMzZmtTlmmnyjVh80DYaofGzq/NqWbXxlYCUCkR8q6vxa3u8BoTlXT0geBKIQ
XCMFkLDJITMROwP47DECgVxDIJBrCAQCuYZAlCcseyP6o/l2AX1nPq89DOvjxHpwRwzm48auqRq3
9B/mTBHt8ea0/Fh+47OFccSAzzEjSs61bH1wi50zjXtgS9bF0/Lgv+0ggXpxC2OKpJ8hsJ4d4LEj
2RBloUNSyyEy7bCa4yib6Qvuh9zscVHt0Jt5Ak496paRyflRgebHegSi1PMauE0lRD+WZj1U5tDE
0s+jOeIitmNp/L9yi7hRhjj0wVxkyfPpLeOBM+QcovRcc9HkMt1znFXz3O2JG30IuOiz5lOYVn/L
cg45g6hgrmkTjPcZg2bW5zw8qp/lNGmm+dL1qWcEouK4RnLvlWSlRsYZjHhgbL7EwV1FRAXvjYDr
G+Tcezolzikr+5lqmnbLYArhyHu3A+c1RMXOa44lEiVu2pr1m/2Qm+1sqC2Q5QQcj5eqP3u5/Fqm
SSr7J871WsZdjUxhXFd8OBUith2VZ3+tIDRBrlUH0P5aUUEoUg1RReu1siZbWUSBQFQ/1xAI5BoC
gUCuIRDINQQCuYZAIJBrCARyDYFAINcQCOQaAoFcQyAQyDUEArmGQCCQawgEcg2BQK4hEAjkGqIK
kXoIuYZAFB+ytPDvG5BrCESxkdx7BebfeqhquTbIoX9rDVg8+CXkh2SDIKZkiKiSTWIzm+pjmrwk
CPckFVl/Gb5hQCtb0lbEIicmuyQWZN/lBlFIJSGZEsQGmXesewShIQLNvkeZwEjO6FsDovC5JA8Y
EIRgG7QGBUFKaimrIkFBDKoiDUwkYgljz4siochG9DbdhurxgLbA28rlruqa2eokwzk11QHDU/q3
o/sNZwcoTvnK/xcnH3rsu32fqfm7Pbc/PDUFNY0ra8lgjVo7S77L/3HXfJLJBuLvPlBuxZyamrq6
ezyZuD7y+tTUNiT22vXjydN7x8/bE2ur7WFVuW95TuxbiJOBed+RexLsNqmR/+Hin9bcNXZ2febB
0zmj39holBtlJWDT2htfuenCWm2y6XzknXXeUup7pVJr0ZbDcwq3dvUsvHvzn6+ZYYy81PTwZoXG
nsfu+uWfr2ltOqU2dmkx8sis6vA9+Gx2yY6pCuKaiw55jyg2gsAGSUhKoiCFtNsHJ+tgFY5dgN+E
dfgSb/TZdWjxq76xAX9IGo4qzjN9h8pxAXA1HIDd4NuexD42ugAbSiXa8IE15e+zcHESEuzfhQtw
TLmRgMkukOBxXwreK+aOfDU+exU4bZbje9egBpYTs5NQZxWJJXznQSEfrMGcxFxmGCMv65ojAceO
sbxqbVoOIL8x28Iu7DNfVWu2dK41TQTOHGli7TIMjXI82ruiq9AwydqVKT1n4cvwcTEgQ+1MrZy4
qPue1yN4H8TLsKAd/eIs61IrJ4PzxU/sYFzysW4eFYOy9fb4FeXvAQiFIMX+sctZPgsprrtYHd4t
xy96iv8QDKkO/4nOy8rl1NiiQ2QCuMIRh5ER+Cs1jK2tb7+iOURoHWFDkNamZYDGxTlQ2oh/qmnN
ls61OFxo1NgSO9D4WdY/dTaFWJN0Ps2c/yH8zcDRA+Bvlw4K/0NoVnz7QZ//WBuvl+G0diQ8zXp1
uLG35/7iJxYLK7pNeDTQc8B6P8rraFLlV79xm7seByl4+KDYITbnjr81Ci+qrisTk9cql9/t+4Jd
JHYC+IKbiqdOjfaqYSSrwOf19npz7IZT4Tf1Ni0H2AbDz1Uz19go262xpfmGP/97GDAoxNrl9ugf
hhXdxXeBDdsL8Yux6c9FP6H4hsEYE5VBu+wgpUTWuaLx2dvhkaIn1tm/yhPrVmopDaNqbYaNG2G1
2hcSH1+dizeu5qba1YH7tBfShi6CsioLfdxRqpnm/pd5g1wbf+XMwM22ME6Nre+V+/sP6G1aBlg6
CJoKyT7NNdXMNTYsy3CcO1bgk69bOChD6PPxlZRP/84UFTHU73ucr2LheiM4lGH9tJmWC4qfu3mV
TxkwBHKSZaJGqechtQ2YS2mIznpf32xWpUDZJoxchV8cT/OpsYokO+B+qq3G2HotqYQ5c9wqYUKA
uWM6ycpjkKR8D2BeWa9VE9VcuOaHQxMwxnqLDHfD9YcsbQIQEJI/GxBBElslrpF8VIROdSdZ6lyV
Y4NBxbkrhwHFkmCdq26S0PYqiEVPTGJrVvZXnOl0SywME9ew2mRVNwH/qPxIIsChQ/ANRfGTYGwm
6y+ew8PDcLxmWuaMgc+KrZ2svaSTbYfMhBSRltTyMVWkXlmv1cGHaqYl0H+9USQM2rFRciTGJIw2
LQclJNSqqpIHqolqLlybOhc9cW4RHh3dD73hXzdXy2ytBj+sC3yV6SbP1y01dbEVSWvtLBwO8gaa
/fv1PU3nFtStr78uR64p65MG3+It56aLnliKK0ANde3LbolNR05Ez87D3NnlExE++cx1RaORwwAj
dbPKGjhX7PG+O7WZ6a66peWuRQg+udh1bskm0n+rJrL4/qGh8efBr4VxmW8XI0PN488ZbVoWmFu9
hq9hlquJannYqZH3+he97SMlroQAUQoMQna7LW1XV7caxXbtZe1928taraLs1ORhE2rkIzFPcgG/
jL2+NBBqUols/sHAbK4YIJUsE0VyxYMCWa1cQyDKbiJH+2sIBAK5hkAg1xAI5BoCgUCuIYoMWsax
/V0llRS5hkBsD6yPU1Fi/rW7vDKZpIWhqiF47TYlCtnTRZRb1PDQwzgkKRci6WmCJe50s/OZ4nWk
wmMnlmjdc2oLSTZRRwjkWiFA3Nhn7Y5EI5VLMFNSc1GXnkxJxola8SLgHsQtXkcqKk+tgdNzmhaS
EqQaYotc4yM35d1J7XTEcCrDOTWmIWX4N4d65Rs15PWOr7r1WSBtZkrrrsSNuGrwvKaR/GRp+kQJ
xOOIUuVLtXJesJV/bCQ719SRm1iHfdtwbpku9AHe5BVN65DEol5SyzSiCVEP3Vejuh6FGVbnSAbd
Nc8ZWUnApFpaTrdE50oEKXwhd3Bs9d5obQtGaLZBnrhqViTzpKXylFjZoc2KdjGac16hFg4WSiEm
rgM94fnRp3EEIl8dkujdieamHy3U5EtcV3aqTy7KpAWwErPgJFDZZWSMuO8GIRD5rNdI7sUJ8b6G
cemNWTWzHN3XoX+6Cxdsi9CaGsm8ykMgNsc1yLr1T109jG8WFZLQDH2eZCMWJRlWYGlhszKqMPNN
ek532kRGMLbCxFafQVnSNCSLLqY5NUXKrqRZvtk7pAddzozX2KnkTvOGVX3LHAvJGr25InS9QEZF
NmNO9Th3APP05XNBykoL2KkLu1IoXM7cK2xT59dyjOwFHfi9RlaQRCn+Ou3aB0kB66aA9Vvg5qKk
uBWW9zNalGEbqZbPxkU5dYOqm9XKM7ayzFmmiPJ+boQUQKIoOjQpUFrIt6K2J9CyreJC5YxAgbiG
QGy1J5bp3FbsnCHXENu490DKWG0oes6Qa4iyWw5UKfD8GmK7p8qdmjPLnj91HX3038vyGpXSHl2i
ab9EWR6nd0vV+XCk5UZhD6ohPDUnFPL3NVJAehRaxy1ihdV7WxpusXNme2ww+6EzjYuWGwU/qIbw
pvyRQkZW3Tque4W56ZCUUuNCtWeRqX6b6s+6q77g8NHC2uNiPlZPPV7qnckeHpDMZ8RBILYf9e7d
0ZgIiHHc03JizTnzkIyHqW0n4azn3awnxbIpk2nP9xbuoBoCUWqu5ZhO7GfKiO0NB167PXGjD8k+
WdkoDAU8qIZAlIxr2gTjfcagmSlCcyt7bidLjUeNM56YMSXxSQ/E5iBvrz0lt/UaYVAvHldCWgBO
DUIyeDm/uC0TjdWeKUepuTuSIW08RFZOGBy02y3NJc7b1T1AJCgI95hmcwYLlaYe752ucWW4kwwK
Ykr2kJl8dUiv540JJc7JKavy53I2jZJ0xdJyAk7f8yeb3DhBbDfyNB2TSPoyed3kfwvaW5Y8RJxf
mnq88XwCNT3dBR2kZpOlzDCvEfVJfu1icIfYHvC3frO4ieMQgC2QGbEarzpfgWU6c0haX8Wgy2Sc
xcww9gI4igO4zNsWtPpFMQS3JaHtNpADYkBWpwL2GWzyw4gg+FtVwWe14T7ZIAST4E9CcrAVItxk
9vqFUGhplYUI6eEjkkj0uLOkmWRpSpnT1OIdZP9GJJ+fcH/fCJ+7QkY8MNgs6neU/HWFQossW4Mj
Sj6VSNsk4TGAkYDgb94E14iulpkXYjz8rn03dTcjhMWHEG2LhFjFiDUG0OPVw7qolta0iC6VYyIz
w9gK4LjgLLg9WP5xfOEOCF8Da2NwrRj3P2F61V2BoYYE1Qz0HmtSTWjW08QPWkB8HtrGvg1LinV2
8HWQJCjGG+dn/N/hQjf7p2N63FnSvGYMnvDH/dc60/yxmqYW7zD79xE5GVhR7l1ZGgJoEd6eBzP+
Z2ag5Qdvr6kxiB2hGT4TDrz9dAu/E/ufTf8W4CM/TEixTXCtEoAH1cp/wcb+rh4DaRLOJICpiD0X
YPIZU2AyBL5Tj8V0c8LToYhy8fvgw3F4+xm4S7gdnuGT3U8X4oHb2phjLTT5XS579MLeVT3u7Gk+
w9LssacZf+zX1DSNeBlfJJD72XUqJA0AxC+Efg5m/O8PQfz9oWmtzyzE2v1KoJ+HGlXlM9E1y+KL
HQPaX6VcK9hBNUSR1mvDylom2fyQBPBra3BsDlIhCI2YAkwpW7jvM3tn9K/yh5RLP+NLCmKPwup0
Un6EU6m7ZuWdF5SpyKeHT3GFLtkclNzTDKpprrumCXqaRrwAclPKr/mr0Xdb4g/xj6ZD+mpiM/6r
SmjoTvE7A9wn0tTgh2rlGqIS0LTRtcR6qq+ZdfiwDLK6qaDv4/mib0uf1kWlXQopRhlfEhCqb24M
+drVRZIoQ2hhXen8IKsdNSyrcT+75J7ms2qaX8uQ5pkOsMUL8Cs1LT8zI6iRubQ1fhkiqkNQAikk
i+gRj/KYP1wjXEWuIUqI35//NWVV4+uaBfhLCTp9rLeG5HbN97MjoZmzpkp/q6JDJuFnAYCnV/81
PJ1Q90se7JDlnyi7lC3QqS6J/rJzxm/EnTnN+9U0/5JRzpZm/4Yt3hEZNv5l8rgZgTgB7WCLn93R
/P0sUHMdcxyHCVFl30Qby0zKN1mPXEOUEL279ip9690wI0lvi7DKdLxIdE+d5vvtW8SmRUPWp/Td
+WbfV4MAjX03wf/Wp/4McDj18T2/s6D0UiH+c37nf1/poEbcmdOcVNPsBQi6panHK+6B4KetUc3f
LtaDLf753xG18NOpPXuTzzHHXwm/M6/Ox19fYpkJHtlz2luV1ODSBVH2uy3DVZGZwpxfy29fT38M
edNvV6xio25m6mjezYCQKKPM+JKbDbk959fSQLbyKvwqNupmpo7m3UyUE9Vg01Tb4vk109CGcTKN
OqQB9ANseuSgxUKp69k3asblyAtYHkcmpgwPuTmjbtYCeZ5S8xoT0us2l1E35Fe1ohDn18Biho1a
lUSnP4AhAvYzbelO55E3cBx4qyyjbpYYchl1I4C02zFcc293l3vE5SZxfym6qyG1DALEPfUsFjiq
x6ibLWdo3q36uebl/FrBzo3R7PoZ3VxqFWvUzX3iRlQr10juvZLCvSSWeJpF01OrWqNu1hzjybwd
oEPmHFAd59Ucb6BL61fOFxhkYoHLWbe0vKBRN0S1cM1hZowSNw3Kbo1N+6XMYiXN1R/SDamlG3iz
6Fb//7BczkZkW26oXuqGtolWcLS/NowA1deNYE1Vg63UHr3UbRTQHwAAlsnoo4C02QwAAAAASUVO
RK5CYII=
</FILE>
</FIGURE>
<FIGURE FILENAME="Forest plot.png" FILE_TYPE="PNG" ID="FIG-05" MODIFIED="2018-05-29 21:04:25 +0100" MODIFIED_BY="[Empty name]" NO="5" REF_ID="CMP-003.03" SETTINGS="SHOW_EFFECT_SIZE_COLUMN:YES;SHOW_WEIGHT_COLUMN:YES;SHOW_MORE_DECIMALS:NO;SHOW_ROB_TABLE:NO;SHOW_RAW_DATA_COLUMNS:YES;" SHORT_VERSION_FIGURE="YES" TYPE="FOREST_PLOT">
<CAPTION>
<P>Forest plot of comparison: 3 Standard Spica vs New Spica, outcome: 3.3 VAS (cm).</P>
</CAPTION>
<FILE>iVBORw0KGgoAAAANSUhEUgAAA2sAAAJACAMAAAAkdw7jAAADAFBMVEUAAADAAAAAwAAAAMDg4ADA
AMAAwMD/gADAwMD/gICA/4CAgP/g4OBAAAAAQAAAAECAgID///8AAAALCwsWFhYhISEsLCw3NzdC
QkJNTU1YWFhjY2Nubm55eXmEhISPj4+ampqlpaWwsLC7u7vGxsbR0dHc3Nzn5+cAAAAAADMAAGYA
AJkAAMwAAP8AMwAAMzMAM2YAM5kAM8wAM/8AZgAAZjMAZmYAZpkAZswAZv8AmQAAmTMAmWYAmZkA
mcwAmf8AzAAAzDMAzGYAzJkAzMwAzP8A/wAA/zMA/2YA/5kA/8wA//8zAAAzADMzAGYzAJkzAMwz
AP8zMwAzMzMzM2YzM5kzM8wzM/8zZgAzZjMzZmYzZpkzZswzZv8zmQAzmTMzmWYzmZkzmcwzmf8z
zAAzzDMzzGYzzJkzzMwzzP8z/wAz/zMz/2Yz/5kz/8wz//9mAABmADNmAGZmAJlmAMxmAP9mMwBm
MzNmM2ZmM5lmM8xmM/9mZgBmZjNmZmZmZplmZsxmZv9mmQBmmTNmmWZmmZlmmcxmmf9mzABmzDNm
zGZmzJlmzMxmzP9m/wBm/zNm/2Zm/5lm/8xm//+ZAACZADOZAGaZAJmZAMyZAP+ZMwCZMzOZM2aZ
M5mZM8yZM/+ZZgCZZjOZZmaZZpmZZsyZZv+ZmQCZmTOZmWaZmZmZmcyZmf+ZzACZzDOZzGaZzJmZ
zMyZzP+Z/wCZ/zOZ/2aZ/5mZ/8yZ///MAADMADPMAGbMAJnMAMzMAP/MMwDMMzPMM2bMM5nMM8zM
M//MZgDMZjPMZmbMZpnMZszMZv/MmQDMmTPMmWbMmZnMmczMmf/MzADMzDPMzGbMzJnMzMzMzP/M
/wDM/zPM/2bM/5nM/8zM////AAD/ADP/AGb/AJn/AMz/AP//MwD/MzP/M2b/M5n/M8z/M///ZgD/
ZjP/Zmb/Zpn/Zsz/Zv//mQD/mTP/mWb/mZn/mcz/mf//zAD/zDP/zGb/zJn/zMz/zP///wD//zP/
/2b//5n//8z///9BjlLGAABbXElEQVR42u29C3Rb13km+vOBc3AAiuQGSesRyREljpOVxm5CKaIo
UnEDyvE4asYzHjtzb9NonKx15a7b3Lhd0XLbNI3j3OY67kymyb1J/eidennSTJKO0zS+VeIkJmub
BG3CCp3JeHyvPaRIPyQqIXk2SREEAZDE3XufN3AAHIAgCUD/JxFn4+zHv1/ffp3z468jgEAgtgH1
WAUIBHINgUCuIRCIquZaKi3J0mc6YDjg5hsO57gVTQ9IcjCVJ5w3hMPxnLGZDF85ZHiFIa89kCEw
HA5HoT2cJwPMT/I/LqIQWQ7wv4rug6lmSZKaWKsHs4uaguGCRSVaUf2+IPFLQeSaN5CBlkTzK8tw
//Gion1o4G+TCz2/b3wdGio9A/lkpBZ6dpVBhucyCXk3uVTFrfDd/JGHrjR+q53ncblv5m3+V9Fc
I0djycFjrNV7sv12w78oVNT698d5UWMnfvVW7MSVt5Br3pCAJMwNxSU2UEFHUJL87WzEelxhI1cq
IHMeRAOSLxBnN4MKRBV/qz4wwntAGXqMh5UDKT7Iqc2yj00KIo3hIjJwQpBNTctSswpyM5BwCM7J
loxVpwzJkNFe/sFekyeqQlVusw8CoyoMjPJsNksyy6ZZJ6GA/LgeJOSHFXZHOgl37mZ/IZ7Xc6pW
b6ZbhOdlDXYYae0IktAOJ4fiMi+q3s4G5CQkZVFUkWe9PfU+oRc1CLyXSP1w555+XtRzkpzmxWti
RTXcIjwvI2s6Pa3tR4NSSVzz7993+uIKrHfCEKT9y2+/NMGcjytHp9bqPzi/vg+m/latT/zW3Fon
/McH/+I7xx/+LrvFokkH9l75J9bNOuFv/EffqOuEqYePPnK+ey6Vnq9/+6Uvr3sV3wmRk9G/Y7H7
5+d+648S/vW1hv33PP1yQ8pVxiNH/+bhm5kMLZ/lrgpdnqiKfbELG1pJRSZfv+fn/tVDPAPzUvd9
CbNOLv2Plx5ZEyGm4O2/e4NFnWCxN3gKrD5+mP6jhKg3lu+/F24RnpV14eaLa3paO9Lq8v59V1r1
Vtfb2SjqC6wJ3n6HaE+ef7099T5hFnVaL6pI4ZE61XfiPla8X6gPMfeP3uRuEf7ho/PKkV+v6eW/
1ue1RRlevekz2qYoXt/8KUgzx9QsbIAMk9P85oVzzcD79W+0QQ90T2vRnhuF3vuDUeaangBZGyq7
Z4dWIH5AT8MrlMR/YZ8fgMk4m2NhQ01F7lPXc8hIwHt9XEZ9kTK8wZIHcB9MTtm8QhMdfXxUX4XJ
Ceiz6mRqL6soI4wzS0lonmDhRb0lwK+5RXhWVt9Q3Ehrp1q996YmrdX1djbg602d8Fn5N9tT9Amz
qHX21FZhYpKFZ30lxN3vFW4RPgGTs2xlYpZ/u1FXWc+y1cMrffDiSpiNT+T9Uf9NMMSdYfPyzP8x
FrhR+wb6LRGtM3ECXoiLO5GEHpzvBLQ0PJ+NwJP70n0wxNYjACPJliMXjo53Xzh6YSlTxkiyZBne
q8Imzyopz+RPbh0c+MmtMCT3iWza6kQLxD/VO8164H++k+y+uAOaW5QArFLoRd6hVj8U74OxmEtR
v/3xsZ5vfxyG9Pw7+4R7UUVJhlPC3+a2iqqX/1qf1yBEZ8ZhTThj8ObrlkcEVL7EPg1vvWZuW7Rb
Itri5XEx0EVV049flh1peJHv7xOV8uTQUJJdEpGLIwloyJJRpw3BanY+y1gVhjyz8OZgH5FGfcIl
smmvExM36Lk2tgo8aMLmTtpqUYy5jpvb3eoLrNWTbkXdG0lF9lr5d23PXdDomD140FS2W6SdXf5r
lmtKeDjUCD5RK/Wwa9y2pofDB7Xjk8PGrTiMd+rbvHA89P+IGj/Vpa3vJBjvCAdYtb5rvLgcXIyI
2IdSLPZT0NcY8vWxK8On7TJWtaYTMpz5LBsMeSOsKnxa4c2z78aTgkh+ODwTVhx1Ys4Us/ATx+6P
5zWY7ebfDqdYIrKR1o60epy1uiRaXc4oqq/fZ8uzW3uqBOYce35ekkC226wvZ/mvWa4tRQfkpcEF
CI68AwKR4NOWz7y8wvvXQuSgeQqx9sKDeu6fj/6271R0gRdneWye35kePL04tsjSWHy6yCGWN8L0
hSPB6CJ0saaG/wBwB/c4I2T8kyZjzSEj+PQWVIUh79GR/TD0woqjnf4DiA441R1754vPQbDrYObJ
THiP8omT9hsirwvZbl7WWDC6BNNaWjvT6u9tkZa6F1hN7jfa2USjNmnpeXZpz/Ceky87xoipC7GD
Y8/a3Iumj1ZGZ/mv3f3a5hCGoZqQgahJ1BTXJNj6ZbiUTmGvQZSCxloqTLJGZCBqEvjuMQKBXEMg
kGsIBAK5hkBUPNfUJlkaCEah3flIM4/2ULn0xkBXVcqrleUGQ9+NxZP9ocwEbanZyuQQUVhDyi5N
17My9MNyCRsO5hAWBVUKSypEw/4sf901HPReY/5wBy9a+B5bJtwbwbypBmWpOQUpLSyRWgGa4nqu
Az65Kbr1innXarkcXPvWsV3Jf+z5INzU6zVyht7YJvGc/nJWETD03QCGZhre51Ce4QpmlpJZnjKt
FdKQsqTpelaGflguYW56WAK3gtIP/Qq7PmSL6EDOuC7wi0PRJHzPysZQAcW663sWmo62sTJHediV
2Mcgta4NQ+2n6n61cOzmShj/a7VcNq7dx7KqDK36+PNaPgqwv1SQqwkpbJxJaUPxOVluBk03COx6
Y/oQ03KbkoJowN8qBqJAAKBZllrACKDrfrlj9A5YE1pZms5RSpElJcSikKAcz5V7Xd+NO0NPwz93
C8L1skBogel6XpliWdmEWE1nLRWUZIVrSMWVjInS1LMS0rh+WDZ4GqDpYWnpOKHCXhhhfyo8oOuL
iTqWW0XltTOJIq5XzIp3xRLs6hjqU5ICqiK163paWhsaUzMoE6wcu7UXT9K+J6BN1nxW+xZCylC8
EvpkrZar3u7s5r2DccEcQhp7Aip/RJyCb4n3DFvGA+ePtvDquMS9G+D9zv6UfrH3r+ADx/9Rm6Dm
34KWo+eDR1qtAPcGj+d6otd4Bn6H+3WONwUGDkKzmoj18v68ofTdmyv3PjjyaWN++Q3XabH1aFA5
2pLkZbp5PrlyPOvR/UPrsMZnmYMDgcWjndDy4+Ry77fY991NJzLZ1AhHFEPa6+CisdYycD54tCXB
hZnp2KGw7vDv2N//Bg2dR4PBowe1Og4+oHWxpRPxBBTxWorvxb5hiPe96Mu4rfSSQ73+uc6jP2sa
79Tb0Ggg/vptGjZg5WxwHu5Ogfo/XdR8fgeuVsq+plbLZePakk1jSocMEy8BXGHd49N8buBaTs1c
sYvrBoFTx0pgehKeYkuAZiq+xbmuVPMk2AYVQ/fLrYZfbZ/wgal/FD/QvEu85j41B0/kyr1d3y3k
qkQWh8mLcFRzGnpeznmvt+MEm6oNnbWV+uZmIe8Zm4aUJc3Us3KVdhS6J3XNKDMdGyInUmsjvSNr
qVdHZi19MVbH2gKX+qBIjdNvQj/8GfylfdvIL1PyypHRZww9La0NdUjwQ4WVKx1p7u15AI4Elc7v
HZLEWDgBoYo5RKjRctm45rs8Pgo9jpVtP4SOseE4sjazNjorhg/2fV10NY5jl3/ujBEKwTAr8jGf
3h9Z2GOOooYyFPts+Amrv18LGXfeyeK13rS+C/q1VHLqMPq+/XIEXmnRF2juKYs8cTxz/8NNcDLT
+z74PPtjW2gudgPIFzYuCnnHQEh3ShuPwLHW3NKGuTB9b2ek45iFG/ulY1I/f6ddlHJQz+Exo7r6
i2u820fuUf+vyKfAvq/hCY32pWXeTn98J5PTb6Qv+By9p2OkHmKJ2dvhEbgneTE5t/qGrrWgVgzX
arRc9jP/0MLll/WhNSLWklyhg+fU1//P+vm0Bnfz76dsMTQdqxHQC6TyLtgAqrkna9BuDRsBorkL
fmw0GeEc1XWOVty0srKJZOm73ZDjfTNV1QvpqucFs5H7IrNg6qzF4E05tzRLzypDP8yoTFP5yi2d
RjYWN7J4fvZn6YvVOTW2ikHIN3F9X6Mv67x0NTIaTxl6Wg6NMN9ycrlOzzkfLLpWfCf2bmgDwa6K
4VqNlsvGNX84FHqKdYYuMWjPtIv9aRffU/yIjfKim34PDo/DqC2GpmN1N7SLrQd0HmZli8N4ozW3
jx8WfatDC2Dol7nhof6/0E6hhM7R3fCuwwVzb+i7cUqtguJ6pnX4EMtFl+B6wi1FX5+uISV01urz
aLwZelaQrR/mKK2mfZedjo+NxbMwx6Y7n01fTIYu276uuGFYZg0jZz1saesL/mP/Xxl6WqtaG2ph
FHkm1DcPitTximiI+BpEOkQf+B+RVvX5cIX8uF1tlsvGtatjMemL0WfhyZEDQCOf4j1w7cXlr/MO
OwKje8WK+ULs9AVTH8jUG+uNLEvaNLYyOgT0ha8SPtWJ/dmF07ELC0BHr/5IE6frl7nhfviiLoPr
H/VGbirc6wx9N1ble9d+MecSYqo7duTCkiiTi56XNttoGlKazlpgdPGOnNJ0PSsX/TCjtA/Gfr4o
9LDc0pmNgOwD3yhEXrfpi82/GPMb1QUirndM1EFkQqw/bOg4KqunRn/Yrutp6W2ohQnWHVx5WYEm
3+ItF6bZorfeB8qiGP32PrOx+4HBCvlxu9oslxedGhX2nfjlnOckpcDFiT8ei7n4oO6X2xjun9p1
6wubOpRuj8XLEqbSUGPl8sI1OV0fKGJlM/zhdfAFZt1YiBopLpuT1TVoeO7YZpIIzillCVNpqLFy
1aFNKAQCgUDkx7+upsw24ryGqGJUU/dFnRoEArmGQNQo1zoCshQQ79amAhK3XaIhqD1QzKf/k0u9
CIFAuHFtZX1X7PiyWASvvxHr0V6PTgW8KVQN4ZMzBMIr12KJud3aG7XLib1r+ru1t9q2oVz3TNfL
6lAkbntM1zUzpjah82XdQyAQOfZrZ983eklz+U93aa6oZadxneue6XpZV3tnWnpauK7ZzwYOmiGE
zpeuf4ZAIHJz7SvjJw5orsvjE9cLx3Kb6St0z3S9rD743bUnVyz7VhqEzpdp/wqBQOTiWuiiodvM
XFm/VSB0s3S9rD+JJN7/xyFD18yA0PnKuIdAILK5lh9CXUjXyzo1c35sYjnDvpUGt3sIBMKuvybP
dIGfn3J8Wm7XXXYc7IKEoZel3LnwltB6tNu30pNxuYdAIGxc29VwcFlTTjvTsLTcvZgZtPFOec3Q
y3pu7OCeF4MZ9q002O1fIRAIc8WH70Miqhfhanqsi+9oIRDINQQCuYZAIJBrCARyDYFAriEQCOQa
AoFcQyAQ3mF/lq1Zl3F/uE2J46IF0y/GXfNaBlAjJzR3nmw5sLtyBSWOdAuILRiwdGEZlWcGo+KD
FFNFGWU32wFIdghNhC0/WfHFhVbVz+Vo7yy1VEdmHfYmSMFeZDGO/ekXnaPWtSwgtivN16Upcbry
sAig4A8vERdXntRKEJZRefZ6p6QYqmWVnbo3k7NpTQlZ8bULoYDYBq5lD73Wp33YJRmNXv7mcfS5
ckyXeiY9TUeFAxYocl5hxG3kKsewlCdTnkRU19t62nvxP7C5K/4H7Bsh79Br/jcuedqorJyj9nTL
OE0WWGp6XJOScgij2aI2VVRv5aoVDOVwVwvXsvdGxPwkJYyUm+s4RYkgHntTgXQtb1KeCYfmWkba
Bi8tGCsB+1/idomSzVUndbIfsR37tdL7V1nZR0qR7iEH5dmtlaUQxHVnSspTjxkjDyk0ThF9mKVI
tu1bQ3rcnbuFolsz29Ve8+csUcmr8KwUSRkHhUrGv6ohnRpq+yzQWwgh5Wu0rToMo1696dYJy6w8
unXk9SaCbm2dI3KdjRBt68BpQ6j1mdE4IgDZuh23nnTBbQi17Xa85KVAsKLTK0GYs/LsovRNW9FV
RHMcfWSJcNRqLl/EVgH1smsQnp9sVP2aHfWyETtNtspbvSOQa7UI4vEEtIS4lQY1GKya30fENSSi
iiHVXYE9u+ZwXkMgthbxX10BuEKfqTquqU2yNBCMmttO7S2zdutnVYeDkOEZUiDaJEnnUpAKc0Cr
9CjA14f18LdJA01RHtYf2vmScjtyei63R5iaQ1h7QJY+k+J2f2RFM3en152P1V1w2NvSibVVWiye
OgKS1JQyZIqm0a6ptCQ3qbb0rTj83jkWTbR1qkmSm1XD5l64mgzpndM65NyRpqqwi9SgmM59ywtX
X/3Ql/Rf9IdOmOKX4/unjABvWE7NUx27lPjOMdUHC4nkDYPTU1NwJjK4PvPRx0SYme63L33uyJ+n
WNjgx3720M6WM7XrOMty8oboa1NTWy6so76HCXts79jrbsI2NprVZjUZ/6CqrK7x2jbqbpTV3dce
8yThKyfn5BMLCZHaG493z6ego65Ha7BO/fVA0j/vO3ouaaW/b9mIw33r1H+4+Cfc7hf5wONPHrmn
rnn9jS/ffP3ElN7s1bBV+z9/GIhrTp+60/2ryHntPlgDZWhVzFlidGv1K1FJvEWdlqVmkLlTt7+m
4XDiPCRB5WZp9mg77id8aXi3rPnu6VNC6tCKYPTEoR0up2ZHbjf4tkPYjWK82gDJ1Xc1MXuV1Vhb
RJ1NiL7iUneF8BG4OKEZA1pN7H2N2zm5MdNcSRImJ+GkLf2nzTjCd6IbxDgbh5OTLL1YYu9ueLaK
1o/t77sM89yKEvub/787hquKa/XQrThyvPHT3nCSv0XdMnA+eLQlIZya/TUNCXgP3A1s/k4zmsal
4DybP+5WExc1Xz+8ZqQ0ATt9WKTZkduAlbM8l1uMscv8cw1ictB9cXMYBmD93wbPamdoou5Sjror
hEFuNSitfznEW/H2yxlB0jzIoC39A/Y4wveM1uwqiHD+9+k296oCz6j/lX3OG39z722pJq4tjULv
/dZ+DWDaD5oB36PQPQmrwqnbX9OwzsYUPyhdvAXrlpt63glK8MghuVNu5b59YNul7TTXNDty6Uhz
b88DWy4sphU8MhLoOeA6JMfgReibkHt7REWJuvuso+4KoV/ji7YtXuET1L2ZW+I+y6mlP2GLo/mK
dvRB1w/FLdPmXlXgzozvbQvVxDXf5fFR6LnZuhE6Bs9rranZXhPrfM3+mjE4Anw12pyI1EFs0McX
KAvJu1bnEs2ClyNgDuoh3SLwTiOWmL0dHtk2YccmDXt2Tqpd7f8cf2Q8cbu2pBN194ij7gphRFBI
2xwO9I+7PYCOWBnR0rfF0X0F8d4ci/2++OZmc69ysdD222L5qP91tNRVE9cgtHD5ZTZXRYxZSFV1
73rN9ppoN83+mj5eMjb5llOxdL3xHaCr0XdiVuwdJHiXuY2tpCLvdKNEr8IvTul0qXfkyqq7Qhjg
LSIKoi7Vn88a0vlpYh0PMmBLn8VJmYVnTRrVpIdiiZUNCaoOs3+5V1s+8v3anmr46Qa7/bVwKPQU
NLLmmBFH0XDwFbZw5LOTBOOH2WIxAqphf01DIxsZFbkj1K9A4Gx7Fz89gTiF0RmRqiJ9Xg1plth2
bc+ZREEoUscrIG+XMG7PzkXYqbppPvYocLgLxEmUVXeKUXeFEOEtIvHI34NdSpb30NAQS7BrHH5k
S5/FuU6LI1aOh2+Fh4SvlHr+pGTY3KsiHFv9T+LKCHdgZhaqimtXx2LSF6PPAo18SmNGw4dfeAke
HdkP0xcejP18EQKR/Yb9NQ3fgAAE6xdjn1Ah+O2l9w9Os+Vmgw/kg6L1Z3/w9J5Y9Fltd95YEaVt
8i3ecmF6u4Rxe3YuwhInPs7nncULsVhUjMYBs+5mwX9Q8ZL2dPR0bFAc8vxh343uz8TmBpdPO9I3
4ogJdb6bSe/lrp80BB58Wc1hc6+yca9+uv13y6FqyO6m3tFS90lLngK2xmdCgNgWhAv8/EbH1dXN
RK8sNNb/Cn779dnqyOzm3ocMra54Cud/+JNIgm2Crz6dzOcfCObrmhKkq8nWefjJ/evDx+Ba4BoC
sbNcQ/01BAKBXEMgkGsIBHINgUAg1xAI5BoCgXDnWuYPrxb9ihnNjFNEijTbF38jFIHzWg642vXb
THQEota5RinVf6BXuOxOdhEMMj0o2L+BFV7Qh2almBnXSAL0ZK0AYPqYNxCIqkUe+2vEbjrUboSN
AmR4mFZiiGH+geRKMSuuwzaLMznThxJAEyqIWuIa9ba8s+sKZROAOCzRutm9Ic4ryfIluKhE1DjX
TIPqHk4zqMd9mRvZCq4H6ab2fQhE1awhvdj8I6UfazjtqHsKgDMcokbPRvJPbTT/1JYxk7lqp1Nb
DOqWOs3ywakNUYPzmmGJi59mWNsqyygbzTTWRbLMq9MMTzNFsGzG6sbG7DbHLJNv1O6DpsEQ1Y+S
9Nc2Zd8rMxieLyJKRlXprxX9OyC04O4JyYNAlINrpAwhHOGQmYhrA/juMQKBXEMgkGsIBAK5hkBU
JmxnI8ar+c4Axsl8UWcY9teJjegZKVivG7tKtZ7XaZ62B2z6681Z+XGPg6eiiMrjWr536TfZY2me
Pk9ckre/15/5oj8lRcUhSDZE5a4hqU2JTFdWy1Bls3zBXcnNmRbVld4sDThN1c0Dk0thCvXwOicC
sYPzWsYEYZ8WMlTZMmaRbH20jLSIQy1N/Oe3steNLuzIfDsrc22aL47+whcSDlGhXMtY3+W7l6Gr
5nkeIW7zEMkVlBLbdtK+ISsQh+JuDVHhXNMnC+/v+1JXZ/Z3Wvwy0XrxOb+GqhuTkWeISucaKXxW
kmuaytI8I4WmyULrwfxRKZIKUeVrSK/LL0JJ5uRE885b1m4vy5vkmfRoMRTEhSOiSrhmKao5ztZz
aqyBU8nNoRvqiGTTgBPpipT140jilgV+fuLMTJ6jjlxxkHmIykD12V8rljvItRoG2l/bUhCKVENU
I6rwfUiyhaERCOQaAoFcQyAQyDUEArmGQCDXEAgEcg2BQK4hEAjkGgKBXEMgkGsIBAK5hkAg1xAI
BHINgUCuIRDINQQCgVxDIJBrCAQCuYZA7DzXOgKyFGjnrlRAkoId3NXO7n0mpQcIhPOnNRwECIex
ThGIAlxbWd8VO77MXWT9jVjPVe5aXm+OvaL9ZEdKOV4grft7sD4RCA9ciyXmdkOdYFhi75rmWk3M
XoWk8L61Tg8XDocUuaX1rD8EcE6Wm/mdxxU/kZmDeceDchzrFYHIu187+77RS5rLf7pLd8FhPUx0
0Qy3ttR3ZOObJ1agZTxw/mgLu/MHTSfiCQD+a33+QN+9WK8IRF6ufWX8xAHNdXl84nrN1R4DRTiW
fWa4Z3zibx1WYbIZGMdgahY2dE86C09gvSIQebkWughrpks7EWm/2v+5rB8/Pab9nYQ0hI4xyrHw
AP1GIgB9WK8IRF6uZSN6Fc6fyu19N6gqnMJaRCCK4ppfnukCPz+1/7Tcrrs+UDet5In9PTg8DqPG
twioWKEIRGGu7Wo4uHxBHICcaVha7hYu/4mPh/M8Mpu6EDt9wTwzCUT2Y4UiEDlQh793j6heoJ0a
BAKBXEMgkGsIBHINgUAg1xAI5BoCgUCuIRDINQSiRtFoc2vvGLs/3KbEcdGC6RfjrnktA6iZEZrP
vrzHYFbmKOQNVyA9s4CFpOUTZlUemKG4i4oPUloVaUma34l7aZzZzi4Nu0Oh2t5u0N5baqkurjmJ
4wqLcbxZ9L5BHVwtD9XMbkfzdUCPweyZI5sQS7PDFS/MjEtsgaheocVQzZYHklH/xL00zmxnl0Zw
lgJiG7iWPfRan/Zhl2Q0evmbh5Q7kp7JAn2Z5E3LKigpRIM8wtzWAJtbEJhrDlqgXKSk0lQsWP6/
b26DaOUXpTHPkGn/b1zydFC6s0Ni/sWP18VfWQYAT8KoveY2xzktKbLZ0tAqm9OI9j7kYrUMGI1Z
Sx+S3SAkuyx0y8umSyAe2ZF7LMhsH+php1WQu5sSZiwhHZ6soOx/SdslL/s854a7lNIgyrxfK73S
t6i5KPHcr8u7NiWbLhEpzpN4HzEKyill+ka+bfMa0uPunLq3bzkPInem5b2K3Uz2aK41QvkWcaSU
aY1WJ99aqiWj9QV3AuBywOjWJIQQqHiqUa9iaRmyRyF/x96uQnmkWnkbEFH4bIRPbPoeiVDrM6Nx
RQBCt2xLqkugBYTontRzXgoE8yRWPITyIs49DWflUefzLuJ9v1a47FYIo1xm8UooDWKzQL3sGgQl
m/CuqmUk6mUjdppsOxIVgVy75kC8PrEvPm4FQm1SquP32xoU7JqIqkXnFHS8GLn6V4kGnNcQiK1F
iP5ngFk5VF1cU5tkaSAYNbed2s9CtgfMANy+mtMzpEC0SZLOpSAV5oBW6VGArw/r4W+TBpqiPKy/
AqoiyLKs53J7hKk5hOk27ay8hPW687G6Cw57XDfJUlr8CnzUTCYY1ptGu6bSktykau0mSaxdHbb0
rPDtQUkWra5KYSt2taB5cZZf5ifPVf460raG3Le8cPXVD31pzZieYYpfju+fMgK8YTk1T3XsUuI7
x1QfLCSSNwxOT03Bmcjg+sxHHxNhZrrfvvS5I3+eYmGDH/vZQztbztSu4yzLyRuir01Nbbmwjvoe
JuyxvWOvuwnb2GhWm9WklZepqalXbxhLnRlldfe1xzxJ+MrJOfnEArda8v09tz/Mk+mo69EarBO0
sznSP+87eo7b8/ruWmxm7MspXa6RRyN8OtUqsVYCeJjX0JTe7FWyVfvWSyv82haHocfilb6OtM1r
98EaKEOrYs4So1urX4lKwqhaWpaaQdhXS7FRUDHG3sOJ85AEdZJ97NF23E/40vBuWfPd06eE1CFR
Fw0Th3a4nLeKz93g2w5hN4rxagMkV1/dpp09L+odIwuOuiuEj8DFCc0u3jp8UZO5nhEkCZOTcJK7
4kmfDCm7LT17+Hhq9nVu/2Sm+iyedFz3Aicam9bY34wSrx6u1UO34ljBbPy0N5zkRtVaBs4Hj7YI
+2otP04u935LD5CA93DzGYyLjKZxKTjP5o+71cRFzdcPrxkpTUBqh8sZfUvr/itneS63GGOX+eca
xOSg+8rmMAyw7s3yolfLoYTic9RdIQxCKMRqneFLcJccYFJuv5wRJM2DDOpfDrF20uXqsIcf54Yt
97xYbVQjN8zytjT+ZoPPVA3Xlkah935rvwYw7QfNKu9R6J6EVeFcqW9uNu2rrbMxxQ9KF2/1uuWm
nneCEjxySO6UW7lvH9h2aTvNteU20f8izb09D2y5sJhW8MhIoOeAm397DFjHjiz39nxWm9biEbZw
s9ddIfRrbGL408g3A8eZlHszt8T2aWp4BXpNuRps4eOnIQDRQNU9WVvPGB3mn64arvkuj49Cz822
I55j8LzWVHyI1MeSL2xcNJuRN/ZXo82JSB3EBn18UbOQvGt1LtEseDlima0JQV1FlDaWmL0dHtk2
YccmDXt2TqoJm3axhO92eFjc6OpbZfVrr7tCGOEfur1ln7uUiI1qp/pf/mQOW3ps8dXa97IKHwpW
3RJy6dnrtCWk9td++N9XDdcgtHD5ZTZXRYxZSFV173ru1DsQvGltKeoYm3zLqVi63vjO+k2j78Ss
2AtI8C5zP1JJRd5p2kevwi9OOap/XuOOre4KYYC3SJ1tvegEP02s40HEkjF1S/qX1CnXfmrUCQ8w
356bwpq98yrCyZV2ba/Gl5CNq5V+Emm3vxYOhZ6CRtZIM+3ixsFX2MKRz04SjB9mi0VuX60e3jVu
xmhkjazIHaF+BQJn27v46QnEKYzOiFQV6fNqKCweGezanjOJglCkjldA3i5h3J6di7BTddOqyMvY
YebNT6EUtu8ViznFqLtCiPAWkXhkRW5XIPOFhKGhIZZ01zj8iAdpO9MyZ8l1HOpz3/TyST0KDFUX
18B3c6tGNID/dMUH1cO1q2Mx6YvRZ4FGPqVlu+HDL7wEj47sh+kLD8Z+vijsqwVGF+8wY3yDrfOD
9YuxT6gQ/PbS+wen2XKlwQfyQdH2sz94ek+MpSeOCRororRNvsVbLkxvlzBuz85FWEKzadfkO7mi
e6fFIojV3Sz4D3p6kWc6ejo2KDrZcw1LLd1ux/Rzg8uno2LJmJi4kQvU5epzqJWdvlur7aGafZHy
D6LqoPPeyn+avan3/NV90pKngK3xmRAgtgXhArNTx9XVzUSvsMIOQSrwa7juzb3VMC5s6lXT0OqK
p3D+hz+JJNiudVV9OpnPPxCczeMrQTpVXVwD9R3pqz6oea4hEDvOtaoBvnuMQCDXEAjkGgKBQK4h
EMg1BAK5hkAgtpNrmT+8WvSL3zQzThEp0mxfWmI2EIian9dc7fptJjoCUetco5TqP9ArXHYnuwgG
mR4U7N/ACi/oQ7NSzIxrJAF6slYAMH3MGwhE1SKP/TViNx1qN8JGATI8LFuZhvkHkivFrLgO2yzO
5EwfStCMCqKmuEa9Le/s1lRcTBs5LNG62b0hzivJ8iW4qETUONdMAyoeTjOox32ZG9kKrgfppvZ9
CETVrCEL2I128ShqBrLbs/cYAGc4RI2ejeSf2mj+qS1jJnO130dtMahb6jTLB6c2RA3Oa4ZBL36a
YW2rLKNsNNO2mO1btlU9e3D9AEUjoG5szG5zzDL5Ru0+BA2EIaoeJemvbcq+V2YwPF9ElIyq0l8r
+ndAaMHdE5IHgSgH10gZQjjCITMR1wbw3WMEArmGQCDXEAgEcg2BqEzYzkaMV/OdAYyT+aLOMOyv
ExvRM1KwXjd2k+rwJtZF86JuMZxBjIQJnooiKo9r+d6l32SPzeIeOMRme1K7YLsigXZxi2MPYiWM
ZENU8hqS2pTIdGW1DFU2yxfcldycaVFd6c3SgNNU3XIy2bqxuUftyDNERc5rrlMJMdTS7EplzlnE
RR8tIy3iUEsT//kt4jaXkQIMy1ybugR3Ug0nNkTFcs2t1+a4l6Gr5nkaIm70yRHXeEPS7k89kBKB
qHyu6ZOF9/d9qasz+zstZS9IXOZLpBiiNrhGCp+V5JqmsjTPSKFpssB60BPLCZRCYgSiEtaQ+Q4O
wbmIzDqPyNvlrd1eljcpadJDIKqXa5aimuNsPafGGjiV3By6oY5INg04ka7+FIzmI1pGZvIcdehB
8pxpIhA7ieqzv1Ysd5BrNQy0v7alIBSphqhGVOH7kGQLQyMQyDUEArmGQCCQawgEcg2BQK4hEAjk
GgKBXEMgEMg1BAK5hkAg1xAIBHINgUCuIRAI5BoCgVxDIJBrCAQCuYZAINcQCARyDYHYea51BGQp
0M5dqYAkBTuc9zrYvaZU3rSGgwDhMNYpAlGAayvru2LHl7mLrL8R67nqvHd1/Y2WY61507q/B+sT
gfDAtVhibjfUcddyYu+a5rLurSb2vgZiXguHQ4rc0nrWHwI4J8vN/M7jip/IzMG840E5Dh0KmxlT
WL0IhPt+7ez7Ri9pLv/prkuZ9+CQEXptqe/IxjdPrEDLeOD80RZ25w+aTsQTAPzX+vyBvnvhau9M
S08LVi8C4c61r4yfOKC5Lo9PXJ95b3gFFM31jE/8rcMqTDYD4xhMzcKGngidhSegD3537ckVrF4E
wkSDYvvy0OW/e2PdcE2vO+91PNY/vsAdnfA57e+dUw3X/95fd05vdMLvQef1U50wBbrzr7+yb+/4
VBzrF7Gl6Jyq1nktH9Sl+vMLmTfvBlWFUy6hT82cH5tYxr6AQLhxzS/PdIGfn9p/Wm7XXfo9hu/B
LiUr9vfg8DiMGt8ioBpO5c6Ft6ABqxeBMGGzU7MrdjB9YYm7zvzNEnQLqwRXW4x7f9jHPzNMFUwd
XD0tLxnfApH9hvO5Dx1MNwZxDYlAmKjD37tHVC/QTg0CgUCuIRDINQQCuYZAIJBrCARyDYFAINcQ
COQaAlGjsL03AlR8uj/cpsRx0YLpF+OueS0LzEQ92pcvJFzzp5A/OTMVN7HWvUKZ8iAsKzHKP4us
Qns+MpuIuIlw5Cezivl3Cvh2wzZwzUkcV1jNyf70i85R61oeqtn6g5cOSD36E2+puIm17hXKlAdh
WYmJ/8VSjTgI4ygBcRVhz3ZmFYvvhNZkP19kfy2VxLXM4ZLaPu3DLslo8AponkKZ0P0L9GVnKmST
maFbPkMQj76kYBRSIe24BaO1uVeiUI7GLTPX7COtbTzM0XfIVnCu2MSIR//8iz/HAqv05vAmrIR1
sBd+0/z9j7hVsbhda2tHkjmv7XQBG7NGApKdX5KdUbpdGSe0rJXkeUuUe2zxnimPK019Y0f5/2IZ
Tr3sG01XjkLlLStiq/ZrdBMLpy04GPG+XyvP9OcxpLdMkQJjiD6vGC5SSq8nth1Z4UYg7u11DfCs
En77pt5lxC6RWJSW8XSkrIlV5hKHZLk2M6boFeasN0ryNFjtV3GFod7L/pJ6oRphXaZ88085E8u1
X97WzXn+BeSmJegV5qy3vFTbqipGeD4b4cfO+naEUOszo4lFgDJvpdynz/IK8ZZaDrH6Pc+ZyhvK
JTHNTYovTo75UG8mvi51NBglW1nFiFxAvewaRZ71KCUlRqw8oF42ohLIVgWrbNyvIWoAJPf0REqM
V80IybeFkGsIxBZDbZEnr/znBTmOXEMgtpRp101fYdf5K6v+eIVwTW2SpYFg1Nx2apbU2gNmAG5f
zekZUiDaJEnnUpAKc0Cr9CjA14f18LdJA01R8ZOuoZ2v8iDLsp7L7RGm5heWapLkZvHjtam0NJCO
QquP1V1w2LMMyzYekyUJQSk5rDdPGNqDkqy15nBQkrir9TZJsZI3wgKRZUUkEwhrMWsK0ab3TM8a
X2ZW5cd3Liu23/Pft7xw9dUPfWlN/8p/nZ/h+H7zJ9PfsJyapzp2KfGdY6oPFhLJGwanp6bgTGRw
feajj2kF63770ueO/HmKhQ1+7GcP7WyVp3YdZ1lO3hB9bWrrfwK+o76HCXts79jreYSRDzz+5JF7
uL2t+oGFr1/6SuLMKKu7rz3mWUrd+i71tya15nr4uGiQUI/WaJ0wBOlUq8Rqn3377lpsZuzLKdL9
86H/+B3TUJcRNv5BVVldW2Pc72U3pvRmrxIU+j3/VMvDV+YA2vT5rC2+/F3SvFOTm21euw/WQBla
FXOWGN1a/UpUEkbV0rLUDMK+WoqNlubgeDhxHpKgTrKPPdqO+wlfGt4ta757+pSQOiSM1TRMHNrh
RrlVfO4G33YIu1EQYAOkfIHicHISPsJdMsx1syq0150XWLbxoKNP61kJe/qp2ddBWD2JJ30ysKXH
iHosGTN7oRG2LaLOJlj3u7Wu5laPHYr81jy0seVjGy+odp1ZkId3nGv10K04crHx095wkv+ueMvA
+eDRFmFfreXHyeXeb+kBEvAebj6DcZHRNC4F51kT3q0mLmq+fnjNSGkCdtruYfQtrfuvnOW53GKM
XeafaxCTg2qemmd+g2KC4q4zjrrzBtM23q9fFJe/Cjj9x8HgzyHWTr9TF7Dlxwy7/m+DZ7lZyuhi
jTEtrrx+mbd11t+V9+7Mvs3GtaVR6L3f2q8BTPtBs8p7FLonYVU4V+qbm+EJo5nYWOEHpYtxDeqW
m3reCUrwyCG5Uxa2fvvAtkvbaa4t85EN0pHm3p4HtlxYTCt4ZCTQcyBnIB90/VBzNUKXwurUXnfe
YNjGSwXEU7H2p53Mjp8GnVDDK9ALE33fDJr5scL2Tci9PUzosq/GuAbptlw+G/t2mGu+y+Oj0HOz
dSN0DJ7XmgpCBm3IFzYuQp9RGPb31WhzIlIHsUHfBFsHLSTvWp1LNAtejlhma0JQGQuUWGL2dnhk
24Qdm4S1nN5vjsV+PyJcb40th5jLXnfeELqopd+qHVqtfs7hO9Pa97LWAsOn+l/+JLvePmHmxx52
4nbWcrUHZfW5/drSMeNvT+cVusNcg9DC5ZfZXBUxZiFV1b3ruVPvQPCmtaXgix/fciqWrje+A3Q1
+k7Mim2CBO8yAqqV1AYVsi8JxRIrG5LmSsbTjY66Kw49N/EtNhy7P6yZLNdWEp3wgNalUrekf0m5
yS59eOSwwo5kdoPawclY0/42vkcTS0f92nBoZmFnjsXt9tfCodBTbEFTBzPaSfLBV9jCkc9OEowf
ZotFbl+tHt41bsZoZE2nyB2hfgUCZ9u7+OkJxCmMzohUFenzaigsVjG7oDIWKIrU8QrI2yWM267L
LSwgpZ4/KfFTqMDZFOmXxA7DqDsvsOzlDQ0N8b20fjHOPNLLJ0GccrWdaZkTRzDjihaeQQ/Lvihw
uAtWoTbhiyXMNbnYp+/5+a/oTj2AsrXs1bGY9MXos0Ajn9KY0fDhF16CR0f2w/SFB2M/XxT21QKj
i3eYMb7B9gPB+sXYJ1QIfnvp/YPTbLnS4AP5oHiQMPuDp/fEWHrimKCxIqq+ybd4y4Xp7RLWcHA5
j7CfNAQe1NZ4P3krGB+nvO5mwX9Q8Zr+Lp5+7gONRN+t+sOyxMSN3LV04XTL4Lw+kVlYvBCLRWv3
LUhf3dw7f9P4svvQzKmde9S7qff81X3SkqeArfGZECC2DWHI/f57x9XVUqNWYEE9ZVY9tMwfZ+8O
XNzRXrg5nZrQ6oq35c7Dn0QCbCOkunTO045AcDZfTEinao5rDGRlY9fEDo/3qL+GqOYJHPXXEAgE
cg2BQK4hEMg1BAKBXEMgkGsIBMKda5k/vFr0ywQ0M04RKdJsX1piNhCImp/XiBuDNhMdgah1rlFK
9Z/NFS670/rheN2Dgv0bWOEFfWhWiplxjSTA+D16MwCYPuYNBKJqkcf+GrGbDrUbYaMAGR6m3RZi
GPUiuVLMiuuwzeJMjhKPdjwRiCrjGvW2vLPbsnGxyeCwROtmlZY4ryTLl+CiElHjXDMNqns4zaAe
92VuZCu4HqSb2vchEFWzhgQPZvBI6ccadnv2HgPgDIeo0bOR/FMbzT+1ZcxkrtYTqS0GdUudZvng
1IaowXnNMMjFTzOsbZVllI1m2hazfcs2JmsPrh+g6EZrNWNjdptjlsk3avdBC2GI6kdJ+msFjgQ9
nhh6M/GMQORGVemvFf07ILTg7gnJg0CUg2ukDCEc4ZCZiGsD+O4xAoFcQyCQawgEArmGQFQmbGcj
xqv5zgDGyXxRZxj214mN6BkpWK8bu0oF2xtjoL1GYr2fTF1i2IMYD/PcLvgeM2LnuZavD26yc2Zx
DxxiXTztrx9TB0EocY9jBcnWIbDrDohUkWyIilhDUpsSma6slqHKZvmCu5KbMy2qK71ZGnCaqltO
JjtuUFLgwQAtjvUIxE7PaxkThF3lLEOVLWMllq2PlpEWcailif/8FnGjDMlYD2ayg5JcK0dPMF84
Q84hdp5rLiu5XPcydNU8d3tX+hDIt551bPesl1eQM4hq5po+wXifMWju9ZyHV/XzaJM6blE3TR98
KxlRzVwjhc9KclEjS/OMFJom3deQ3jdYeKqIqOKzEXD9BTn3nk5J5pSVX6eaZt0ymUIEPKThZaWL
QFTBvGYpqjnO1nNqrIFTyc2hG+qIZNOAE+lS7UDf5WmZHpKS7HRynmpYcZwFyCiOt9kSgSg7qs/+
WlloglyrDaD9tS0FoUg1RA3t1yqabBWRBAJR+1xDIJBrCAQCuYZAINcQCOQaAoFAriEQyDUEAoFc
QyCQawgEcg2BQCDXEAjkGgKBQK4hEMg1BAK5hkAgkGsIBHINgUAg1xCIneJaR0CWAu3clQpIUrBD
uxuVw5qD+KXbhvOmNRwECIexThGIAlxbWd8VO74saLX+Rqznqnb3VJ92Db1fiQ3+87xp3d+D9YlA
eOBaLDG3G+q4azmxd01zQSqp+yaGqS8Z465wOKTILa1n/SGAc7LczO88rviJzBzMOx6U49ChsJkx
hdWLQLjv186+b/SS5vKf7tJcjT/V/T5eH5ADquZeW+o7svHNEyvQMh44f7SF3fmDphPxBAD/tT5/
oO9euNo709LTgtWLQLhz7SvjJw5orsvjE9eLPdzvfVD3m+ibDx6/XnM/4xN/67AKk83AOAZTs7Ch
B6Sz8AT0we+uPbmC1YtAuHMtdBHWTJdYAca+b/nGJ0BfFR7T/k5CGkLHGOVYeIB+IxFgTPuTSOL9
fxzC6kUg3LmWjeM3hbVdGET4RzrD+25QVTjlEu/UzPmxiWWsXgTCjWt+eaYL/PzU/tNyu+4aGhrS
dmEgw6H/LpaLdnwPDo/DqPEtAqrhVO5ceAsasHoRCDeu7Wo4uHxhkbvONCwtdy86Ay5dODLQvZYR
e+pC7PQFM2Agst9wPjd2cM+LQaxeBMJEHf60PaJ6gXZqEAgEcg2BQK4hEMg1BAKBXEMgkGsIBAK5
hkAg1xCIGkWjzU3Fp/vDbUocFy2YfjHumtcygJoZoflMyXsMZmWOglfL9C6FscvIX9a8wigxKjuj
NknxVWiGt5pEbxN2yawd6mhfapNveBMtF9UN8SJTS2VzzUkcV1iMY3/6ReeodS0H1cxuR/N1QI/B
7Jkj3smeW1qhsuYVZg1pNKM2KSmaall5I1ZTZdUOcY1h3NZuEAqIbeBa5gBObZ/2YZdkdMHyNw9x
cW2SvLSomXdThcorzEp588uArFwWTJIS14rlt6t9PqOOfREtcwfaKq7ZR1rbBJajIckWcq7s5KUe
K59shop5heVbhRbLvvzLXG8L4zIv/ne+ibU1ZAWWqDFrZCDZ+SfZed/61qGkGFnEI4nIdnYsz8Ko
VgL2v9TtklH+nCKpF4pRfBN9G/drpdf2zrYT9ZZ3Uu5xoAzCNJLpq3ZSYj3admR5RFwbqNTfual3
GR9L7GyUlvt0pHIH2zKU1bZzIlteUkJcBNBMuTitbSvXXFce1AvVCCFlXCRvEdVoubqul7LSbc1T
vrSop/ESqbbNZyP82Flf/BNqfWY0nQjgdY9UUp+h+qk1zbfd13NAPedlU1m2pBW3hyowphDbY0pS
0n7N0WS2U/8ctWM8/DOq2FnniK0C6mXXKPKMCF4ew1cJUC8bUQlk29FVNgK5ds2A5J6eSInxqgUp
RZnBNSQCseVrSLI0B+3BJZzXEIgtxYxycQ5g7g2po5K5pjbJ0kAwag4ZmiW19oAZYNj6wUfdM6RA
tEmSzqUgFeaAVulRgK/rZtqGb5MGmqI8rL8Cfm48yLKs53J7hKm5hXHvsOmdSksD6Si0+ljdBYeL
FcMQDUpSU8pWOn5hqcpNqi39sD0/wyyK1tb67Y6ASCNc5Qb00vsva45fvd6kVljeGhTTuW954eqr
H/qS8XurnTDFL8f3TxkB3rCcmqc6dinxnWOqDxYSyRsGp6em4ExkcH3mo49pI0z325c+d+TPUyxs
8GM/e2iH1/C7jrMsJ2+IvjY1teXCOup7mLDH9o697ipMy8vU1NSrN7zILSTUDyx8/dJXEmdGWd19
7bFiy8Twt8f/23Xd8ym9DUTzDAHpn/cdPZe00mcCr+6O6ja+vrsWmxn7Mpeu52Nj443HWRpTerNX
CTqdme1IzQuDLW1x9rH0cMxXqfPafbAGytCqmLPE6NbqV6KS+Dn/tCw1g7CvlgpKsmKMvYcT5yEJ
6iT72KPtuJ/wpeHdsua7p08JqUOi7A0Th3a4nLeKz92wLbV/oxivNkDKlxc2VJHhZ/lVhrluVoX2
uiuiTAzroMxZbaAjCZOTcNKWPhN4NWIMrfGkTzZMoYh8rCb2vgbVbTFPbXqd23FpA5hv49dfrwai
Fcq1euhWHCuYjZ/2hpP85/xbBs4Hj7YI+2otP04u935LD5CA93DzGdymxhrEpeA8G2vvVhMXNV8/
vGakNLHjrRh9S+v+K2d5LrcYY2IdswYxOajmzAvAoROBY+J8ilfhGUfdFVEmhn8Hw+2MTKINzIpO
QygEg/b0obPPP2tFH2dt58jHoerevYd2vwW8bW1/l3pJZXJtaRR67w/aRoJpP2hWeY9C9ySsCudK
fXMzPGGOp22MUUoXt19Tt9zU805QgkcOyZ1yK/ftA9subae5ttwm+l+kubfngS0XFtMKHhkJ9BzI
mRdQ46PaCqgRuhRWp/a6K6JMDL2j999Ut6a1wWcN3z4znJ4+qEcjtiXX8Eeg15GP4RVQqplrD264
3NyoTK75Lo+PQs/NtoHiGDyvNQsfIjWQL2xcNJuRm4j6arQ5EamD2KBvgg2tC8m7VucSzYKXI5bZ
mpBuEXinEUvM3g6PbJuwY5Owltu/qy+u1epbY8uhCDjqrjh86MT5X6YbtTYwSxcxvfX0QUnL1ug3
fKr/5U/a89Ex0D9e1Q+y75l9R5u2hDT/3vH2YmVyDUILl19mc1XEmIVUVfeu5069A8Gb1paCL058
y6lYut74zlqu0Xdili+b2W7lXeZKupLapK5C8vEpfakAoVgynm501F2RBz98vyZllK6ON9qAPf0O
m5Wu1C3wS2rPh7pUf36hqrdrEFpp/U1tryaWkG0dh1b2Vuh+zR8OhZ5iC446mGkXNw6+wlqBz04S
jB9mi0VuX60e3jVuW5ykQZE7Qv0KBM62d/HTE4hTGJ0RqSrS59VQWDwy2AWVcSKkSB2vgLxdwrg9
uzzCVsWL3+Ewq7sU6edUiStG3RUBlkADxNtZDZttANqJSNc4/Mie/jpMgvG4pu3M8pz+RcvH92CX
AtUO9RetGtE4/vLXFTZN21r26lhM+mL0WaCRT2nMaPjwCy/BoyP7YfrCg7GfLwr7aoHRxTvMGN+A
AATrF2OfUCH47aX3D06zpUmDD+SDotVmf/D0nlj0We2YoLEiStvkW7zlwvR2CeP27PIIe8wYgH7y
VjDOl2/DDbPgP1hCj38u2rIUZe2jt4GGucHl01FqT39N20CPiGOtiVuNR2laPv6w78Zqf7bGp7a6
/75bc+3231tpNqQ39Y6Wuk/y9ipMa3wGjWdvI8KQ+/33jqurpUatwIK6ZLY5Ntc2/87pyutwm3sf
MrS64imc/+FPIgG2EVJdOpnLLxCczRcT0qkq5xqkdp35pq8CM4vvHiOqeQJH/TUEAoFcQyCQawgE
cg2BQCDXEAjkGgKBcOda5g+vFv2KC82MU0SKNNuXlpgNBKLm5zVXsymbiY5A1DrXKKX67+AKl91p
/JS96UHB/g2s8II+NCvFzLhGEqAnawUA08e8gUBULfLYXyN206F2I2wUIMPDsmppGCYjuVLMiuuw
zeJMzvShBH9tHlFTXKPelnd2WzYutvwclmjdrNIS55Vk+RJcVCJqnGumQXUPpxnU476M0BJ2cXRT
+z4EomrWkF7MVZPSjzXs9uw9BsAZDlGjZyP5pzaaf2rLmMlcrSdSWwzqljrN8sGpDVGD85phrouf
ZljbKssoG820LWb7RrMsWNqD6wcoutFazdiY3eaYZfKN2n0IWgZDVD1K0l8rcCTo8cSQkmJCIxDZ
qCr9taJ/B4QW3D0heRCIcnCNlCGEIxwyE3FtAN89RiCQawgEcg2BQCDXEIjKhO1sxHg13xnAOJkv
6gzD/jqxET0jBet1Yzep4HgdOfMGdY9hPePTH+Y5LvgCM6JiuJavK26yj2ZxDxxiXTxppoPas+IW
x6JStg6B+dIXQbIhKmkNSW1KZLqyWoYqm+UL7kpuzrSorvRmacBpqm4emOyFG9Qj3RGICpnXMiYI
u8pZhipbxoIsWx8tIy3iUEsT//kt4kYZYl8nWitF8wYluVaO+WG+aYacQ1QM17I7aM57Gbpqnh9M
E7cppwgSUBspsQ0R1cs1fYLx/r4vzb2e8/CqvpuCG8l/w/WtZwSi6rhGCp+V5JqmsjTPSKFpMsca
ErIOMnNkBg8XEdW9hsx3cAjORWTmxEPzTlLWbi/Lm+QhUF5GIdUQVco1S1HNcbaeU2MNnEpuDt1Q
RySbBpx22qE9/aI5+eJGr5yHG3rq/MzFUQBnvnEOROwUqs/+2ubYglyrKaD9tS0FoUg1RDWiCt+H
JDsUF4G41riGQCDXEAgEcg2BQK4hEMg1BAKBXEMgkGsIBAK5hkAg1xAI5BoCgUCuIRDINQQCgVxD
IJBrCARyDYFAINcQCOQaAoFAriEQO8W1joAsBdq5KxWQpGAHd6lhDj1AgDmGg8wrmjfJdgXAjINA
ILK4trK+K3Z8mbvI+huxnqvcdRjGhoa03ypKKcfZ54dTsTd6PpQ3yZt6sVoRiHxciyXmdkMddy0n
9q5prg2QDO9bxY140idDirvCYRKQWlvls8MAaVlqFneCctzHHGJ2uy0kZkElirWMQGTs186+b/SS
5vKf7hKuNYhJAVXcii7qocbhbs2xPtnfvTE9cQpaBs4Hj7Zwagb67mVE5BPhnzUlVuCWnitv9N6M
tYxAZHDtK+MnDmiuy+MT1wtHZCR4XLu37NO8hj8C+iJxei/A/F5Iw1HonoRVdmdqFp7Q0/rELJsU
N2Df00/GsZYRiMzfPVbvjCRyu8J8who+1fcyNb7pf1I/u0QS+jebR7ylH0YVitWM2BrU9O8ep26B
X9LsRFTVNbRy5ReDJ1awSyAQDq755Zku8PPj+k/L7bpLkWcU5rLQdmZ5LisRCcYPW6G6wCRe4M4G
/ZAFgUCumdjVcHD5gjgAOdOwtNwtXEsNB1suTNnCJyZuDWc9PJu+8GDs58bRCTw5csBwLr53senF
XVjLCEQ12qlBIK6N/RoCgUCuIRDINQQCgVxDIJBrCARyDYFAINcQCOQaAnEto9Hm1t5zdH+4TYnj
ogXTL8Zd81oOmGnRfBblLU9ayPC8liCFvOHyp2e/l7+s+YRlVJ7tBim+Cu3VJOIbqfLUbF8yfME9
A+xKoarfbhBvL7VUPtecxHGFxTj2p1+AOrhaJqrZO1POLFmetFA/pY4SlJSe/R71lHuSW0aWKPG/
aKq5NJ6ehl2EziRHoVzKSjSyIbaBa9lDr/VpH3ZJRucpf/M40/TYAUnhBOm2DNp5hZEtqSaTYAUn
wOx8bMGqZNtB7XsiugVVvVVcs4+0tjE4R2OQLeAccVQj8VbbxEOCtDwtkL+sJQsrtrsT9/VtiSlT
qN71I7GvISu0FI1ZgwPJLgLJzv/2DYK5SV5KMK9bIlKOjpdLmOtNvlOiUPJ2yZBVTAK2zR4pom4Q
5dmvlV7ZW9VMpJzBSDGlyV0ib2UtYZLyOGLkkVVSAiJSTdCspYLzVu8ynpdILErhmtlXb6qseY96
tmxxsJ3iEF645rrlpF5aiZAqGBrLNBh4KyvdRkbR4svneFwAAHgAud1nI/zYWd+saM9aXJ64UG0b
TbZ8M00LCNE9qee8FAiWPz3L1yMjqfvjNXvl2UVpbrKZanKIzMqv44aejxxxEeUH6mXX6iqXlOJV
bStL1MtGVO9yGVeSyDVEsVvK3F4lxqsGqIFgqmr2awhE9WL4uln4zWUV5zUEYmsntab3zgL818mv
q5XONbVJlgYs22r6r0C2B6xBIwgZniEFok2SdC4FKc1QW6v0KMDXh/Xwt0kDTVEe1h/a+ZIGWZZT
dnNyWy1MzSGsPSBLn2E1lpbkJtEpUuckidVTq4/VXXC4WDEMUU1SO7cKpNsQCtvSD2vevH3TKbMt
DTt6HUFJDnQYaYSr2HLe8N63NMeZ3R2VmL8GxXTuW164+uqHvrSmf+0E8Rusx/ebP8X6huXUPNWx
S4nvHFN9sJBI3jA4PTUFZyKD6zMffUyEmel++9Lnjvx5ioUNfuxnD+1sOVO7jrMsJ2+IvjY1teXC
Oup7mLDH9o697iZsY6NZbVaTpH/ed/Rckm+R6tR/uPgndWdGWd197bFiy8Tw/T23P8wk1adaXo/+
al00zxBY6U9NTb16w1hq3/KcfGJBt83w3bXYzNiXOfPqU83qb02s62lM6c1eJei0Zbb5r3/dpttp
8b+9J1HR89p9sAbK0KqYs8To1upXopKwpibsq8ncmWKjoGKMvYcT5yEJ6iT72KPtuJ/wpeHdsua7
p08JqUPi1/wbJg7tcDlvFZ+7wbcdwm4U45XNdp0Dq4nZq6zGkjA5CSf5jSRMdIPiqLsiysSwDl/k
l+Xk7AQ0GDet9NmgeMfIAjwNFycgqftadvSWk3Mvsm27nkbVIiUvz8F8G3Oxv/m2abmjkrlWD92K
YwWz8dPecJJbU9PsqyWE88fJ5d5v6QES8B64m/96f5rRNC4F51mR71YTF/XBBV4zUpqAnT4cir6l
df+VszyXW4yxy/xzDWJy0H3ncBgGWJ2FQjDIvwnXGUfdFVEmhi/BXbKwkue/f9T8qXcrfYBDCcUH
B/iNtBXdtKPnv/+FN600qhOh37rC29X6uzL/TAVzbWkUeu+328Ke9kOPcJj21QBW6pubTRtr62wM
8YPSxVuwbrmp552gBI8ckjvlVu7bB7Zd2k5zbblN9L9Ic2/PA1suLKYVPDIS6Dng5t8egxdZ9RgQ
riccdVdEmRj+NPLNgLCSd/nfnPisI1V9WotHpviAJxho7m5MO3qXX+59p5VGdWL9xaxb/7qCuea7
PD4KPTYroKFj8LzWLHxE1EC+sHHRbEbecF+NNicidRAb9PEFykLyrtW5RLPg5YhlryZUIcZqYonZ
2+GRbRN2bBLW3Kh2tf9zFCLm94hWl/a6K3IgSfg0SaG7rNJZ6UNX32qItweD2Q7Dp/pf/qTeOpNs
hWKmUZ1YDO3Vlo/G3+7EYgVzDUILl19mc1XEmIVUVfe22VeLwZvWlqKOscm3nIql643vrF0bfSdm
+f6c7VbeZQ6slVTknaZ99Cr84pSoPJUtJY3qrXfUXQlIZ5TOSp+tqDjPBkBNmd4ZdvQaHGlUI2ZX
36kvH8V+7cAVH1Qw1/zhUOgptkuug5l2cePgK2zhyGcn3b5aBHiXeNe4GaORNY4id4T6FQicbe/i
pycQpzA6I1JVpM+robB4ZLALKqPkitTxCsjbJYzbs3MRdqpumo89MnSNw4/4KZQEhw/DX/K6U4y6
KwLCSl67Auzf2Y7DlkArfeb1HjHRjV/HZGmH+rodPR5ZqxM9jSrG0j+7Qx9Z4LrYcggqmWtXx2LS
F6PPAo18SmNGw4dfeAkeHdlv2FcLRPZDYHTxDjPGNyAAwfrF2CdUCH576f2D02xp0uAD+aBos9kf
PL0nxtITxwSV8X5Kk2/xlgvT2yWM27NzEZY48XH+FGtucPl0VEwtc92xWPQIr7tZ8B8sob8/17DU
0j3F2mCx+8KScdNKn42IfGE1HT0dG5zX15KWHT1RJ4tGGtWMuYf2a479KxU5aGzqPX91n7TkKWBr
fCYEiG2DsGyeAx1XV0uNWoEFzcgsuToLv/1qhb4/vTmdmtCqN2PY/oc/iQTYRkh16WQuv0BwNl9M
SKeqmGuQat4YPga1yDUEorK4VsnAd48RCOQaAoFcQyAQyDUEArmGQCDXEAjEdnIt84dXi34kSDPj
FJEizfbF3whF4LyWA652/TYTHYGoda5RSvUfxhUuu9P4KXvTg4L9G1jhBX1oVoqZcY0kQE/WCgCm
j3kDgaha5LG/RuymQ+1G2ChAhodlmdIwTEZypZgV12GbxZmc6UPRXBGitrhGvS3vCM237iMOS7Ru
VmmJ80qyfAkuKhE1zjXToLqH0wzqcV/mRraC60G6qX0fAlE1a8hsW8qFDjKKmoHs9uw9BsAZDlGj
ZyP5pzaaf2rLmMlcrSdSWwzqljrN8sGpDVGD85phiYufZljbKssoG8001mX7phONZniaKYKZhGFs
zG5zzDL5Ru0+aBoMUf0oSX+twJGgxxPDbFYiEMWhqvTXiv4dEFpw94TkQSDKwTVShhCOcMhMxLUB
fPcYgUCuIRDINQQCgVxDICoTtrMR49V8ZwDjZL6oMwz768RG9IwUrNeNXaVaz+v0B3NWEP315qz8
5Ipjv+AZKaISuJbvXfpN9lGap5cTl+St9/qd+gDGnWLiOC4EyYaopDUktSmR6cpqGapsli+4K7k5
06K60pulAaepuuVkctbLlptnCHIMUTnzWsYEYZ8IMlTZwKlRlq2PlpEWcailif/8Vva60X1pSHLP
sLRYHuHEhqggrhWYDIiz51JSwvxD3BaoxJVhDn1RO8VIsbMVxbkNUWlc0ycL7+/7Uldn9nfqfS9I
XBm4qQUhnowgKo5rpPBZSa6un6V5RrxTJP960D0rtHTqIRAVsYakHicBQkkmFWhelrisB11+8SBb
do7ceGcZzmmIyuOapajmOFvPqbEGTiU3h26oI5JNA06kS7XHXi5Py/SQ/PxEd5lPz3IebmTFcb0g
5RA7heqzv7Y5tiDXagpof21LQShSDVGNqML3IckOxUUgrjWuIRDINQQCgVxDIJBrCARyDYFAINcQ
COQaAoFAriEQyDUEArmGQCCQawgEcg2BQCDXEAjkGgKBXEMgEMg1BIIh1IJcQyC2AerVq+3INQRi
63Hw1/NLaiVnsEExneFOjin9WzukLA9xM5ReS7VA4xp9KDopQrbArlVIr/q08On6hj98roGF9bO7
lQa9bKlb7EXcYmHqS9nCgienQP1mXcPaWkOqXm5UrjzEbqb+6EKDMvLXresP/yMEhx4vQhJPTkOA
ux7/Sb2vdUXLwZSVvpGfb9Q3BJcbMiPrdZLaVdfgb10Jb331lBO2zKbSKxD7m2R1cG1qqhOGzLwf
3286O4E71cv/X4J84PEnT9xT9/09tz88NQV1zStrqWCdCNOx5Lv0Z7vmUyxsIPHrhyqtmFNTU1d3
j6WSN0Rfm5raBmGv3jCWemzv2OtOYR31Pawq9y3PyScWEqR/3nf0HO8bpE79h4t/UndmdHB95muP
eZeT2nUcpmyu0K9/+auvradEiw2Blb6en33L/629ezFh5KWuR4us10nz+htfvvn6ialOqFKuNV8B
aLsCvqpaQ56T5WaQ2HAIKUWWlJB++9BEA6zCyUn4CKzDF/mdjdl1aPNrvvF+f0gZinHn+ROHK3I1
HwnA7m1qCvWOkQXY4JXowI1r/PNpuDgBSfZvchJOit4OE92gwBO+NLxbLkLKrRmu1RFlb2LFuGel
r+fnPlAmIGHmZV136HUSS+zdDc9W7wqy4+02gPm2JrWauNYyHjh/tIWNh0PQrCZivUbjpWAC6oAV
ZRC+BHfJARXqZ+rV5EXD93UjgfdYDVpJI2CfPMu6/8rZ4PzWCzuUUHywBjE56Gj6scv88wCEQpBm
/9hlkN8QrjOsDu9WExeLkBJ9y3S9zT/XISB91lz5W+nr+Unzxksb3rdf1h3rvE54LP/7ui5VL9eW
gLfr/NwXqolrCZhs1tkSP9D8adY/DTaF2AjY9UPm/NPINwPHD4D/oHJI+i9SK/ftA2P+Y4Rcr8Bp
7WhkmvW0SHNvzwNbLywe4WubyEig54D9fkzU0YTGhD7ztnA9AUrwyCG5U271LGa5zXSJhPv6/U0v
f9aRqj0/EvxQMVsT7jXbK7Lc28NjXR6fuL56uRbWr5PVxDU2Hh7T2dJ60//+99BvUgjgzdtjvx9h
TZvwTbJheyFxMT79mdjHRIOBOYKHrMGzcqCk5RBfKM3eDo9subCuvlUh7BivpSyMaLUZMW9EtGpf
SN61Opdo3szB0sSEVbpIZn5o9J72kez2jiV8t8PDvN0uWsdh1YeX+Hl/G3Q8VVX7NVBVOCUcK/CJ
12wcVCF0b2Il7TO+A4zLoT7fE/ybD24wo0NdBS7nLcsFW5+7eY1POTAAaoploo7X84DWBszFG6Kr
0XditvRFgVOolb6eH99yMlbX4L0bVBfmZL5fg+aqOhvxw+FxGGWto8LdcIN1zME3+gEp9Xy/DIrc
rgA/wPyoDF3aWKh0rarxcJA7dxUwoLgjWBdLN0XqeAXkLRemsD0r+5RnutyERWD8OlabrOrG4UcQ
DjP34cPwl3zNrsDoTLHdPhy2xB5WrPMYK30rP6G+eVt4LbIijR1mgT8tt3eBv4rJ9jYfQw9U8gO2
7JaduhA7fWERHh3ZD72R37TyzvZq8JOGwIMvq/Bcw1JLN9sBtNfPwpGgeGow+/fre1ouLHDnGnyj
ErnG9ydNvsVbLkxvubA08J1UU8PBZTdh09HTscF5mBtcPh0VtgnmumOx6BGA4YZZvgcuWeziz2Mt
UdOYhJW+np9g3cGVl5XM6Y/VyckVls0zDUvL3YtVzLUQG+h3v1nJOfRup0bd6/fWFM3JyyFA7OxB
QW77LR1XV0uNWoEFtWVW3b3eNlsbXIPhD8c9hQv4VeztOwupLp3zBYpAMF+HlCCdqlKuAUkvQI1w
DYGoaK5VOvDdYwQCuYZAINcQCARyDYFAriFqEnQHY3+/mnKOXEMgtgf216kosT6dLq9MJ1lxqGYP
Xr9NCR8MXIOIUYI44mSEpCIUyZYJtrSzrc9byTjTNe6LZIktvZxZBN1HZILiwxJE6VzbNIgb++y9
kpisygpCzFlZv0FdOjQlOSdy7kXAPQol2eka9zWC2mPlzKJFTkqQaojycE2M41T0Kq3vEdPJR3W9
j2oetkmCf6NmeKPja25jMsiamUgmk4gbcbXoRc0mnsLqs6FzhgRSeoLX4FZsJzdslR+b5OeaNo4T
++hvnw+obajX7xCLVzSLKcS2vKS22SSTTiT/6tRirW25aVAlx9rVa00QfWaFvFm0LUevDdp5KuXm
6uIait3ojaiOZAnN1xrEdYFFMvp2/lyb2zs3qSTvQEM2XYvZWSQ6yfTVLp/Zc05+CIQXrhGjw9LC
9KNlnIzLNbSQLHaUT4xt4iPux0AIRAn7NVJ4FUG8LzZcOqVjgZZ5/uk6rbnHpblCbf6kkOYpGCUU
uw6iLFyDvEf/1NXD/GZbQhKao8+TYleQtqmTeGTUJqcdgmcjZdzUYewcXCPmUzHbWkx3aruVjEUa
yTo1MM4UC6/lqOMcQxyCGMeg4kL0dPJPJTkP4Qm17bP0AtguzlUi5E2D2B7JEdyvORYlpXdcCpuK
u4lW2JTkEopdkv5agQG+rOO/18Q2f6aE01ZJ/ZVssvo2Ue2bbLXNRC2l2EW/o0UZtpFq3md0ug2E
RpS94nau6redpUW/N0LKEGJLVsVks0KQb9u94ynDOnBnJJcWrRH7C2Kn6bpDc9t2S0auIXZqPqL6
C7LVOycj1xDV0VWvtUU76q8hdnp6vFYk2878qetoYzwvK2oUynqDiWY9kLK9Ve8m1bpjvW9sPsEr
SVEth74aYpM9tgzP1wjsQNxNSi6h2I3etoqbfd8pz9uD+ZXObFS0vdFfgqJabn01xOYXgpt/1XsH
VqFkm4vttoaklJoXqr+LTI3b1NDo1Hwhw0eP60yL+dg9jXRpXiZnvqiVmx606PEIgdh+NLp3R3Mi
IKa6p01jLWMllq3klpEWcWi5if92hTG3xSTNHDloDs2xIhcCNn01BGKnuVZglnXqlBHHLxx47fau
6mvE46ITyqWohkDsNNf0Ccb7jEFzr+do4cVeIT2AvFwlFF/4qCao17AJI7f9GmHQLh53QnoEwRtC
cnhlfnHbJmbu9jzss7znElFOhDm8B081SQPpKMA+17Ry3IkGJelcKk+wEjMTJrmT8yyzbGtIr2rH
JHsbRfPSJEsv1Kb3VmoZcF7bCRRnIaal8U3o/EAdnCgm2s3+t+Bg25IHiUWaq0mmfJuXWY55jWhv
8usXkzvE8YK//ZvNTTKUAByRrIS1dLVDSXCZzvSQ1JXdOWlvxHEWIKM4gNu8cmJY8fkJ+KOQ8kMq
6AumtKkgzCcPP4RkSdGM9q1dDIUW/ex+GDoUSQ4Jf4ldVEUmZjoQbvFDNCC1aomvT4ZCS6vsbkgO
qCLRqAjd7pdlt7Wodv+2FKRu4+nqcURmWLrDkuRv1wI+3WjOtizHfhYh3A5RfykyS+YaMZZl1oWY
78Dr3621mxnD5kOIfkRC7MGIPQUw0jXiuiwt7Slmz10k12oSMuS4XHAWLCs+rKYCKyAtwXMytP0w
JbXZ/C5DLJBUtfqWDoY6IMGmiSH4N8FkMMZubVxuYpfvKTPrZjoADZfhA/4rG1oCvk6SAm60cX7G
/z1x50P+acbd5Z8lFu50yYx2P3IdXDcK3/In/NdbXizdgabkz5a1bydbhsW1jSZ/3AbSc9AxmoQl
KYdMOZ/MTe7XKhvl2J7htFaWDRv7jCug9sGv/iU85YPVbpi02QeeDEFjKh7X7tCzq4t+zVL3N+Z4
FICpEL88ORGaN9MBmAiBX7vD8E8LicBtHXxWDE08Ke4cn9zL0ls9CcqES2a0++eTwJaIT03CRI8V
gKXrSzz+G0b2pm+J8kvCBx9MwK+egjPSOjzVmEPmRXeZ1wDXyjExIdXKsF8b4nsZtSXNll7x34HH
5qA/BKE6KwBbcf3Teute7ZzB9+9XriintIVba1DR/fnikZHATEfc3NDuMByrW/nVC3wq8kFIm4jS
IXsKmZnR7v/GGqzP8ZB6HCMzC3DP3hnjK/0Av/QxjqYh/iisTqfURybyy/y6Atcc1xAVhHfUtT3P
uu6jLWyZFVFBt5RuGEw/Fp8JNAmXrLL+rS0NW9JzTbYOqEXS0tGWeyro54A80gJfYaZA1TpqRKTc
svH0kusBjLgf8rV+RctMnSMzvtiV851GUGUXJ9II42gSQo2tj4Z8B6WQKXNNk1nnkNm9hFxD7CA2
/t8JPluRI6zrrr4Ch2XWgYfVg0aPjhsTndypqq1skRZJwdpcPGElED8MB610xNbuMOhHGF9jkZ7h
c1wbdGlHLH/RNcOmv9+d/402t8zo933dD7CQCnT9BZMXMjPz6eFQ34a1jbiVryFT8HwA4Ierg/DD
ZKMlk+/c2qFr1YNM5BpimxD81F7ehX468l62w7lNSrKd1mJ4b4Phe4cvtqBtkP6XPXuSzwI0NsHi
rrtsve6lpPz3VjoiaGJAdx5J37XnX/L49VLiJXHnf13pZNv13l17Xfutfv/XEbYa7G2TVntZurE9
Rma+e4vcsmiG9cl8T9YqPRgEaD5xM/zPJ7SF65EFXWadN5lFoA63LoiKP4YZqgmZ5dFfK+5cz3gN
ueQfWaxFo272G6hh54SUrAmZ26O/lgWymV/Er0WjbuA0+4NUsyNZGzI3p79mGdowNdNoRmgAQ4HN
SBz0VCh11X2jVloZebHRRn/KRk0FutKMutkL5HlK9TYYZFdqIaNuSK8aRzn018Bmho3aF4mZ/gBm
EHDqtGU7M1XeIEPhrUqMutmiFjTqtnXLCESFcs11enC7R1xuEvcfSXc1pJYjQI6BPo/mTQ0YdbM2
xWje7Vrimhf9tbLpjdH86zNaXmklrAC3yaibJsq2QcS57VrgGil8VlK+H40lnmbRbGm1Z9TNXjZU
ybt21pAFx9UMfbWMX6DL6l4OhbU8E4mLrltWXmrVqBtOZNce1zKsjVHitoJyWmPTn5TZrKS5+kO2
IbVsA2+WR5axtBo26mYlhebdahVlf2/EtXNV2pCNRt0Q24//H8IvvumwAH7IAAAAAElFTkSuQmCC
</FILE>
</FIGURE>
<FIGURE FILENAME="Forest plot.png" FILE_TYPE="PNG" ID="FIG-06" MODIFIED="2018-05-29 21:04:25 +0100" MODIFIED_BY="[Empty name]" NO="6" REF_ID="CMP-003.04" SETTINGS="SHOW_EFFECT_SIZE_COLUMN:YES;SHOW_WEIGHT_COLUMN:YES;SHOW_MORE_DECIMALS:NO;SHOW_ROB_TABLE:NO;SHOW_RAW_DATA_COLUMNS:YES;" SHORT_VERSION_FIGURE="YES" TYPE="FOREST_PLOT">
<CAPTION>
<P>Forest plot of comparison: 3 Standard Spica vs New Spica, outcome: 3.4 Tip pinch strength, kg.</P>
</CAPTION>
<FILE>iVBORw0KGgoAAAANSUhEUgAAA2sAAAJACAMAAAAkdw7jAAADAFBMVEUAAADAAAAAwAAAAMDg4ADA
AMAAwMD/gADAwMD/gICA/4CAgP/g4OBAAAAAQAAAAECAgID///8AAAALCwsWFhYhISEsLCw3NzdC
QkJNTU1YWFhjY2Nubm55eXmEhISPj4+ampqlpaWwsLC7u7vGxsbR0dHc3Nzn5+cAAAAAADMAAGYA
AJkAAMwAAP8AMwAAMzMAM2YAM5kAM8wAM/8AZgAAZjMAZmYAZpkAZswAZv8AmQAAmTMAmWYAmZkA
mcwAmf8AzAAAzDMAzGYAzJkAzMwAzP8A/wAA/zMA/2YA/5kA/8wA//8zAAAzADMzAGYzAJkzAMwz
AP8zMwAzMzMzM2YzM5kzM8wzM/8zZgAzZjMzZmYzZpkzZswzZv8zmQAzmTMzmWYzmZkzmcwzmf8z
zAAzzDMzzGYzzJkzzMwzzP8z/wAz/zMz/2Yz/5kz/8wz//9mAABmADNmAGZmAJlmAMxmAP9mMwBm
MzNmM2ZmM5lmM8xmM/9mZgBmZjNmZmZmZplmZsxmZv9mmQBmmTNmmWZmmZlmmcxmmf9mzABmzDNm
zGZmzJlmzMxmzP9m/wBm/zNm/2Zm/5lm/8xm//+ZAACZADOZAGaZAJmZAMyZAP+ZMwCZMzOZM2aZ
M5mZM8yZM/+ZZgCZZjOZZmaZZpmZZsyZZv+ZmQCZmTOZmWaZmZmZmcyZmf+ZzACZzDOZzGaZzJmZ
zMyZzP+Z/wCZ/zOZ/2aZ/5mZ/8yZ///MAADMADPMAGbMAJnMAMzMAP/MMwDMMzPMM2bMM5nMM8zM
M//MZgDMZjPMZmbMZpnMZszMZv/MmQDMmTPMmWbMmZnMmczMmf/MzADMzDPMzGbMzJnMzMzMzP/M
/wDM/zPM/2bM/5nM/8zM////AAD/ADP/AGb/AJn/AMz/AP//MwD/MzP/M2b/M5n/M8z/M///ZgD/
ZjP/Zmb/Zpn/Zsz/Zv//mQD/mTP/mWb/mZn/mcz/mf//zAD/zDP/zGb/zJn/zMz/zP///wD//zP/
/2b//5n//8z///9BjlLGAABcxElEQVR42u29e3QkV5kn+OmRERmZKkk3JeEqU8ZSSW1YGrxYVUil
kgq3U2WqjWHchzWcWWhqDX8Uu9ss9JxTx9146DZmYG13NwOcBWxXT4/Hx00DPaYbPBQYsNTYUsqu
pCyztMc7Nnr5UaXCkuJKKqVSmSkp994b78jIzEg9M+XvV5WKm3Ef33397ivji6+KAAKB2AFUYxUg
EMg1BAK5hkAgKpprmawkS59tgaGQl280mudWPNsvyeFMgXD+EI0m88ZmMgJbIcMvDHnNIZfAaDQa
h+ZogQwwPyn4sIhCZDnEP2XdBzP1kiTVsVYP5xY1A0NFi0q0ogYDYRKUwsg1fyD9Dan6F5bg7qMl
Rbup/+/T891/YnwdHNx4BgrJyMx379sCGb7LJORd71EVJ+F7hSMPXq59tJnncal3+nX+KWuukSOJ
9EAXa/XuXL+r4N8UK2r1DUle1MSx372WOHb5NeSaP6QgDbODSYkNVNASlqRgMxuxHlbYyJUJyZwH
8ZAUCCXZzbACcSXYqA+M8E5QBs/ysHIowwc5tV4OsElBpDFUQgaOCbKpWVmqV0GuBxKNwBnZkrHi
lCEZMpq3frDX5ImqUJVb7IPAiAr9Izyb9ZLMsmnWSSQkP6wHiQRhmd2RjsPtV7FPhOf1jKrVm+kW
4XlZwy1GWruCNDTD8cGkzIuqt7MBOQ1pWRRV5FlvT71P6EUNA+8lUh/cvr+PF/WMJGd58epYUQ23
CM/LyJpOT2vnUaOUE9eCB6++dWIZ1tpgELLBpdd/NcacDytHJler3ze3djVM/r1anfqD2dU2+Lt7
/+q7Rx/4HrvFoknXHLj8L6ybtcF/Dh55paoNJh848uC5ztlMdq769V99Zc2v+DaIHY//I4vdNzf7
B3+WCq6t1hz89BPP12Q8ZTx45D8/cCOToeVzq6tClyeq4urEhXWtpCKTL3/6ueDKIZ6BOanzzpRZ
Jxd/+6sHV0WISXj9H19hUcdY7HWeAquPH2X/LCXqjeX7n4RbhGdlnb9xYlVPa1daXT549eVGvdX1
djaK+gxrgtffKtqT519vT71PmEWd0osqUniwSg0cu5MV79fq/cz9k1e5W4R/4MiccviNVb38b/Z5
bUGGF6//rLYpSlbXfwqyzDE5A+sgw/gUv3nhTD3wfv37TdANnVNatKdGoOfucJy5psZA1obKzpnB
ZUheo6fhF0rqv7K/74XxJJtjYV3NxO5U1/LISMG7AlxGdYky/MGSB3AnjE/avCJjLb18VF+B8THo
tepk8gCrKCOMM0tpqB9j4UW9pSCouUV4VtbAYNJIa7davef6Oq3V9XY2EOjJHAtY+TfbU/QJs6hV
9tRWYGychWd9JcLd7xJuET4F4zNsZWKWf6dRVV6/Zavty73w7HKUjU/khnjwehjkzqh5efL/Ph96
t/YN9FsiWlvqGDyTFHdiKT043wloafg+G4HHrs72wiBbjwAMpxsOXzgy2nnhyIVFt4zh9IZl+K8K
mzyrpDyTPzs50P+zkzAo94ps2upEC8T/qreb9cA/gePsvrgDmluUAKxS6EXepVY/lOyF8wmPon7n
4+e7v/NxGNTz7+wT3kUVJRnKCH+b2yqqXv43+7wGETo9CqvCmYBXX7Y8YqDyJfat8NpL5rZFuyWi
LVwaFQNdXDX9+GXJkYYf+cFeUSmPDQ6m2SUVmxhOQU2OjCptCFZz87mFVWHIMwtvDvYxaSQgXCKb
9joxcZ2ea2OrwIOmbO60rRbFmOu4udOtPs9aPe1V1AOxTOyAlX/P9twHtY7ZgwfN5LpF2rnlf9Ny
TYkORWohIGqlGvaN2tb00N6qHZ+0G7eSMNqmb/Oiych/EzV+okNb30kw2hINsWp9+2hpOZiIidiH
Miz249BbGwn0sivDZ+wyVrSmEzKc+dwyGPKGWVUEtMKbZ9+1xwWRgtA+HVUcdWLOFDPwM8fuj+c1
nOvm39ozLBHZSGtXWj3JWl0SrS67ihroC9jy7NWeKoFZx56flySU6zbry1n+Ny3XFuP98uLAPISH
3wqhWPgJy2dOXub9az7Wap5CrD5zr577p+MfDJyIz/PiLJ2f43emBm5dOL/A0lh4osQhljfC1IXD
4fgCdLCmhv8I8GHucUrI+BdNxqpDRviJbagKQ95Dwwdh8JllRzv9RxAdcLIzce2zT0G4o9V9MhPd
r3ziuP2GyOt8rpuXNRGOL8KUltbutPq7GqTFznlWkweNdjZRq01aep492jO6//jzjjFi8kKi9fwv
be4F00cro7P8b9792uYQhcE9IQOxJ7GnuCbB9i/DpWwGew1iI6jdS4VJ7xEZiD0JfPYYgUCuIRDI
NQQCgVxDIMqea2qdLPWH49Ds/EmzgPbQVumNga6qVFArywuGvhuLJwcj7gRtqdnK5BBRXEPKLk3X
szL0w/IJGwrnERYHVYpKKsSjwRx/3TUU9l9jwWgLL1r007ZMeDeCeVMNy1J9BjJaWCI1AtQl9VyH
AnJdfPsV896s5XJw7dGufekfd78Pru/xG9mlN7ZJPKU/nFUCDH03gMHpmvc4lGe4gpmlZFagTKvF
NKQsabqelaEflk+Ylx6WwElQ+qBPYdf7bREdyBvXA0FxKJqG71vZGCyiWPe27vm6I02szHEedjnx
UcisacNQ84mq38133VgO4/9eLZeNa3eyrCqDKwH+ey0fBdgnE+ZqQgobZzLaUHxGlutB0w0Cu96Y
PsQ03KJkIB4KNoqBKBQCqJelBjAC6Lpf3hj5MKwKrSxN5yijyJISYVFIWE7my72u78adkSfgD72C
cL0sEFpgup6XWywrmxCr6axlwpKscA2ppOKaKE09KyGN64flgqcBmh6Wlo4TKhyAYfZR4R5dX0zU
sdwoKq+ZSRRx/WJGPCuWYlfHUJ+RFFAVqVnX09La0JiaQRlj5bhKe/AkG3gEmmTNZ6V3PqIMJsuh
T+7VclXbnZ28dzAumENIbXdI5T8RZ+BR8Zxhw2jo3JEGXh0XuXcN3ODsT9lne74N7z36Y22CmnsN
Go6cCx9utAJ8Lnw03y96tafgY9yvbbQu1N8K9Woq0cP787rS+7l8uQ/A4c8Y88vve06LjUfCypGG
NC/TjXPp5aM5P93fvwarfJZp7Q8tHGmDhp+ml3oeZd+vqjvmZlMtHFYMaS+Dh8ZaQ/+58JGGFBdm
pmOHwrrDX7PP/wU1bUfC4SOtWh2H79G62OKxZApKeCwl8GzvECR7nw24bis95FBPcLbtyC/qRtv0
NjQaiD9+m4V1WD4dnoM7MqD+2wnN52NwpVz2NXu1XDauLdo0pnTIMPYrgMuse3yGzw1cy6meK3Zx
3SBw6lgJTI3D42wJUE/FtyTXlaofB9ugYuh+edXwi81jATD1j5LX1O8Tj7lPzsIj+XJv13eLeCqR
JWF8Ao5oTkPPyznv9bQcY1O1obO2XF1fL+Q9adOQsqSZelae0o5A57iuGWWmY0PsWGZ1uGd4NfPi
8IylL8bqWFvg0gCUqHH6LeiDv4Cv2beN/DIpLx8eedLQ09LaUIcEP1JYubKx+p7ue+BwWGn7/iFJ
jIVjECmbQ4Q9Wi4b1wKXRkeg27Gy7YNIFxuOY6vTqyMzYvhg39dEV+PouvScM0YkAkOsyF0BvT+y
sF2OokZcin02/IzV3xtCxu23s3iN16/tgz4tlbw6jIHvPB+DFxr0BZp3yiJPHE/e/UAdHHd73wlf
YB+2heZi14H85fqEkNcFQrpT2mgMuhrzSxviwvS9nZGOYxau7ZO6pD7+TLso5YCewy6juvpKa7zb
hj+t/j+xT4F9X8MTGunNyryd/vx2JqfPSF/wOf7pluFqSKRmboMH4dPpifTsyiu61oJaNlzbo+Wy
n/lH5i89rw+tMbGW5AodPKeBvt/r49Ma3MG/n7DF0HSshkEvkMq7YA2o5p6sRrs1ZASI5y9410g6
xjmq6xwte2ll5RLJ0ne7Ls/zZqqqF9JTzwtmYnfGZsDUWUvAq3J+aZaelUs/zKhMU/nKK51aNhbX
snhB9rH0xaqcGlulIBIYe1tvbSDnvHQlNpLMGHpaDo2wwFJ6qUrPOR8sOpYDxw6sawPBvrLh2h4t
l41rwWgk8jjrDB1i0J5uFvvTDr6n+Akb5UU3/T60j8KILYamY3UHNIutB7S1s7IlYbTWmttH20Xf
atECGPplXri/76+0Uyihc3QHvL29aO4NfTdOqRVQPM+02g+xXHQIrqe8Ugz06hpSQmetuoDGm6Fn
Bbn6YY7Satp3uekE2Fg8A7NsugvY9MVk6LDt60obhmXWMHLOjy1NveEf933b0NNa0dpQC6PI05He
OVCklhdEQyRXIdYi+sBvY43q09Eyebnd3iyXjWtXziekL8Z/CY8NXwM09ineA1efXfoG77DDMHJA
rJgvJG69YOoDmXpjPbElSZvGlkcGgT7zVcKnOrE/u3Br4sI80JErP9HE6fplXrgbvqjL4PpHPbHr
i/c6Q9+NVfmB1V/PeoSY7EwcvrAoyuSh56XNNpqGlKazFhpZ+HBeabqelYd+mFHaexPPLQg9LK90
ZmIgByAwArGXbfpic88mgkZ1gYjrH2NVEBsT6w8bWo7I6omRHzXrelp6G2phwlWty88rUBdYuPnC
FFv0VgdAWRCj34En16+6Z6BMXm63N8vlR6dGhauP/WbWd5JSaGLsz88nPHxQ98trDA9O7jv5zKYO
pZsTyS0JU27YY+XywzU5Wx0qYWUz9P41CIRmvFiIGikem5OVVah5qmszSYRnlS0JU27YY+WqQptQ
CAQCgSiM/6WSMluL8xqiglFJ3Rd1ahAI5BoCsUe51hKSpZD+bK0qmT8jhjVXIf2ffOpFCATCi2vL
a/sSR5c0d6vxZF4m5E+hahB/OUMg/HItkZq9Sn+itsV8avakbRvKdc90vawWReK2x3RdM2NqEzpf
1j0EApFnv3b6PSNCLw3eeNa4FbfsNK5x3TNdL+tKz3RDdwPXNftFf6sZQuh86fpnCAQiP9fuGz12
jbZwpMatpSbTV+ie6XpZvfDHq48tW/atNAidL9P+FQKByMe1yISmn9Lo+YIZoZul62V9Ppa64c8j
hq6ZAaHz5bqHQCByuWag+/qox3svhLqQrpd1Yvrc+bEll30rDV73EAiEXX9Nnu6AID/lEHqwg+5z
/NYOSBl6Wcrt868JrUe7fSs9GY97CATCxrV9Na1LNuW0HNTeLq8aellPnW/d/2zYZd9Kg93+FQKB
MFd8+DwkonIRraSfdfEZLQQCuYZAINcQCARyDYFAriEQyDUEAoFcQyCQawgEwj/s78DXHu73/nGb
EsdFC6ZfjLvmdQtAzYzQgi9wMUXSYu950UJSKJyczTe3NH4zVViYq/JsN0hJVWjLgynOaB7inV9H
tnNLw5OhFfK6nIXK5pqTOJ6wGMc++gWog6tbQzWz29GCHZDmRigSkvgT61Uav5kqLMxVefYblJRC
NWIf+pw3iHd+HdnOLY1IhlBA7ADXcode66992CWuRt/65iEeLs/+5otCVsgifZlsKIulCSObEVqk
FjaeZbI97bg18HqXzT/n9RqsKK7ZR1rbeJino5Jt5NzGO0++TPqNVKQ0tEjHLU1Y/mXr1tZCwdKU
79pxcENe5c01mtNy1pKEbEWv2FC/o77Z4a9fUrL57p5/5PEjLOcmv8G4zf5vz3aJUPu6coOlQWzx
fm3jdb5trbWVHYFsUWnIlgqzgvvr9cXnS1eIIvvLSuRZQ+Xv14jvcd2rfbfyIJLsCtft55rbNXp4
TmulrMLJhkPg9LWLqC46PoLHkZxXkxFCYBuoRreUatRvKltRGloi1bYfSLWyOhvhE5u+vCfU+uvq
RCIAodu2/NAlUH9C+MrL30FEkdQssQUiU78l9w7lrDx71rWE/daolUA+cTn5dRSv1NIgNgvUy96D
oGQT3hU196FeNmK3ybYrURHItTcdyCYOUUmFTGuR+tra8NAQcg2B2EaojXW146+sz7z+rrVwpHJM
R+B+DVFhRGvNdP7Y9r1ZnqsNVNq8ptbJUn84bm47tUfNmq3Xqg5Zrx7XPSMKxOsk6UwGMlEOaJQe
AviGPrMP3SL118V52GBk90vK7cjpudwZYWoeYc0hWfosq7GsJNepWr1KEqv3xgCru7C/VRFvq6zx
cukQL9kZSaqLa02jybTSz9SJ9HW5GqzwQGRZaTbSiZa3Ib2WrFz1yiU71WD24oocbKiEF23XKKbz
6qX5Ky/e9KVV/WsbTPLL0YOTRoBXLKfmqZ6/mPpulxqA+VT6uoGpyUk4FRtYm/7QWRFmuvP1i3cd
/nKGhQ1/9Bf37245M/uOsiynr4u/NDm5/T2iupsJO3vg/MtewtbX69V6NU365gJHznAjI99bTUyf
/0rm1Airu6+f9SXhvuOz8rH5lMakHiaMVKk/nPh8lWga7WzOSn9f9/wbN/2HVV2uvi0zwyffpyor
q6t6OpN6s5fjhPbBfzzw4oowENiU1G7p16Q8nW4ML9VUzrx2J6yCMrgi5iwxujUGlbgkHqXOylI9
yNyp21/T0J46B2lQuVma/dqO+5FAFt4ha777e5WIOrgsGD12aJfLqdmRuwp2ZLXxbjFerYPk6buS
mrnCaiwN4+NwXHSVdECGjKPuiuEDMDGmGwM6KUzmpWGsExR7ECv9VZhVYM2Qa/ga4Zti6kwqaaRT
rsiQYMu7Xv9/udUk9pnLvV5+JSg3tFQK16qhU3GsYNZ/3hNN80epG/rPhY80pIRTs7+mIQXvhDuA
rVOyrD2TUniO1ckdampC8w3CS0ZKY7Dbc7xmR24dlk/zXG4zzl/SunhCDnvv3Nuhn9VZJAID+o1D
rB7tdVcMAzxyViuZ0JoUqZ2yB7HST8HQEPy1IdfmK8Kv/W/h0+GMkU5ZYrpBliemZ5lrrsBn9vLU
y1L9UEVwbXEEeu629msAU0HQDPgegc5xWBFO3f6ahjU2pgRB6eCtXrVU130tKOHDh+Q2uZH79oJt
l7bbXNPsyGVj9T3d92y7sIRW8NhwqPsaL//mBDwLvbYbQ8vQ46i7YujT+CJKFtAqm68q7EGs9Kl8
993DPYZcm68I3zsm93Q3GumUJcbnwe8Auf7hiuBa4NLoCHTfaN2IdMHTWlfQbK+Jdb5mf80YHAG+
Gq9PxaogMRDgi5r59EdWZlP1gpfDYA7qESiPBUoiNXMbPLhjwrrGYdWLalf67qIQs1HtRN/zn3TU
XTEM8z/2Oo1Z5LPfEXhb6jfn+m4y5OaGH7utzG1T9lWl6lrfqi0XC3wOXFuXXpqpCK5BZP7S82yu
ihmzkKrq3tWa7TXRgTT7axqqGJsCS5lEttr4DtBRGzg2I0wdSvB2c1tbTkXebdrHr8CvT4jKU7Ul
Xebm7G8EB6y6KwR+VNjPI1c52lGNW43Jg1jpp/l+LWPIdYcfdneDskRgYfm3hw7yEvM92lzu9apQ
3cpieZ/92+2vRSORx6GWNdK0OAKG1hfYwpHPThKMtrPFYgxUw/6ahlo2MipyS6RPgdDp5g5+egJJ
CiPTIlVF+oIa0Syx7YPyqAVFankB5J0Sxu3ZeQg7UTXFxx4ZOkbhJ/wUqulUw6x2nqYYdVcI3Dpe
jLeIZLOQF4D2k3C/PYiVfi3fr9UYcrU4enj2RYH2DliB8kcXTay90NhiLiet6wev5jNa2f/IZmvZ
K+cT0hfjvwQa+5SW7Zr3P/MreGj4IExduDfx3AKEYgcN+2savgkhCFcvJD6hQvg7izcMTLHlUE0A
5FZxwDXzz0/sT7D0xDFBbVmUti6wcPOFqZ0Sxu3ZeQhLHfs4n3dmB5ZujYvpLDX2bvGz1lDNDARb
FT9pT8VvTQzY9zBznYlEvMcexEp/4V39/eefMuRqE5kVfuECc1XKU5DHq1brrr2qyX6r6a1tX0su
VsKv2Zt6bkS9Wlr0FbAxOR0BxI4gWuQdHC1XVjYTvRygtidXxb6sae6t0kTF9KzNPaMVWVn2FS74
wCeRBDu1s6nOFjzpCIULHR9IkK0MW+fJptW1oJxIVVDL4POQiEqexFF/DYFAINcQCOQaAoFcQyAQ
yDUEArmGQCC8ueZ+8WrJDxNQd5wSUqS5vnSD2UAg9vy85mnXbzPREYi9zjVKqf6WXOGyO9lFMMj0
oGD/BlZ4QR+ak6I7rpEE6MlaAcD0MW8gEBWLAvbXiN10qN0IGwVweZh2UIhh/oHkSzEnrsM2izM5
04cSfBc9Yk9xjfpb3tmtqeQSgDgs0XrZvSHOK8nxJbioROxxrpkG1X2cZlCf+zIvshVdD9JN7fsQ
iIpZQ/oxV002fqxht2fvMwDOcIg9ejZSeGqjhac210zmab+P2mJQr9Rpjg9ObYg9OK8R0yCYzTSX
zSgbdRv7sn2jOXaZ7cH1AxSNgLqxMbvNMcvkG7X7oIUwROVjQ/prm7Lv5Q6G54uIDaOi9NdKfg8I
Lbp7QvIgEFvBNbIFIRzhkJmINwfw2WMEArmGQCDXEAgEcg2BKE/YzkaMR/OdAYyT+ZLOMOyPExvR
XSlYjxt7SrV+r9N/mLOC6I835+THDGJ4ixt4KoooP64VepZ+kz2WFujzxCN567l+pz6AcadwHJ2b
Dt0CBKIc15DUpkSmK6u5VNksX/BWcnOmRXWlN0sDTlN188FksmFyIxBlO6+5Jgj7tOBSZQOnRlmu
PporLeJQSxP/+a3cdaMPcrnXpt7LSdsdnNgQZcu1IrOK/Z5LV833NES8mFFo/ep6INJ8eKWQPHyI
ElH2XKOldlXq6cz9Tje83nPNl77yhcrciLLnGil+VpJvmsrRPCP+N18+1oM+4yDDEJWzhqQ+D8sJ
Je7uTQuSxdrt5XiTDcx6SCpEJXPNUlRznK3n1VgDp5KbQzfUEcmmASfSpdrhvMevZXpI8R4h4bTS
yXvUYcXJdwOB2E1Unv21UrmDXNvDQPtr2wpCkWqISkQFPg9JtjE0AoFcQyCQawgEArmGQCDXEAjk
GgKBQK4hEMg1BAKBXEMgkGsIBHINgUAg1xAI5BoCgUCuIRDINQQCuYZAIJBrCARyDYFAINcQiN3n
WktIlkLNmluVouLazO59NqMHCEULpzUUBohGsU4RiCJcW17blzi6pLlb+7Tr0lp94gXtlR0Z5WiR
tO7uxvpEIHxwLZGavQqqtCmuV7+3kpq5AmnhPFml34tGI4rc0Hg6GAE4I8v1/M7DSpDIzMG8k2E5
ifWKQBTcr51+z8hF4XjjWetmux4mvmDeWl3sPbz+rWPL0DAaOnekgd3507pjyRQAf1tfMNT7OaxX
BKIg1+4bPXaNWC6GrHcwNidA0ZaTAfPekwHxWYMVGK8HxjGYnIF13ZPOwCNYrwhEQa5FJmCVXxvD
FtWu9N2V8/LTLu1zHLIQ6WKUYzEB+oxEAHqxXhGIglwz0H19VNt7QfwKnDuRP/YdoKpwAmsRgSiJ
a0F5ugOC/NR+cHCQ772Y671VU0qB2N+H9lEYMb7FQMUKRSCKc21fTevShQWnd/DYx6MFfjKbvJC4
1YoSih3ECkUg8qAK33ePqFygnRoEAoFcQyCQawgEcg2BQCDXEAjkGgKBQK4hEMg1BGKPotbm1p4x
9v5xmxLHRQumX4y75nVLYCZa0L68KZIWM0OvhaRQJJw/scWKWlCY6Umsaif8SkqqQnsO3c2T0yAu
mc4v9uakUM5PN4hnlBr2ANecxPGE1aTso1+AOri6VVSzdZL8WaLgK5gtJNkKscWKWlAYdQnQu7mo
0FKoRhwDgyNXxJ1Lmlso64ujOQkFxA5wzT3kUdtf+7BLXI2+nc1TZBKiPoPqIbdo5i1S5ILCvOLS
bZlLLEk2maTEKt490HxbHpvHD8q9EEW5Zg105n/jUoANW8o5f4kRR9MQHyGpL0puagAoIowUWgiT
zVSWO/Mk10Whcp5/JfnWkDaPinoesjZnJCG55SW5Jac72Ga+ZOUfC9wN6Cs5QrdgqCwijLolsv/b
S4a8lUTJ1u8CEEX2axvn0LYcjGzRWtNvKOdZwmZLRIqQ2WMa8jdiuMYB58FIoem7xByVHxr2DNdE
hZONcoFuJd/oNp1u+he7c0skWuoqnHjn2pb5EsvgtQ1HbDWq/exPqR+qEUK2rrVsiW3tfOlb7HYL
28IZRM/1xjNv/UKB2MmzET6x6ZsVQq2/rn4iAmzJnqbo/qL4L2dAfefFXzC6NWUrmIbu6Vj4Ea/K
LiGBYmsQRxTry44155scqJe9B+Hrh/Yd2XdvN1AvG7HbZNuVqIgS15CIygfZhHdZz2rNK+lsuqlS
39aG8xqiQjBUJ/32td+9MT9fHWqM434NgdgeJJvSM/bvB5KrgQrer6l1stQfNkeMqGGBzRpYrFeP
654RBeJ1knQmA5koBzRKDwF8Y0gPf4vUXxfnYblJm91GmGVZz+XOCFPzCxN5qZPkelWrTK3uAqzu
wkO+0udtldXt4um28jJyVG8aU2Zd1C4QGm+RFCP5zBlJqhNt3RyWZNbqejtGy9CAnvqwsn/looNq
MD2/VBt+uLJWkzXWa42vXpq/8uJNX1rVv7bBJL8cPThpBHjFcmqe6vmLqe92qQGYT6WvG5ianIRT
sYG16Q+d1aqj8/WLdx3+coaFDX/0F/fvbjkz+46yLKevi780Obntwlqqu5mwswfOv+wpTMsLee/D
jx3+NDe0NTk5+eJ15zOnRljdff2sLwn3HZ+Vj82nhPuBo6IxIt1ag7WBPtZPP6jf0fNDOp8b/Lvv
6gQlVeoPJz7PpWczjRJrJb0dJ/VmLxtkmk/924elV7UvTUnbdXnxe986sHSlphLntTthFZTBFTFn
idGtMajEJfFi/6ws1YOwr5Zho6A5OLanzkEa1HH2Z7+2qX4kkIV3yJrv/l4log4uC0aPHdrlcp4U
f6+CwE4Ie7cYr9ZBKpSXJBwfhw/oI/eHh+cddVcMH4CJMd0u3rRmqSSTcof5+LozP5lhtSud0G+l
YaxTM0CUzMy8DGtGO5YXWogsT/ynOZhr4gSDnOvsMxOy3JipPK5VQ6fiWMGs/7wnmuYv9m/oPxc+
0iDsqzX8NL3U86geIAXv5OYzGBcZTZNSeI416B1qakLzDcJLRkpjsNv1EX9N6/7Lp3kutxnnL/G/
q5CQw2revFTzihvQ7hxKKQFH3RXDAEQirNbFkKbZyvt2yB3mtovO/HysKmTlJ8sTOKV/GYUqox3L
CM0Np1+euMyIxtz5P3OXJ5cC2eYK49riCPTcHbad8EwFQbPKewQ6x2FFOJer6+tN+2prbGwJgtLB
26hqqa77WlDChw/JbXIj9+0F2y5tt7m21CR6WKy+p/uebReW0AoeGw51X5M3LwHo+JGxIUnG2MLN
XnfF0KfxhRNXs5XX/EQOqz8XceZnrPdbYTM/YjLU2zF5K4TMdiyjY7s1v3b8DlTcvBa4NDoC3Tda
NyJd8LR2yMEHQX2d/5frE6Z9Nd40X43Xp2JVkBgI8EXNfPojK7OpesHLYctsTQSqyqK0idTMbfDg
jgnrGofVvN6vnk/8SUxzdvSusPq1110xDIvOyP/cpB1YrdzlI9ZtY2Z+YiZZYbqx93nVaMcywsxS
qu7a/aAvF/N+PnZt3atVsxXGNYjMX3qezVUxYxZSVd27mjv1DgSvWluKKsamwFImka02vrN+Uxs4
NsPNH7LdytvNk6SyGi/LIxuRRGp5XdvRzWncsdVdIfCjwn7eIqIguq28rrsNk3mus0gLNnqJJo1r
rZtpg3vY1Ghvx7JBYDFVt+9j+nKxKfcK/1Nb9qeLAagM2O2vRSORx6GWNeG0tvxtfYEtHPnsJMFo
O1tkcPtq1fD2UTNGLWs6RW6J9CkQOt3cwU9PIElhZFqkqkhfUCNRsY3YB+VRH4rU8gLIOyWM27PL
LywkZZ4+LolTKIXte8ViTjHqrhC4dbwYbxHJZitPv9iCmLQzXDKMKpp9PbGCbT8J9/MvTdml4yK3
oh3LDoGFn2afuxr0/Zn9Wn3wudl3zkegYmBr2SvnE9IX478EGvuUxoya9z/zK3ho+CBMXbg38dyC
sK8WGln4sBnjm2ydH65eSHxChfB3Fm8YmGLLzZoAyK2izWb++Yn9CZaeOCYoj2fB6gILN1+Y2ilh
3J5dfmE/qwnd+7yqr8XFDm6oZgaCrb76+1T81sRAiYc8ixdubeBxxBw615lIxHvEAVfvST4N6u1Y
joicSGYPvbXJce8tX3lhNXGigogGm3xuRL1aWvQVsDE5XVnVUsGIQuFnKVqurGwm+i5SLpVaF8NL
kyT/D/04pKKeG9ncM1qRlWVf4YIPfBJJsFOLrupswZ/JQuGZAr4SZMv456pkS2pdUn5nbUjeRFxD
IHZ3Ekf9NQQCgVxDIJBrCARyDYFAINcQCOQaAoHw5pr7xaslv1KJuuOUkCLN9aUbzAYCsefnNeLF
oM1ERyD2OtcopfrbjYXL7mQXwSDTg4L9G1jhBX1oToruuEYSoCdrBQDTx7yBQFQsCthfI3bToXYj
bBTA5WFadSGG+QeSL8WcuA7bLM7kTJ+tsBqDQJQR16i/5Z3dmoqHLT+HJVovuzfEeSU5vgQXlYg9
zjXTXImP0wzqc1/mRbai60G6qX0fAlExa0gv66+FDzJKmoHs9ux9BsAZDrFHz0YKT2208NTmmsk8
7fdRWwzqlTrN8cGpDbEH5zXDEhc/zbC2VZZRNuq2LWb7lmtQ1h5cP0DRCKgbG7PbHLNMvlG7D5oG
Q1Q+NqS/tin7Xu5geL6I2DAqSn+t5PeA0KK7JyQPArEVXCNbEMIRDpmJeHMAnz1GIJBrCARyDYFA
INcQiPKE7WzEeDTfGcA4mS/pDMP+OLER3ZWC9bixl1RbdGo8OWY9n0y9YtiCmK6cfCAQ5cC1Qs/S
b7LHFurzxCt591Mrtgf9KfGOYwUxXdrv4Ug2RNmuIalNiUxXVnOpslm+4K3k5kyL6kpvlgacpuqW
l8nuWa00ILkQZT6vuSYIu8qZS5XNOdF46KO50iIOtTTxn98iXnMZcbKFFJ5haSFyUYITG6KsuVZk
hrDfc+mq+Z5SiBd9CsV1PRBJc0m5pWteBGJnuEa9unfB7ZinM/c73TAvXPOlr3wh3xBlzzVS/Kwk
3zSVo3lG/G+k6AY2W7TQQpMi3xDlv4b0e1hOKMk5zSg4v1i7vRzvjdCCFJjR8B0liHLnmqWo5jhb
z6uxBk4lN4duqCOSTQNOO7nQzuVpXtJQkptO3qMOPYh495BdKvINUR6oPPtrpXIHubaHgfbXthWE
ItUQlYgKfB6SbGNoBAK5hkAg1xAIBHINgUCuIRDINQQCgVxDIJBrCAQCuYZAINcQCOQaAoFAriEQ
yDUEAoFcQyCQawgEcg2BQCDXEAjkGgKBQK4hELvPtZaQLIWaNbcqRV33WkKSVJcpmNZQGCAaxTpF
IIpwbXltX+LokuZu7XPfu7L2SkNXY8G07u7G+kQgfHAtkZq9Cqq06aw3595K6sBLIOa1aDSiyA2N
p4MRgDOyXM/vPKwEicwczDsZlpPQokhSOIPVi0B479dOv2fkonC88WzuPYBDRujVxd7D6986tgwN
o6FzRxrYnT+tO5ZMAfC39QVDvZ+DKz3TDd0NWL0IhDfX7hs9dg2/ZkI05x7bji2DormeDIjPGqzA
eD0wjsHkDKzrEegMPAK98Merjy1j9SIQ3lyLTMAqvzaGc+9BS3/fqE7BLu1zHLIQ6WKUY6EA+owI
wJj2+Vjqhj+PYPUiEN5cM9B9fVTbe9mgLlafm3cHvANUFU54pHBi+tz5sSWsXgTCi2tBeboDgvzU
fnBwkO+9mEu/x/B92KfkxP4+tI/CiPEtBqrhVG6ffw1qsHoRCBM2OzX7Eq3ZC4tO7ysNxr1/J44m
XaYKJltXbpXNKKHYQcP51E2t2dpwEusXgTBQhe+7R1Qu0E4NAoFAriEQyDUEArmGQCCQawgEcg2B
QCDXEAjkGgKxR2F7bgS0J4u9f9ymxHHRgukX46553VJQKGRg3iayiHTNu3BqDu/c9KjpSYsYvS8o
zPR0Jkb53xKq0CM3ZvO4G8TVYJAnA+xCocyfbljgfxoqnWtO4njCalL20S9AHVzdcpAiRPQnnfpI
DVxd0YMjlDhdGxBGvRMT/0uhWm5uqKsU1BXWkW2vDLAPoYDYAa65hzxq+2sfdomr0bezeQr2Pv+i
9ZC+5r4tyHMBYVtfXaSU2iGlDWa7C5pv12N4/KAyylGAa/aR1jYe5umJZHs5V2i5Rnx3YeIjNee6
ahOlKSiMbBvX3Vn2Wr5CRT3/SvKtIQ2PinoesjZnGCG5hSW5xaZkB+t7C4UVSc2nMEJ9jaI+V5r6
xo7y/xsjg99Y+QZMEd9noRBbtV/beLfeJvaRLZXuf7dW9OijuERShK76NGS4CBRaPRSc6ok7Yh7a
kLw5de/myhcNe4NrouHJRrs23dWm2mrp214akuvyu24lRbOM81MZotrP5pT6oRohZDua2Oeuyad0
6td7K0pD/XnSLaqiDWcZTx536WyET2z6yp1Q66+rcUSAHVng+xHifwIqkprune8QyPT1V/KCoTwS
09yktKIUz42jQW2Hye74uF/bZqBe9h7Epn7ZoJXUI1AvG7HbZNuVqAjk2psOpPDURDYRd9cxVB+Q
wkO4hkQgthWROekNaJoDaJbkmQCuIRGI7SFauHd8/g0ARjWYvTQpy/XTFbuGVOtkqT8cN7ed2ouP
m0PW9G29elz3jCgQr5OkMxnIRDmgUXoI4Bv6FD90i9RfFxevdC2D142HWZb1XO6MMDW/MJGXOkmu
Fy+vzWSl/mwcGgOs7nwuj3hbZYUdoExIksIt3CFH9aYxZdZprswZSWLtAI23SIqRvHEPoCUsyaEW
iIeFfb1oeRrQUxtvqRl//cf2W3OXXwnWPkXUyuFajfUy46uX5q+8eNOXVvWvbTDJL0cPThoBXrGc
mqd6/mLqu11qAOZT6esGpiYn4VRsYG36Q2dFmOnO1y/edfjLGRY2/NFf3L+75czsO8qynL4u/tLk
5LYLa6nuZsLOHjj/sqcwLS/kvQ8/dvjT3N5Wdf/8Ny7elzo1wuru62d9Sbjv+Kx8bJ5bLalfe+Ur
N75tjI173VqDtRkvzJ1+UL9DqtQfTny+inQ+N/h339UNden3uPRMvfoHY2t/f/Rf39I5l5nUm72s
iPbQTf8l/q/cEkuT/nZf46rM0W8qP/36/ZXBNdu8diesgjK4IuYsMbo1BpW4JF7sn5WlehD21TJs
FDQHx/bUOUiDOs7+7Nd23I8EsvAOWfPd36tE1EFhrKZm7NAul/Ok+HsVBHZC2LvFeLUOUqG8JOH4
OHyAu2SY7WRVaK+7YvgATIyxKMAt5B24Cn7JCJxyh/m4YTkoDWOdoEBmWO1KJ5z3GJbSs89CLayB
MqulWF7INASrJv/hGU4wNpc15VznLr6/KlgfrzCuVUOn4ljBrP+8J5rm7xVv6D8XPtIg7Ks1/DS9
1POoHiAF7+TmMxgXGU2TUpitpDN3qKkJzTcILxkpjcFu2z2Mv6Z1/+XTPJfbjPOX+N9VSMhhNW9e
qnnFDYjzKe465ai7YhiASITVulbP7+m4CPDtkDvMbYbdvCwPfAo+VhWy8qPf0xK4+5lX4a9hqLns
uNZSLy9N8V3ZXMHP9Cu/J32juZK4tjgCPXeHbSPEVBA0q7xHoHMcVoRzubq+Hh7RA6yxsSUISgdv
9aqluu5rQQkfPiS3ycLWby/Ydmm7zbWlJtHDYvU93fdsu7CEVvDYcKj7mrx5CUDHj7TvtdChsDq1
110x9Gl8Ebg0OvY2aH4ih9WfM6pfWGJ4BMZ6vxU286Pf0xJ4vuda6Bm5+/qq1TLrndn1rN+Qr1XU
vBa4NDoC3TfaDn664GntkIMPgvo6/y/XJ6DXHBwBvhqvT8WqIDEQ4Iua+fRHVmZT9YKXw5bZmohu
G3i3kUjN3AYP7piwrnHI33tfPZ/4k5hwvXZ+KcJc9rorhmFtPtQqd4KNZCt35Q8cM9rqtjEzPzEb
WSPjbIVy07Fzv8mW2w9As0vp61r/rAn0JWOeT9P+1pXM38xWEtcgMn/peTZXxYxZSFV172ru1DsQ
vGptKfjiJ7CUSWSrje8AHbWBYzPc/CHbrbzd3N2WU5HLg/YQSaSW1yXNlU5max11Vwj8qLCft4i9
IF13203mOU8Tq7WWtNOL34vbGr+GNTnbr6XKr4POLJxtagvoezSxZHRem6VDqdTCgQrbrwWjkcjj
bEFTBdPa2rf1BbZw5LOTBKPtbLHI7atVw9tHzRi1rOkUuSXSp0DodHMHPz2BJIWRaZGqIn1BjUTF
NmLfzpxJFIUitbwA8k4J47br8gsLSZmnj0v8FCp0OkP6OOuSilF3hcCt48V4i4jIn5GbuYU83WSe
LYhJOxauvR2+xrIyqmj29cQKtv0k3M+/6HVSA8nmMmmlHLrNp1KH/qLJ2Gfbri3N7TMrNACVAVvL
XjmfkL4Y/yXQ2Ke03Ne8/5lfwUPDB2Hqwr2J5xaEfbXQyMKHzRjfhBCEqxcSn1Ah/J3FGwam2HKz
JgByqzjgmvnnJ/YnWHrimKC2LEpbF1i4+cLUTgmraV0qIOxnNaF7nxcT/s9eCye5eeShmhkItip+
0p6K35oYEJ3uVM3iUudC4ZVYZyIRPwyLF25t4HHE+nOO3+sx62QBnoo3LMYXyrWbBug3Z9sPOI8/
rjr4e6s3qhVkKHpTz2ipV0uLvgI2JqfRePYOIQqFn1tqubKymei7iqH3Z2b4tannOWmu4p7R2tzz
kJGVZV/hgg98EkmwU1NAdbbg0X0oPFPAV4JspqyLN/SHmbVg4Odd+sjw5uEaArG7kzg+e4xAIJBr
CARyDYFAriEQCOQaAoFcQyAQ3lxzv3i15FcqUXecElKkub50g9lAIPb8vEa8GLSZ6AjEXucapVR/
u7Fw2Z3sIhhkelCwfwMrvKAPzUnRHddIAvRkrQBg+pg3EIiKRQH7a8RuOtRuhI0CuDxMEyfEMP9A
8qWYE9dhYsWZnOlTISZUEAi/XKP+lnd2ayoetvwclmi97N4Q55Xk+BJcVCL2ONdMg+o+TjOoz32Z
F9mKrgfppvZ9CETFrCG9bIMVPsgoaQay27P3GQBnOMQePRspPLXRwlObaybztN9HbTGoV+o0xwen
NsQenNcMS1z8NMPaVllG2ajbWBex23S3X0xPM0WwGa3VjI3ZbY5ZJt+o3QdNgyEqHxvSX9uUfS93
MDxfRGwYFaW/VvJ7QGjR3ROSB4HYCq6RLQjhCIfMRLw5gM8eIxDINQQCuYZAIJBrCER5wnY2Yjya
7wxgnMyXdIZhf5zYiO5KwXrc2FOq9Xud/sOcFUR/vDknP15xPB8RQyB2mWuFnqXfZI/N4R44xOZ4
Ws/1O/UBjDu+4oD+SzmSDVG2a0hqUyLTldVcqmyWL3gruTnTorrSm6UBp6m6+WdySXwhWzI+IBDb
Nq+5Jgi7yplLlQ2cGmW5+miutIhDLU3857dy140+WOVemxaIYzxUhpxDlCnXikwn9nsuXTXf8w/x
ok/e9WvuhtF8eCUvy0iRRTECUQ5c0ycL/8/7Uk9n7nda+l7QeAwZHDs+UpTLudMmAlF+XCPFz0ry
TVM5mmfE/67Lez24kTgIRIWcjYDnG+TyTDvEPWUV1qmmObdMPhMB78j5MrOROAhEucxrlqKa42w9
r8YaOJXcHLqhjkg2DTiRLtV+BPP4tUwPyReCzswUOOrIFwe3bIjyQOXZXyuVO8i1PQy0v7atIBSp
hthD+7WyJts2hkYgkGsIBHINgUAg1xAI5BoCgVxDIBDINQQCuYZAIJBrCARyDYFAriEQCOQaAoFc
QyAQyDUEArmGQCDXEAgEcg2BQK4hEAjkGgKx+1xrCclSqFlzq1JUvxuXdRcJSrcMFUxrKAwQjWKd
IhBeqFFMZ9XaPvUPxleF+4GjMKnd/b7uitwwO//6dzOF0nrl4CS0GfEQiO1HWyX1Ntu8lkjNXgVV
2hTXa9zMpHVHaogG0gnuikYjitzQeDoYATgjy/X8zsNKkMjMwbyTYTkJLYokhTPYFxAI7/3a6feM
XBSON541btX+XHd8vDokh1TNvbrYe3j9W8eWoWE0dO5IA7vzp3XHkikA/ra+YKj3c3ClZ7qhuwGr
F4Hw5tp9o8euEZNZyHgHY8v//j7dNdY7Fz76Ns39ZEB81mAFxuuBcQwmZ2BdD0hn4BHohT9efWwZ
qxeB8OZaZALEdq0xbK4rf2D5JsdAXxV2aZ/jkIVIF6MciwnQZyQCjGmfj6Vu+PMIVi8C4c01A93X
R7W9Fxw1XTH+J+sKeAeoKpzwSOHE9LnzY0tYvQiEF9eC8nQHBPmp/eDgIN97WS4GGQ79d7FctOP7
0D4KI8a3GKiGU7l9/jWowepFILy4tq+mdenCQr6AixcO93euum5OXkjcakUJxQ4azqfOt+5/NozV
i0CYqML33SMqF2inBoFAINcQCOQaAoFcQyAQyDUEArmGQCCQawgEcg2B2KOw/5atPdzv/eM2JY6L
Fky/GHfN6xaAmjmhBe3LmyIpFLFDr4UsEqywWOse3YQwV+XZbpCSqtAjATPvrjJQvWEd2fb2pVA5
TzeIJ5YqR3Or1v6FFCWMxTj20S9AHVzdIhBbr82fJZoboUhIsnGx1j1ahBWFhLkqz36DklKo5pGA
kSniCqEz0ZHtPL6EAmIHuJY79Fp/7cMucTX61jePzz5niS4WQQ9ZJFgpEzPZoDBSQkJbXKNkg77l
AJpvA0RLa5ty45p9pLWNmHl6ItkOzlFfFUZ8RyD+glG/7VRwqUVKTW0jXN/KwYuW/7qR5FtDVs6S
tzZn7CC5JSS5Rdru1rHmUJ8d1udep0gwv2Lzjzx+hOXcFNMK5f+3e7tU8ZzbK2tIspna3tJ2Ih7b
ko2u6EoI5lss2QJhXsH9cXirlgWVjobKfs7f5zrQq0NQCriv3lDlbf05LiGkBAnbcI6MKM41zx0p
9UM13rxb1lZ0myLQLRa7kdTyUm0XWI4ryN08G+HHzvpmhVDrr6sTiQBk+1YqetLUnxDqOy9FghUW
W1qm8glzVh5fNJrHvsSrsn3nNUecFcIp2rEjzfFFbBdQL/vNsEjds7Mb6mUjdptsuxIVUeIaElH5
IJvwrqBZrXlGTtVJKs5rCMR2Yigs/3b+dz9+bZzWkQqhG+7XEJWHSCr9hu3rB0flmUBFzWtqnSz1
h+PmtlOzpNYcsg0l4PKMKBCvk6QzGchEOaBRegjgG7qZtqFbpP66OA8bLIPXjYdZlvVc7owwNY+w
5pAsfZbVWFaS61StXiWJ1XtjgNVdeMhX+rytsuKN7/G6flH/ZySpLq41jSbTSj+qZUSXq8ERnvu2
hNiNDETL3oCeSoK146/bqQY/vjS51N9Q9maRbPbXrl6av/LiTV8y3reqW1I7etA0cfWK5dQ81fMX
U9/tUgMwn0pfNzA1OQmnYgNr0x86K8JMd75+8a7DX86wsOGP/uL+3S1nZh+3I5e+Lv7S5Pab7Gqp
7mbCzh44/7KXsPX1erVeTZO+ucCRM9zk1vdWE9Pnv5I5NcLq7utnfUm47/isfGyev4b67PG7fsjq
n1SpP5z4fJVoGu1szkp/cnLyxevOZ3S5+rbMDC98n2W+rzzcOZeZLG8DeplmuO/i0nJTUvtqu744
nybh6fvLmWu2ee1OWAVlcEXMWWJ0awwqcUm8zj8rS/Ug7KtlwpKsGGNve+ocpEEdZ3/2a5vqRwJZ
eIes+e7vVSLqoDBWUzN2aJfLeVL8vQp2ZKnxbjFerYPk6buSmrnCaiwN4+NwnN9IpgMyZBx1Vwwf
gIkxELRRoHNcpDbWCYo9iJU+GxQ/PDxvyDV8rfAqGfol8z3wEpT31JBplIMT07NNAHNNnGDu6/RU
lVzXXBFcq4ZOxbGCWf95TzTNX+ff0H8ufKRB2Fdr+Gl6qedRPUAK3snNZ3CbGquQlMJzrD7uUFMT
mm8QXjJSGtv1Voy/pnX/5dM8l9uM85f431VIyGHvbXs79HMbPxEY0G8cYvVor7tiGOCRhSWTU5pL
pHbKHsSe/qGUEjDk2nz18IeOhbq0TJTxSdl0gyxPXp5lrrkCn8uv/TZQ11L+XFscgZ67rf0awFQQ
uoXjCB87V4Rzubq+Hh7RA6yxMSUISgdv9aqluu5rQQkfPiS3yY3ctxdsu7Td5tpSk+hhsfqe7nu2
XVhCK3hsONR9jZd/cwKehV77odoy9Djqrhj6NL6IYUy4RGqP2IPY0leTsUlTrs33Ed13ZFLPhFK+
XBtf6/M3SGbhn8qfa4FLoyPQfaPttKcLnta6Ah8E9XX+X65PmM3IG/ur8fpUrAoSAwG+qJlPf2Rl
NlUveDlsma2J6LaBdxuJ1Mxt8OCOCesah1Uvql3pu4tqRrZ0qp3oe/6TjrorhmH+p8rmyjXZZUu/
o3clYsq1+WZ13yT3benvGy3jH7L7lgbqrj2gLRnzf/Zd88Lq0vHy5xpE5i89z+aqmDELqaruXc2d
egeCV60tRRVjU2Apk8hWG99Zy9UGjs1w84dst/J2c2AtpyLvNu3jV+DXJ0TlqdqSLnNz9jeil1t1
Vwz9PLIoSI3WNqyJ4lZj8tNEK322uhq25Brtbob/lFiyqIvV5+bL+xwvsLjy29YDfG8mlow51/2t
TbVlSzQn14LRSORxqGWNNK1tMFtfYK3AZycJRtvZYpHbV6uGt4+aMWrZyKjILZE+BUKnmzv46Qkk
KYxMi1QV6QtqJCp+MtgH5fHzhyK1vADyTgnj9uw8hJ2omuLskKFjFH7CT6GaTjXMCp+kYtRdMcR4
i0g8cgDaO1gzsctJME/huNk8K322NHynJVc71NfD8y8r4uGh78M+BcoeXQsr2fqrP6iPIGBdm/6s
NZVamCnrzNta9sr5hPTF+C+Bxj6lMaPm/c/8Ch4aPghTF+5NPLcg7KuFRhY+bMb4JoQgXL2Q+IQK
4e8s3jAwxZZDNQGQW0WrzfzzE/sTLD1xTFAez4LVBRZuvjC1U8K4PTsPYaljH+fzzuzA0q1xMZ2l
xt4tftYaqpmBYKuvHj8VvzUxIDrZk/HEUucqzHUmEvEeexArfTYiNllytVWnLfxZMRD+u953l/9v
a9rqK/m19qubHIvyA21NZxfK/tfsTT03ol4tLfoK2JicRuPZO4QoFH72veXKymailw3lUu/5MTSx
4aZZCo5XRufa3DNakZVlX+GCD3wSSbBTu5rqbLqQfyhcaKUlQTZTKSVNtqxkg7PJihnF8XlIRCVP
4qi/hkAgkGsIBHINgUCuIRAI5BoCgVxDIBDeXHO/eHUjL0Sl7ht+U6S5vnSD2UAg9vy85mnXbzPR
EYi9zjVKqf4eXOGyO43X9pseFOzfwAov6ENzUnTHNZIAPVkrAJg+5g0EomJRwP4asZsOtRthowAu
D9OqCzGMsJF8KebEddhmcSZn+lCCb5tH7CmuUX/LO1LQci5xWKL1skpLnFeS40twUYnY41wzDar7
OM2gPvdlXmQruh6km9r3IRAVs4a0TSjE30FGSTOQ3Z69zwA4wyH26NlI4amNFp7aXDOZp/VEaotB
vVKnOT44tSH24LxGTINgNpteNqNs1G3sy/ZNJxp1eVomxswkDGNjdptjlsk3avchaBkMUfHYkP7a
pux7uYPh+SJiw6go/bWS3wNCi+6ekDwIxFZwjWxBCEc4ZCbizQF89hiBQK4hEMg1BAKBXEMgyhO2
sxHj0XxnAONkvqQzDPvjxEZ0VwrW48aeUq3f6/Qf5qwg+uPNxEtqbhw8FUWUH9cKPUu/yR5LC/R5
4pG89Vy/Ux/AuOMVx3qwxBGHINkQ5buGpDYlMl1ZzaXKZvmCt5KbMy2qK71ZGnCaqtsWMXkLE0Eg
dmJeKzAtuFTZwKlRlquP5kqLONTSxH9+i3jNS6QkStni5J03kYSIcuWaa31X6J5LV833D9PEiz4l
UIIWIxgCURFc0ycL/8/7Uk9n7ne6VYs/pBhib3CNFD8rydf1czTPiH+K0A3QiCL1EBW+hqQ+D8sJ
Je7JiRact6zdXo73RhiDLENUMtcsRTXH2XpejTVwKrk5dEMdkWwacCJdqv0I5vFrmR6Sn584M1P8
qCMnDh6NIMoDlWd/rVTuINf2MND+2raCUKQaohJRgc9Dkm0MjUAg1xAI5BoCgUCuIRDINQQCuYZA
IJBrCARyDYFAINcQCOQaAoFcQyAQyDUEArmGQCCQawgEcg2BQK4hEAjkGgKBXEMgEMg1BGL3udYS
kqVQs+ZWpah2jXLoAULMMRSWpHC8YJLNCoAZB4FAaLC9Ryu8um/65MiKcNcfAfGGInLD+YTunanv
YfeUtcTsx817noiyYFEYxLpFbDsq9T1aidTsVVClTXG9+r11kAzvk8IrmQ7IkBHFjJKQ1Ngonx4C
yMpSvbgTlpMBzjY+u90SEbOgEscugUC49mun3zNyUTjeeFa/swoJKaQKZ3xBvzcKd2iOtfG+zvWp
sRPQ0H8ufKSBUzPU+zlGRD7Y/EVdahlu7r78Ss+NWMsIhItr940eu0YsF0PmOxhjw+Gj4h4sBbQ7
Qx+AHs01dQBg7gBk4Qh0jgNffE7OwCN6xE/MsElxHa5+4rEk1jIC4X7vsXp7LMV3bsqsteHS7+kb
MRg60fs8tW/L2EfqY5dYSv9m80g29MGIQrGaEbhf8z7z774+qm26cpG5GX5DcxNRVc/QyuVfDxxb
xi6BQDi4FpSnOyDIj+sHBwf5pou5FHlaYfcsNJ1ams1JRILRditUB5jEC91es6oftyAQyDUD+2pa
ly4sOL0Xa1obLkzabqTGTkZzfjybunBv4jkz5mPD1xjOhXct1D27D2sZgahEOzUIxB7aryEQCOQa
AoFcQyAQyDUEArmGQCDXEAgEcg2BQK4hEAhP1Nrc2nOO3j9uU+K4aMH0i3HXvG4BqJkRCoUMzJsi
aTEz9FrIwqk5xZLSfP0Kc1We7QYpqQo9EgCjeUhOLinJyXZO3fEbFCrw6QbxzFJDJXHNSRxPWIxj
H/0C1MHVraGarduRwv0tN0LBkMSfWK/0Cvv6FeaqPPsNSkqhmkcCRqZITp3Q3Gzn1J24QVArY0e4
ljv0Wn/twy5xNfr2NA8pPldaoknRnkl9zrzEV3obF0a2qaJKDZjTbLQiaObM4w9sOyG6M7W9xVyz
j7S2ETNPRyXb0lbUz3KNlNwfiy7+tqJ1fK9r866It7yH5rYNKedu6Xdg0Z+HXKiI/NfmjBnEe5An
O9QrrPSt9ZA/Yb5CFVv82UaUAuGIPxblE+Z5k6XJ/m+Q69Y+2ucIhtj9/drGObS17CPbM9qSTfr7
3R1uJOsECq0efMSn1mbLNRaYaZJtHyR3BQ2VxzXRYBueQyjsakNuteztK0velDe8Cs/ZRpPyahuE
uassthOlfnoLIWQ7Fih0S6lBd5JqdKdIbP3CkG/K09oGjxjL62yET2z6doRQ66+rE4kAhG7bhlRP
mvoTwlde/g4iiqRmifVKr7RM5RPmrDx7YpqblFxF+ZrDCpHvBpRQGsRmgXrZexCUbMK7otaaqJeN
2G2y7UpURIlrSETlg2zCuxLXOZHVZZCV6QDOawjE9kFtrKsdf2Vm5vXfXqM0Zso6qzUKNheiUpG5
ZvaX8UX9Zb+zV+b3Sfsmv1oJ85paJ0v9lm01/S2QzSEzwFAYXJ4RBeJ1knQmAxnNUFuj9BDAN4b0
8LdI/XVxHjYY2f2ShlmWM3ZzctstTM0jrDkkS59lNZaV5Drx1trMGUli9dQYYHUXHvI3mrO2yopR
vCXEIovU+rNxrWk0mVb6zC1Hnfb1jDw6wnH7etHKsZzXUicv/fjSj+235i5PBgOfbS7/ee3qpfkr
L970pVX9axuId7AePWi+ivUVy6l5qucvpr7bpQZgPpW+bmBqchJOxQbWpj90VoSZ7nz94l2Hv5xh
YcMf/cX9uzwC7jvKspy+Lv7S5OT294Lqbibs7IHzL3sJW1+vV+vVNOmbCxw5k+ZbpCr1hxOfrzo1
wuru62d9Sbjv+Kx8bD4lUnvl4c65THX//Dcu3pcSTaOdzVnpszGR56dqbZ/6B+NG87ZUdWsNbITL
1PWwG5N6s5f7yvGD/5h9bXGpSbfLYr8mnlL3hcKX7i+/TNvmtTthFZTBFTFnidGtMajEJfFif2Ff
TebOTFiSFWPsbU+dgzSo4+zPfm1T/UggC++QNd/9vUpEHRQTfM3YoV0u50nx9yrYkf3zu0WHttmu
c2AlNXOF1VgaxsfhOL+RhrFOUBx1VwwfgIkxSGupHXgJMqxxZju1Gwas9CEjjJ/Y7OvxPK65wp2s
mHfBZ0iw5V2vzzSxeayJEyznOvPaQlWwPl7GXKuGTsWxgln/eU80zV/sr9lXSwnnT9NLPY/qAVLw
TriDv70/y2ialMJzrB7uUFMTmm8QXjJSGoPd3rXGX9O6//JpnsttxvlL/O8qJOSwt02RduhndRaJ
wAD/JlynHHVXDAM8Slb/cog1XRVvhlP2IFb68G19H2Da12O47ZIrXHyhIog23SDLE9PcpsRcwc/0
K78XrG8pV64tjkDP3XZb2FNB6BYO074awHJ1fb1pY22NjSFBUDp4q1ct1XVfC0r48CG5TW7kvr1g
26XtNteWmkS/itX3dN+z7cISWsFjw6Hua7z8mxPwLPSaX4XrEUfdFUOfxhJtW7zMJsVa6FDMdrFS
1cQ9oTPesK/H8bmIK9xSoCK4Nj4PfgfL9dPZcuVa4NLoCHTbrIBGuuBprTX50KeB/OX6hNk8vChf
jdenYlWQGAjwRc18+iMrs6l6wcthy15NpEyM1SRSM7fBgzsmrGscVr2odqXvLgox83tMq0t73RXD
MP+j21vu7xul8Nr5RCTmCGJ9W7nLaIYJj/zEKuvosa8qVdf6sQ+KJWOBT9P+1pX038yWK9cgMn/p
eTZXxYxZSFV1b5t9tQS8am0p+MIlsJRJZKuN7wAdtYFjM2IvIMHbza1sORV5t2kfvwK/PiEqT2VL
SaN6qx11Vwz9PIooiLpYfW6etV0ilcyaDybw00Qr/a6785rTA3s+KgWBhZ9+7dDBqiZ9uZh7bQm2
z6YWDpTxfi0YjUQeZ4uRKpjWTk1bX2ALRz476fbVYsC7xNtHzRi1bDRW5JZInwKh080d/PQEkhRG
pkWqivQFNRIVW4V9UB4LFEVqeQHknRLG7dl5CDtRNcXHHhk6RuEn/BRKgvZ2+BqvO8Wou2KI8RaR
eOTvwz5+lBw6nSF95lkMN6Bnpa+b07Ps61lgX/RwlYUumlh7qlHbjhlLSv36FiX4xrIaKcNM2878
k3Opmsn4v/ztlZnfXL6KH/7+7uHXR/72P33765npOyfGZhagfuLrmfqJlR9cbZwMn/3NHYHG1WTm
338PGkeT3QOX74ehf1iD8N8ofCG0/K+BP8lc/pe/ZWHT1/1uZbdLyrNM1pcffWPq/h0Stvq1tKew
3n9qa2ubXHpl/R8u/+5+FnLpo8OZy5//W1Z381Cn1V3RE4Izj6Z/m6hhkQd6r+KpDZ57fW1m3hAt
9l9m+vb8LELb8JqVRy5dC2fErIwzf46Hq9Zr22uCDnPs+5suPJQJ3F+eGd7Uc/7q1dKir4CNyekI
IHYElqVzb7RcWdlM9DIr7KDanlydaeJz2gdHpdmyPt/ZnE5NZMWfMezgA59EEuzUbqY6my7kHwrP
FPCVIJupKK6JFVnT6lrwR/VdZZ5Z1F9DVPIkjvprCAQCuYZAINcQCOQaAoFAriEQyDUEAuHNNfeL
V0t+pRJ1xykhRZrrSzeYDQRiz89rnnb9NhMdgdjrXKOU6i/oFS67k10Eg0wPCvZvYIUX9KE5Kbrj
GkmAnqwVAEwf8wYCUbEoYH+N2E2H2o2wUQCXh2m3hRjmH0i+FHPiuu0w5Ur1axcGgagYrlF/yzu7
NZVcAhCHJVovuzfEeSU5vgQXlYg9zjXT3ImP0wzqc1/mRTYfJvk2s+9DICpmDWmbUHyazy1pBqLF
zBPlBsAZDrFHz0YKT2208NTmmsk87fdRWwzqlTrN8cGpDbEH5zXDIBc/zbC2VZZRNuq2LWb7Zlhu
dnmaKYJlbFY3Nma3OWaZfKN2H7QQhqh8bEh/bVP2vdzB8HwRsWFUlP5ayTahaNHdE5IHgdgKrpEt
COEIh8xEvDmAzx4jEMg1BAK5hkAgkGsIRHnCdjZiPJrvDGCczJd0hmF/nNiI7krBetzYU6pxh+qe
th/Y9Mebc/Jj/w3O+j0BT0UR5ce1Qs/Sb7LHFurzxCN567l+opHI9qA/JcXiOJ5IIUg2RPmuIalN
iUxXVnOpslm+4K3k5kyL6kpvlgacpurmj8lIFsRem9dcE4Rd5cylyuaeRXL00VxpEYdamvjPb+Wu
Gz2XhqTAV+84+iqTEpzYEGXNNdf6rtA9l66a7x+mPelTKK7rgUjz4RWkEaKiuUa9unfBVZ6nM/c7
3fAa0TVf+npIDOczRNlzjRQ/K8k3TeVonpFi02Tx9eAG4pgZQb4hyn0N6fewnFDipgQtOG9Zu70c
743QguS5qR9WItUQZc01S1HNcbaeV2MNnEpuDt1QRySbBpx2cqEd6Hv8WqaHpCQ3nbxHHTlxSlii
IhDbj8qzv1Yqd5Brexhof21bQShSDVGJqMDnIck2hkYgkGsIBHINgUAg1xAI5BoCgVxDIBDINQQC
uYZAIJBrCARyDYFAriEQCOQaAoFcQyAQyDUEArmGQCDXEAgEcg3xZoZap6gVluUq1KVEVCCS9W80
VV9R8B0ICMQ2T2rhN2BuZqVuqELXkFEB41tzyOYhLpEgZOokOatCXAvZIDcCZJN6eEWSzmR42GAZ
TpV62TKOIm6zMNVDWDjKO4osZTOQyUpynVgGZc5IUl0cGgMPsQBDPjubSENDiCU6FJakcFyXLu5a
6TO3LO7FZTM7ukzecGFJZjHjdf1a+0XLv9MO739tTjheW2uuIK7VKKZzcrINBieNb0cPms424E71
0v9Ikfc+/NixT1f9YP9tD0xOQlX98momXCXCtCwGLv7FvrkMCxtKvXF/uRVzcnLyylXnM+nr4i9N
Tu6AsBevO585e+D8y05hLdXdrCqvXpqVj82nSN9c4MiZNLtNqtQfTny+6tTIwNr018/6EnHfcZGG
YE1dD0v0e6uJ6fNfyYjW0tZVVvpsmOwWTfiP2gUsmcyVzTRKh7+cOXv8rh/CfGqyDSbLvc82PLSu
D/BNc1X7UpW8hjwjy/UgsQESMoosKRH99qGxGliB4+PwAViDL/I76zNr0BTU1899wYgymODOc8fa
y3HZcSUWgqsgsDPCPjw8D+u8Eh149yr/+wRMjEGa/Rsfh+P8RhrGOkGBRwJZeIfsT8AHtDQ4TorB
LpkOyJCxB7HSh0zKfgGbTB4zM/Mya1EFOsf1FMsbmVum5uaaONEA5prmXpHjlcu1htHQuSMNrNYH
oV5NJXqWjTLCGFQBW5QMwJfgI3JIherpajU9Yfi+bCTwTijHoaatV55h3X/5dHhu+4UdSikBWIWE
HHaclZ2/xP9eA5EIZNk/dhngN4TrFKvDO9TUhD8BA1oaYmG4oN8bhTvsQaz04dvafqD25y7fU2bM
KuY2UyxrPBn8B/Z3zvpcPkoqlmspGK/X2ZK8pv4zrH8abIqwWaHjR8z572PfCh29BoKtyiHpv0qN
3LcXjPmPtdtaGU5rR2JTrIfF6nu679l+YckYX4jFhkPd19jvJ0QdjWl9vde8LVyPgBI+fEhukxv9
SOjT0uBY0qfqoQ9Ajz2IlX7zE4LxLcr7wC1Ta+ZbIWTkquxxe24e1yqWa2zE69Kz33j9f/gnrVkF
hQBevS3xJzHWvKnAOBu251MTyanPJj7KfWNgjuBlOTwqWZl19ERq5jZ4cNuFdfSuCGFdvJZyd/Za
bcbMGzGt2ufTH1mZTdWv+DodMFrExNCJvuc/ab9hpb9yl8b0Orev1k7Tjb3Pqx4plifmU38mlo/m
Z//Fxcrdr4GqwgnhWIZPvGTjoAqRz6WWswHjO1t8yJHegBgdA3CdGb0cm6zFslyw/bmb03puHvSD
mmGZqOL13K+1AXPxhuioDRybKTpK86PCfh7FXpDMzfAb6ghipd91d5Tvvo9eLy5Gu6txrfEzbXAP
i1nDg1cCAmcbm8TysUksIRuXDlTufi0I7aMwwnqLytb/11nHHHyjH5IyT/fJoMjNithYf0iGDm1D
rnSsqMlomDv3FTGguCtYE4skRWp5AeRtF6awPSv7K093eAmLwehbWG2yqhuFn/AfSSRob4ev8cWc
AiPTRX/xHBwc5Gm0s3jWAX3TqaVZZxArff6N7b71ixYnAO0n4X7+pSm7dFy70QErFdFnqxJvAX2/
Bi9UBaByuTZ5IXHrhQV4aPgg9MT+Z2usY3s1+FlN6F623niqZrGhk+1Imqtn4HBYnGbN/NPa/oYL
89y5Ct8sR67xvVJdYOHmC1PbLiwrFjd1Na1LXsKm4rcmBuZgdmDp1riYimY7E4n4YbYMrJnhe2A/
EvQ0bLvssZOun8as9L3Wn3NcptjfpXpFzCfjiaXO1crotMrvDmqOt151HCoH/p/RUg8EF3wFrE9f
igBitxCFws8ttVxZ2Uz0MkFkYRaa981X1DNaNYrfkPf/8r+s+kzyi9jjdw+vv15TeMtXt1zAU3r1
lfVKKGVy7uy/+e8ZaJusoJbBZ48RlTyJ47PHCAQCuYZAINcQCOQaAoFAriF2F3QXY8MPKinvyDUE
YufnNepiK90A0d1xKKW2pCj/nieIJdIdhIp7eUcVLdHczFr3jExQZwYL5Ub8pdg/EFuHLX10Mfe3
Okq0jxmA5PRgexDqEccMlI9qRBPsFUW7p7u0C7GHy5sb8Z/ib4+Ibeca5d2Qih6ndUhiOtlFdELT
Q79pfKNmeKP/a279vnYtSFDiyooQttl+TxwXMzUKyKfN7kh2dcO2q9FpCT0vH9esGcCYHCynRjqX
hzmHEE43N2H0WUenHFBzNiE5cqlHVqhFVyuSGdRJQu90DUqJC0+L2Ba9BXLzpueanxrYXDVtspJ3
NXqpsWv98dSRqp0RueKI5+KLeM4veTLtnG1McaTgAEPyB3GMFPlnO6dMY45GILZhDUnMk4ji9KNb
OZW7KEeKDhnenPG3gPQ9olOCcxtiu/drpHgvLqGze3RYmmf3VLBzO9aQ3kFpyaTKG8tjQYtAbDnX
HATJ6dPU08Oalaz7xOtM0d2vbdOZ9xmkR6Q8yW5wzYeT1zbv6bat6kkl5d2Ta8Q4ciSGy7qp7WTA
5gGOb5TYL85geSYV6lw1Emrjki6uQIHzzYRWMlbO89E5t+h6PGThdh8x0M30eLo5umwyeqnl3pD+
WhEZW7PJ8ZtKqdIKcw2xkS5LNtXKG26NTTblZntCqeWu3cBYADtBNf8zeWnykGZ7aAVaWbJrtz6D
ZIdrgpSeLPJtS1eQFMvtB/jsMaKCd3sVJbsW2xqxqbOFje+2Knt9UXq5kWuITS7z6QanB1Lh01rJ
5UauITZNuE0d5lUq1Uovd62Dpx7nBsbvZSXN9zlPN9GcH6vsD4t4SLUNmobqC3HuSUmhNYn5RDEq
xpT7MnQTS0myuWUo3eFlbK0/om7+eeq8KRTWPbPrBli/kheOYzHUUABC7MBacqej7nLs0hPwOod0
qjFTYwSg1HSCTcnZ6ZOjU60nYvc00qX+mGyQq8IWKAhE0f2ahxqzS5XNPYvkKLm50iIOLTfx365F
VmgxmcMXP/pqxi8fNlVVBKIMuVZkknSqlhHHGw78zj+e9ClBjaaIvhoCUYbIv4YkXu/LyUMDK6Tn
GjKf54YXeoQBV46ITULdfa7pPZkQvw+hWF2fukngYEURini+DosW/BkmTxxqvqcBsdOIRl2G4IoE
F43kHSEelqQzGSvoVsk00v24Z1p57mTCkpxVfWSm1DWkX5VkkksFWnCasb3zx+1dqr5p3jj4IP+u
okTTMelMXsugNwZfg9amRR8JlybTSDdVSqSGH3VCG6naYCnzzGt88UjMi8kd43vuN5ubUEo80nIn
rKWrvznSY2rSQ9pfxWCEyTvX5sTBFeVuojkoyxG4JQMtt4AakkOqNhVwk90NQRiSpGCzFvAJfbjP
1EnhDAQzkIk2QzzIb62NRyKLKyxGxIgfV2RipF1AZobJVPLL1NONsn9DSiBIhH9gSMxdETMdiDbK
xh2ev85IZIFlKzrE88kTbVGkhwGGQlKwcQNcI8ZSz7oQ8wxC/26tB80YNh9C9CMSYg9G7CmAka4R
12NpaaVoZokUezGDPX94cLLbWPpFav52iL0FVkfgbXIq+KjlVXMJ+uvSdEn7drwhqa2waPqnTSA/
BS0j34NFbp0dAm0kA2nmmJsOfl8Euik4lTTSLiDzLSPwaDAVfJtb5i80mXq6g+zf+9VMSNh+vLTY
D9AkXZ4DK/3Hp6Hpp5d1C59yW2RazIR9l3/UJO4k/1vD/wHw/p+lleSG92vljRI1GXBa24UNG/u7
chyUMTiXBrZE7B6HscetAGMRCNz9cNIwJTwVifNLMADvS8Hlx+GUdBs8Lia7f5lPhW5pYY7VyNhj
IuzR8QMrRtqFZT7OZHY7ZaYe/n1Nppku44sCai+7TkaUPoDUeORXYKX/rgik3hWZ0jvSfLI1yCP9
KlKvLT7TnTMsveRxoL17lGsb0VdD7OR+bZDvZTKN31AAfn8Vjs9CNgKRISsAW5TN3/XpA9PGV/W9
/NLL+JKF5EOwMpVRHxRU6qpa/t0zfCoKGPGzYkGXaQwr3jLDmsw1T5lgyDTTBVAbskHdX0u+y5Z+
RHz0NWSgKjkdvMJjQ1dW3OkTPvGGuiDsVa4hKgEN652LrKcGGlmHj6mgaocKxjleIHFZ+ZQRVNnH
STHM+JKGSG1jfSTQqm2SZBUi89z4dwZUraPGVC3tJxa9ZT6hybwvj8xzbeBIF+CtVU1PWwlUqSK0
PX0V4ppD4pE4yeJGwsMi5fdVSVeQa4hdxB/P/T7f1QQ6ZwD+SoGOAOutEbVV9/3MUGR6wFrnn+Rr
yAw8HQL40cofwo/S2nnJ19tU9Ul+StkEHdqW6K86poNm2vll3qPJ/CtGOYfM3nVHukMqrP9/Yyes
BORRaAVH+uyO7h9kkRprmOMEjMoa+0ZbWGaygbFa5BpiF9Gz7wDvW2/EGEl6mqQVtsaLJ/bX6L7f
u1luWDDDBnjfnWsM3BsGqD92I/yvx7SfAQ5nP7L/j+Z5L5VSvxJ3/s/lNmqmnV/mmCazByDsJdNI
V94P4U/Zk5q7Ta4FR/pzfyTr8aey+w9kfskcfy390Zw2H391kWUmfGT/WX9VUoX7GUTZn7YM7onM
2Li2Cf21kl9lpf0SttEXMFKHVo32pHE+BTgjnFtVSc9BvoIUV5IzzfY43wNQKDcUf2bfEKR0GWUm
kNlozJ3RX8sB2czb8tGo25sM5UQ12DDVNqm/ZhnaMDXTqCu0bm3UZuMT9FQo9dR9o0AdKVKnNFNT
xgwjYpZo1M1ekk2NGF7CKPIJUXheyx2Ffeqvgc0MG7UvEt3+AGYQcOq05TrdKm/gUngrP6NutuBo
1A3hi2uFpgfIY8PG8TJ+IAUT8nzwwzOtYnlBo26ICuea9ZBv/l5Btuq1KNTTWVJeim7u9L6PRt0Q
5cY1UvysZOsUV4ivWZQUeRdC7loPjbohKmMNWXT0demrud5Al9Pn3C8wyEcbD123nLygUTfEXuGa
01wZUOK1anRaY9N/KbMZS/P0h1x7arkG3mybG/AwnQZo1A1Rmdjy50Y8e1zZ7FDQqBti1/D/A8hs
kbVIgPuQAAAAAElFTkSuQmCC
</FILE>
</FIGURE>
<FIGURE FILENAME="Forest plot.png" FILE_TYPE="PNG" ID="FIG-07" MODIFIED="2018-05-29 21:04:25 +0100" MODIFIED_BY="[Empty name]" NO="7" REF_ID="CMP-003.05" SETTINGS="SHOW_EFFECT_SIZE_COLUMN:YES;SHOW_WEIGHT_COLUMN:YES;SHOW_MORE_DECIMALS:NO;SHOW_ROB_TABLE:NO;SHOW_RAW_DATA_COLUMNS:YES;" SHORT_VERSION_FIGURE="YES" TYPE="FOREST_PLOT">
<CAPTION>
<P>Forest plot of comparison: 3 Standard Spica vs New Spica, outcome: 3.5 Complications.</P>
</CAPTION>
<FILE>iVBORw0KGgoAAAANSUhEUgAAAvsAAACACAMAAACiJVZXAAADAFBMVEUAAADAAAAAwAAAAMDg4ADA
AMAAwMD/gADAwMD/gICA/4CAgP/g4OBAAAAAQAAAAECAgID///8AAAALCwsWFhYhISEsLCw3NzdC
QkJNTU1YWFhjY2Nubm55eXmEhISPj4+ampqlpaWwsLC7u7vGxsbR0dHc3Nzn5+cAAAAAADMAAGYA
AJkAAMwAAP8AMwAAMzMAM2YAM5kAM8wAM/8AZgAAZjMAZmYAZpkAZswAZv8AmQAAmTMAmWYAmZkA
mcwAmf8AzAAAzDMAzGYAzJkAzMwAzP8A/wAA/zMA/2YA/5kA/8wA//8zAAAzADMzAGYzAJkzAMwz
AP8zMwAzMzMzM2YzM5kzM8wzM/8zZgAzZjMzZmYzZpkzZswzZv8zmQAzmTMzmWYzmZkzmcwzmf8z
zAAzzDMzzGYzzJkzzMwzzP8z/wAz/zMz/2Yz/5kz/8wz//9mAABmADNmAGZmAJlmAMxmAP9mMwBm
MzNmM2ZmM5lmM8xmM/9mZgBmZjNmZmZmZplmZsxmZv9mmQBmmTNmmWZmmZlmmcxmmf9mzABmzDNm
zGZmzJlmzMxmzP9m/wBm/zNm/2Zm/5lm/8xm//+ZAACZADOZAGaZAJmZAMyZAP+ZMwCZMzOZM2aZ
M5mZM8yZM/+ZZgCZZjOZZmaZZpmZZsyZZv+ZmQCZmTOZmWaZmZmZmcyZmf+ZzACZzDOZzGaZzJmZ
zMyZzP+Z/wCZ/zOZ/2aZ/5mZ/8yZ///MAADMADPMAGbMAJnMAMzMAP/MMwDMMzPMM2bMM5nMM8zM
M//MZgDMZjPMZmbMZpnMZszMZv/MmQDMmTPMmWbMmZnMmczMmf/MzADMzDPMzGbMzJnMzMzMzP/M
/wDM/zPM/2bM/5nM/8zM////AAD/ADP/AGb/AJn/AMz/AP//MwD/MzP/M2b/M5n/M8z/M///ZgD/
ZjP/Zmb/Zpn/Zsz/Zv//mQD/mTP/mWb/mZn/mcz/mf//zAD/zDP/zGb/zJn/zMz/zP///wD//zP/
/2b//5n//8z///9BjlLGAAAUq0lEQVR42u1dfXBb1ZU/tqz39CRb9nuWGxxIsLG7nSks08ZJbNlO
GRQozewf/Qr70dntst3lY3eZ0t3Jskx3ukA7bElaWpgSWkhnWMjQWVK2s8mShV0SkSDLSQSYHcq0
w9ayDAmWsRXJdvT9LGvvx5P05MiyJDu2bJ8fxO/pfpxz732/d+55V+dd1ciAQGxI1OIQIJD7CARy
H4FA7q8YVKsgCPUt4LIUynU4FkgK1ovCbounSDkoLE9ZsLCaFkThmy3lipwn3yEKZpuusv6M52mw
mSvUsWogHRAEaWChzpE8NfPRVdWdM0jV0Y7GHb+FU7/bOvzBNb4Cue3gK5z0ZPfUpd/c/N1ZLdHn
K00bqTxbSChrya7pGblmpFyR8+Q7U3LXyGyuck5ZJk/72EM6XJGOVQPtQNjxyIKdCzsmMp37oKo7
Vy12Pwk22OV8RSR2AlSLIEouYjBikkkhn0x0LUqVREFSSKLZDEFpj7Y8NUv+k5xxasgFi0ptTDAt
CpaWjIwFYVfYtLFPENNBENPQ5GgCq0jTEqQtAWeMyJJFycNEWgXRrILHLBjNsZJ7FIAUrdwisfYQ
eESTqstrsQiCySbQDlPTSHRY1w7/JZijrXaRPkhs1lVNd3l0eXyssp0j18SK3F8IddBlslHigRMa
X0mG7YdJ4qb63ijUdZuD5NwaTETsUXJycRoO28/OZZq/TWP4I5buOnps222OdIdzMhaAey8V2j5U
/9ruNqg1w1/S24gNhhG67uUeSeq4fQcTud1i7WmAmy4moz2lLwm7gLXny/ZwI2kPYcfnanxGXV5Y
TH7QeylJO0zQtN0ibW9cM9x3gYEebu0e/8B+E+1cw9cP7tTl8bHKdK5x93FLFXauWrg/LULvjfXc
Lka/arXCc+TkxCQxISIMv0nOY1usDUAZHzPC/eDVJtKZQbA/yPz9Li8ws70DvEZitaO1mowFYBq+
jvyNw/ANxMzfmQr+REwG1Tu1lvzmRgttyagVbuEzgXeSzC2xt/ZZib0u1Sl+8Nw0PfGCVX2UzhYN
vabWXJ4FYrXWb0A6Uz4G3hHYvmY8/gfPnqYnc7D51Zd45+xGfV7+WG2HbV4y1sj9wjC+8I4bdjax
c/n350agj5wQS9JP/lOoRWm6MdVAzgGIs9IHiqJVGxsahG5qeXYqUENT0sCy5H/WZCwAn9vOCu/d
Sy7Rv/bL/YP98q4nsi3pplaK6H2DpvRxkSce/Gk97CqxP87jA3OX6MnQoH3bLkqPdKeay0u9D/KN
c2+yDmkgXXKtEe47H3ZBJ7MTA72HN9OpcG7wbzN579K8/LFyZa8Xcr8QlJB/iJhgigh8KOq8EwhS
9yQK59+fl8SqTY29wwxMJmUQgpfLKKBOIu4VuVtecjpVMkdLA74BiVOctuRtmOUiDZo6evgDXQtK
8IjN9jZ6DI39maeP3klTR7ozizuS1NtGW/h/+gpE25pZcN5V38M6J43/78le6ohaxZ7MjRugeflj
VZu7Xsj9AlRxxJQ6EBjPauFTQ7mcOHTScb4DPtWRnSSgo01zXRyKcow51nIn93kE6FAd0jwZBTAy
SKtDh99hhqPQa1SEXj5xSA6XYgQ6g7e9B+zRlpWi62GJjjJ6NDUY91Nxe//hQ3YLSZMDkayHR/Jq
oYG2cIDfWETHdaTtawWhMzE6i5n3GmbZqAUCrtvy89hYaVZDgKEO0kPkfmHM3NAozGybArP7GpAG
p7+Sy5k9G6a+iN19Y9Z2OM9EtXZfOhcRHvKcImfPhM9dpCmjb0Usnhkw58koaPip5/NWpI245Sb6
rE1uoFdZSzy7xZmTU3Rsbj0bYv7Rtsi1xIe1dLalyumSqf+T5O/pczObztWzO9Zod+nyzG4L1ff0
wDWajq63ZtbOQo+wi/qn0zdM159tYJ0Te2y6vCk3GyvLwNX8mnw/8vZ01fWhZn3Esjn4gkKVi0Qg
95cfYjq57E/ftQmkx7pG3froxhWgqYrkWOfAWDYEch+BQO4jEMh9BGJDcD8TC2/LD2suEn/tSe8W
RItaQsnS4GAomFU4rr9YdRo7XqhhRZTYzEuSa3LQeE2b425dtcKDkk0MWkTBqoLKy8pCE0B9LKPH
KNZ7Vj/8fb32Ky9+f3OYx8L3bMmLuF4gzJ3iF7teOBC++QtvL16yNLSD07dAuHfhuP58+HxUQIEa
eQ0roqSnsJJS5U62XkgA1G0+Ec8pKhy+nq14sPvXtm1TieTved4nBdORv3hb1b7ctf3cMPadm783
u+RBXSrWa7/y7P79PBbemAm6dji02HmJ3Peqg30nvU+kUeYORz27ZVT4NKnxTKY0QOMeica5m5qY
YTCbaaCH0AiZAg7HszQQvjhiDmriLQ6Zx9aTOpJJZnH9NmIxzCUsPTKdLHacxcgXihCzaUpaSNl9
VIliFp/lVbLx9mXLnWSxiglyzDOFqiBBUBJsQa5Lex+BQwVpGJKwicVQQNr4HDRrYUjxvilFcsag
CrBe+1WrP2Wx8CrkvtDksfMCSTvMomUah8zHWSD25Eds0oDP5r8fkj5rfwp29LzM39u5eB4atx+3
dDXlCtxn6VnsGwVpsNsPaven54bqzbvbSMK36ntjLK4/3PMxjaNfDFwnix0PB5If9N5SoEzgTDeZ
kbvPJLYfrx9qJwkpb989rEo23r58ucazfS6I9Z01zkuW7PJ1dlOgfftrVJf2PoI2YDTgJQ1zEL3L
chHuUCH4xyM852twqVr84vXaLx33c7HwWfDY+XFyB9/LAq3i4LWy75FiLOTx9Pwao144BiawhrgF
byZlrV7Q3eSjwyAu5rJL8Bg0Q1cchr0ssNM3CfxNlTm4evalxcPAdTpjW/Qx8nolIlHRDGISrMPM
qvlatXLZePvy5cJB6IfvwI/1ipjPJEa7Bk+Q+iaqS3sfgUOAo/Q1p7Tbau9+GLosUvuL1wnMVgxD
9YT9rtN+6fx9w8QDvi3XcE9M+3cT3HOoHS6MzV340QUaaGXYSj6PzrXDPazGoYl/HNXVIMn72wdS
tdd+28A/AdRc++397edT+gLnU4v4+2PfOnvmmfOHfrj1yBHgutq3+qiERm9v633WeFHf1JenU/7M
hYlNvPJ8Jfel4obz5w9ce+II0LJZJVO+3taHw8ZK5Pqe/eZfvfaH539p0Cmiyfsnu2HiSVKf6Pow
xcdUqxgJHrX6alNqKvrskV+lXk6N/SBkGH2MTptjW9/evywPUUv399dnv/LXOLOx8DT4lH2nP8AD
r439n+xnjyp30M+6uV6ZHhsit/cA8FhVmltDPKFg1ik38CRXpoCnhDhuRey/qd+kaLH1OgT975zs
iy5a/xaukyI8L0Zep8TU19RnUgxUSV5ARDbevgK5inF4a1+dcX6yGncPxuhbAkRXUv/yARnZcDJc
o3GKiu6MGntb2SxnhIaqsfvrtF867mdi4TuBXmK/jU3zLHb+v2AnsFcRXoSOIRjU1Ygp/0lq3AG2
Nm4SOkjfYjBUl5v7WOS2AVp4gVs6i/s8fF3FZR/wZWLrNdBIcPNeQxD+fNHqbq6T1jAsHMUfcHcL
Adq+Fkd2+ZTG0mfj7SuRK5KBEi9b7G3us7zc/1RGl/Y+Ai8jiX6l7yJIQst7bGBis+BuYdfkd+6m
4BsOc3WwZH32S+fzxC4mDD7P64d8w0+olybfHd8EvtlA/OC74Pvrh7YOsonKf3/sFxMz2flq8F8c
Fw6PTxnu/akqbaIuzUT0wqlDob/zB1oHmG9AKjyfnJiGS4Hkf79OC4xH/CFDkem1ncC3/+/949+j
up7wnzqkuUvWkcfVaDD62EcDhsV8Hqpzchoah388a/XGm/0w3zdhSgyz1w2mwH/3kbh/yqAp+flT
j6uDj8R+MG6JViLXBx/9Etwf7gfi+GVn9XYIf1b89fP+6CUv16WNKS/TpD4+G5gFeS56eGJ0P7he
SEFD2EQnosdOPX9g9OTE/mrwedZlv0qLYQ7C5t53AyWLFMwjww+cixR6kt0gIfG2SGxZymC/Vp37
YrrWXMb7lq7Pp8Bonix0V0ByQ3DfEpCWpQz2a9W5j0AgEIii+Opaamwd2n3EMmIt0QljmBEbFch9
xEaFLrKsJZJK15npWqbnAfpZW4+0dLMTJTpnsM9fo+SLlk32k3XRbALu7YFYc3Y/mmqI9LAIxi/A
F51OzmDV3M1zw72Rj5yFWR1NjF/AkUSsYe5HEoFNPF4lBQ9lEjM7zQn9cJvCQvBlixjL24te7Ie9
Sv7+8Xy/dZIgOxTYx6IYsiH8sigFcdwRVebv3/WZQRaX/124XdS+zfKc51nJrA80J/Xdl7cXPYut
z9s/XttvvU4l1R6Eg/kR+ylzsX3xEYhV4f6jQ71b6PGf3AfNPVu4q9M8v4YvAM9dvhd93v7xmf3W
54Kq+/7gvJjlUS/cj+OOqDLuKyNs720IJ4xemF2gBtv/vsBe9Lr947X91uv62vol8s8wv1waxx1R
ZdzPQ1GCFtiLXrd/vLbfei0k3CMDCR4RnI3xVzNB8AhEtXDfJPo7wUQfSCXRJoFUfBuJeXvR5+0f
r0XtH4O+OsXYR45A32CwtbPM5g44gOOOqCruNxjawm+xXdJPG2YatxUNr9b2V9c9Bej3j9f2W++k
b+n8CIBthP8zt/YiYG3krB3HHbH6WOk4Tvzma13DsZau7krvQT6A/EBsUO4nccgR1efvIxDIfQQC
uY9AIPcRCOQ+AoHcRyBKx0y1/XS2fo2T755c+MuukJx34MW0QyY1e7xiCJX3MjRvTwjKrLVo8SJy
s0Og5WaFhcgxJ3neAGZHX9afsdwQ4G4CK8D9fCIXRO4OIP+0g3bP5I5XjvpyWfdXKK/Ry6ekiNxQ
gcHUhMm6D/MGMFs+pD/juXIISboS3J9v+kK6v/zAr5Q8jywrdXnKJXGokslIXoLc3FAU1yoXm08y
Z1fU3jtWXu5/wMr/xJazbO7nzFL2/8yhyIUMVZmJkitzlJYiV67YPbuc+qtIiiVQ37kKSpfF7ocu
s0ly9q+80HVaUVTi/cplt7a04sXlLqY19+S0vL1FVOzvV87pFbkb5PLVyFesKUvWSibKonOlvFom
ZmOg9vLLUSnRQyFYH89lK0E47cFJXiWXBwGLru+HCk/MhS6OTC7kFb5moRWpVCLzQkvRmlslXebe
VjGs1mr2ebjhl5nxl/mUnPk776qwAnJohfcerUhhuZVCJT6mFpGbN4S5QtoHumqQN4ChwtZ/xYd3
owH33199R2qRbxPW0hVaU+9tYUzDipF/RashKvB5EFfIX6soC70etPsIBHIfgUDuIxDIfQQCuY9A
IPcRCOQ+AoHcRyCQ+wgEch+B3EcgkPsIBHIfgUDuIxDIfQQCuY9AIPcRCOQ+AoHcR1wBhK5w+SXX
/3eo9haGkPsIBHIfgdxHIDYWcG+q9ezvIy5HjvC4P88avXCl3StLtGwhueoqLFkh+jwIBHIfgdxH
IPBZF4HYCMBn3bWFkP63/UoqV9ku/nn1SxdQ7qPnUn9ioMTGZX/qQ0bur13qyyX+St38n/KtXE85
5AwtQU1lkEtv1mXK0N9fw3fBspFjmSz5iv8OYGkKFyqFdn+NYsWe08pwS1b+2bGkxsno7+MUUelN
diV/9mgVG4c+D6LKbPmKNQ65j2Z/ozYOuY/UX8yjXq+Nw++21hiTcz5uCev77Kd8K/INcnrKWoIv
k8sVNq7sB/HC6/vIfcRGBfo8COQ+AoHcRyCQ+4j1jiByH7HW4aAovbhaL+xOewA2F5S1QIrHIgj7
1CLFKmyMQ15YXMk6yweu86wX7jvLKm4WRqB9qqZwtcsTeYpk8kIbzCx7YxznpowLVSpZJ9r9jQ6X
ZDTJYPKAagLVYrSo3FQ6qHE1gSIKUoyVmx1RlGkTSXdAiySICssXyCEoiXJWDjgaTeAxC01ceMqr
KDNxkqqI5iAT6mGlbSaRSrgMPH2PCuoeKlerwxpD5LoEwWTjBV+ty85GpMUmUsFhA4+pEp3I/Q2L
zwdVcxSEGTgtQvNRVWjW5Y1BxJwM8oleaFNaIAFO8t8fWZKWCEmaG6snhxclfyorB8AwBjtM43Nc
gLFdViFJTi76TS+ylJtNo+ReCr+WmNpboDE83f0J+MQgHDYlTFtzWUTu7vrka2H+aVejix2bQ8lX
mkE4DS2DSZgRFtApFtOJ3N+YDj/5G5Mg2AcffwmOGSG+DbzxXAGvAnVqLMZTQnfFp00D7PTJAK0C
4FPo4aVh5WJWDsCwAiaeQvD6VMK8p4XOGsrwSyylx9tK5MV3gTRcoDE8/XgSVCMc88Jwd64AkWtM
PHt9pnmjt3roIWGEzyXg42PwdSEFx+oW0DlSWCdyf8PC6aT+crAxTVyF2NfgmQD0K6DU5AoQD+H1
VFMrf240/jA6Lt3CHY0mi6TlU2eHkDIrhyXO8RSCnTXRj89QU20EhRvqtKKXML8xPP36WUgFaEmt
TqYxU3B3qz/zMbSDHvrIPZOG2NMQH1WDPxsurvMJCf19hA5X1zS/Qaj0dCNxC9zBzBJmZiVzZ8xv
rmdnYpDwjbsyjelAvY4QvBKXw92TIGjrLLTSFPWIVAhy4riZ5Ma5Vws+jPJ0xdj0KG9MTV5jjJHx
4+3ZR9oGSuwBcs8kQalreloxtglKVucs11mTp3PbDHIfocPcb4epNZe7CJXi70GHSAjlCrZlGBbL
TARiezDYRJwKtwqzgVgiJyDWAW05OezRoAO0R9LHSaUTdA5ohk7+yHyg00+mhz+9eH1zocZo6cZt
D5OSEnQeIPqUbGPudSl9c9myoduoz6PCG2aAo/GTcDRZl9NJPX8bdMZL0Inc37CwfKOVXtL/GbiB
eMh7hCTx1KcdrYZM7leMkSnuYN951VXJUwB19TDdcLuOBW8mxV/l5LCiid3aaVf69qu+ROvXCok3
WcrfRNtDAPaG1oI80tIn3MR7sTcLcTuRG7kq05h/u1VsnM6WNYrUp28Svm8BsPbeBH/Syx2trilN
Z01pOssAru8jyn+sdq4Lnch9RNkQkutCJ/o8iLKRXB86kfuIjQrkPgK5j0Ag9xEI5D4CgdxHIJD7
CARyH4FYy/h/uSfQe6zsi88AAAAASUVORK5CYII=
</FILE>
</FIGURE>
<FIGURE FILENAME="Forest plot.png" FILE_TYPE="PNG" ID="FIG-08" MODIFIED="2018-05-29 21:04:25 +0100" MODIFIED_BY="[Empty name]" NO="8" REF_ID="CMP-006.05" SETTINGS="SHOW_EFFECT_SIZE_COLUMN:YES;SHOW_WEIGHT_COLUMN:YES;SHOW_MORE_DECIMALS:NO;SHOW_ROB_TABLE:NO;SHOW_RAW_DATA_COLUMNS:YES;" SHORT_VERSION_FIGURE="YES" TYPE="FOREST_PLOT">
<CAPTION>
<P>Forest plot of comparison: 6 Immobilisation vs Early Active Movement (EAM), outcome: 6.5 Soft tissue complications (scar tethering).</P>
</CAPTION>
<FILE>iVBORw0KGgoAAAANSUhEUgAAA7UAAACACAMAAADj2L6EAAADAFBMVEUAAADAAAAAwAAAAMDg4ADA
AMAAwMD/gADAwMD/gICA/4CAgP/g4OBAAAAAQAAAAECAgID///8AAAALCwsWFhYhISEsLCw3NzdC
QkJNTU1YWFhjY2Nubm55eXmEhISPj4+ampqlpaWwsLC7u7vGxsbR0dHc3Nzn5+cAAAAAADMAAGYA
AJkAAMwAAP8AMwAAMzMAM2YAM5kAM8wAM/8AZgAAZjMAZmYAZpkAZswAZv8AmQAAmTMAmWYAmZkA
mcwAmf8AzAAAzDMAzGYAzJkAzMwAzP8A/wAA/zMA/2YA/5kA/8wA//8zAAAzADMzAGYzAJkzAMwz
AP8zMwAzMzMzM2YzM5kzM8wzM/8zZgAzZjMzZmYzZpkzZswzZv8zmQAzmTMzmWYzmZkzmcwzmf8z
zAAzzDMzzGYzzJkzzMwzzP8z/wAz/zMz/2Yz/5kz/8wz//9mAABmADNmAGZmAJlmAMxmAP9mMwBm
MzNmM2ZmM5lmM8xmM/9mZgBmZjNmZmZmZplmZsxmZv9mmQBmmTNmmWZmmZlmmcxmmf9mzABmzDNm
zGZmzJlmzMxmzP9m/wBm/zNm/2Zm/5lm/8xm//+ZAACZADOZAGaZAJmZAMyZAP+ZMwCZMzOZM2aZ
M5mZM8yZM/+ZZgCZZjOZZmaZZpmZZsyZZv+ZmQCZmTOZmWaZmZmZmcyZmf+ZzACZzDOZzGaZzJmZ
zMyZzP+Z/wCZ/zOZ/2aZ/5mZ/8yZ///MAADMADPMAGbMAJnMAMzMAP/MMwDMMzPMM2bMM5nMM8zM
M//MZgDMZjPMZmbMZpnMZszMZv/MmQDMmTPMmWbMmZnMmczMmf/MzADMzDPMzGbMzJnMzMzMzP/M
/wDM/zPM/2bM/5nM/8zM////AAD/ADP/AGb/AJn/AMz/AP//MwD/MzP/M2b/M5n/M8z/M///ZgD/
ZjP/Zmb/Zpn/Zsz/Zv//mQD/mTP/mWb/mZn/mcz/mf//zAD/zDP/zGb/zJn/zMz/zP///wD//zP/
/2b//5n//8z///9BjlLGAAAX3UlEQVR42u2dC3Abx3mAf5K4F0CRxAmMRdlOKZFxZ2xPWpEySRCk
PQFlO6o6oyRVMq0bt7YzE2VSe9xOXY8znY7tdMav1m2SxnbtaetJ1SZNRulYihU7scVExkMiItOe
pEknLvjwI6ItkgeSInEADiS7u/fAAQRBkAQoAv4/PXDYx7///nf/7e7h/rsaNyAIUlHUogkQBL0W
QRD0WgRBbDi2iR5+GCwmn3zof7NzA7fG15SgV6cMrtqwdivALyYtqZ9cyCeVCPkRF3gQimgvV0eK
rKqmGpEHqCgq8LEuz8dJiuhUiulDaNnhnMpoZt/S84yvnnhxZqlYPqy2qJO2hx57YKyY/LExujWW
W/btq8ZgbKyYVgZzK2c1/O8/B5hQ15C6B+DhEy+0AIytq4dUGkF5jE+aahwnQuYSVODfJXgq0PW5
Vx4vog+L7s7RdEazTBfMPONrT5FmqVg+rLbYRjNkv1+WhMamL4oy2XQ7+aYmQQgALAt8A81uPCgp
JEMvCR4nJzg1iDh5zqny9MxKs/SypLZLUAu0pEkCL9FWnE7yzekncvzs7HUPDEGSeNayyLsmBCaV
99eTjHq/h8o2RsLwPaCF6QZNU/0usuXyu+/jhWVF70WDWyC9UBp4oYGmqJIo88ZI39Z7ytJDgQjE
mMBFSIfoOTS6tyhTTcEi7W8z6YdrgiZEBLHZltfs4nkxYJmF6lG1nmu3RbNhCy3XFp7qssW2Wtem
53ydS0/10pnk0khfx9K472ZoGDjl2t9IPeSc91im6A09H+zoaYCbplPxHnfKmK02mmWXnL57C7TT
oCQXvLSV6VnyHwceuIX8T1iEl2EJoHVAWujem2RS+852aaB1nU0NOGf379HrP06c7HGzvV3h7gnQ
uq9dGq53DrRSIXO+/YvzpBd79rtc+2nKFfW9cVPHh+BaS497YBKOsnVKCm6jCkRBK262ra9s5rwT
jd3Uz7Uba8YmbXnzU6m3ew+YTTbtd0n7q9ZtDVt82jvf2D1v2IKz20IgtriUZYtG9NoS8irH/i3S
qTCZME63EBe6ATpGIEFSxkfg/kzR03Dl4nEV1PP3NbDyjP1mWXIIf2u1AZ2ccNWrG+6m3gkq3b0v
Qpo4yzQ9S3tr+mu8CmlzhBs0B2sRdpI/AklT6TjMvN7b3NtgtSfBk6RAZwKiI5CijROh4xyRn4CR
KPhovyZZa4yTpKyhhvKroBSMUj/lej1R/Ugrxmv9/geHXPrmldpjVM/6XrElkzdLO3gXLJvlVRgZ
JX2qzpUt6y9hBBp0W+zIsoUL1NoVttiPXltCuvR//fSaDRsEoY+cLmWZGd34MKgPefe1uOHVB5+p
Z+WNU6ss61d8gHlLHgYJ0PTxv/1vIlpvBfpDmpI6S53mk3COTJHbSDtypsZIe1JLto8G4MgR0/fu
hzg7g+jtjYS/EUmEDi/TAouGUBmYfJJyWu9TX0ZHSw0JePLnP8jXi8TDL7JqNUWYafBUcPHXdMMZ
8nb0s7NLu5bJW7oE7o8v/SzTJLNdoDq9Vu8vYThs2GLZbgtip2q0Re32V1BR2LFsfJhLwok3O3xx
OATv/jqnbBHE4XZbLeD6ru5nI10auv1d8AUIg02M/D1fk++7ci0cHxxM6UmTwXRo0mpPFvpu6hPl
GlogZ6jMVLGoyci+ArpIc3dQDcKpMMcWukUhSb104g2xiYcjPjrdc32v22PmOb2tMA/vvGWvQNSs
1p/4WH+pLS7crttixmYLaqeFKrTFtu8AD8NtZJYKsKcNuEyy80jto/CnZCPZRv4L6ce7VXYN7oBr
2rKa6AZBn56+OfgGPE0S2jS/ZEqd5LuDoyRtr+Z3mjV8nK29sYA3OEY+2yasAsbcmqRY1+gNaY7M
jGGRNHcK2Fz38T527XiHvYsFmA0n6EUo6cin34E6eiROBhfMvBmSVwe/PUw2g3qTRI+9egerkRnT
Fn+l20Ky2YLaqRZ25NqCR68tM+PnH114na5c6uJh269ts5E519mnYCbUSielruCVWWULrYPIgtIb
+h37qPZBCMJ06FSW4GX4EaSV8fMLrsgcmYBexYbiIPA7iexOV8SU7dCvgBjtyfcCL8PY+YXWoZ/a
2xrrWPitc2fMb4aO3wSnoYaSgg+InDRV5UH9ZJMu9vdzse9j5P8zQ3O7huqZjpw3YMtzhmZfJlvP
Bq8y9Og8P1utXpuxxRWr2MKVa4u5Su9yDUYPKLC799SW/Wyt7OZXP2ia1AkZEAS9di2E5VpxZuua
cyfjqw8bz9yJhySCXosgVQdGDyAIei2CIOi1CIKg1yJIlXitUi/wA64IeLJ/BdHDbPISWR7gBZdW
RMli8DPyZgWc66tsK79hpQqo43GWzP7F6e33i34az9LsF23V8vfNSlRcAt+ggaaXdfNNAPWq2Q4v
1Gub3WFbjt8v+enRppn3rhRjBq2eRV5F9LKNAjHDfYYZPBLP31d5ZsiKr909P3PpV5/4arrn6qww
xAKRr9/u/88n5j/xydfXLlkMeYJfTYzY1AKMjdHqecpvWKkC6vRcVbJAzeL03gNTLe8lARy7JxMZ
5fLHi1oVd8//wtMxm0xdE/k1Kbi8cOfrmnFTkOdf6i78c+dkepM7bMvZAxd3zxAzuHdfTBZtBvcN
zx/vPFrz/V2HnyEFaxriae3nek7zHPebv9kxrVWaGbLG2vshDdJggjMjEck/zSW6ASRyntf0s/x9
gsACWOuZs2twLanxnFmaxcDSmFexiZ0BafRqg8A3glnA73+eBsUWIuDXQ17VFbGpARfPS5G1+sPa
Y+X1uMpNmsdjBM82E7n3seBZp/C8Lt6K5ywJa+l9kcUyJWEyezzReAkUifcoun76/rL2pxQlNa7Q
75Jc5r4FO43bGhO+GVkZVCtwavgKi6pKkc8sM3gEYgYnryl6jLMiHcyYQYX+Efg9WISH6LelyUXL
DGqfKEuDC5U9Q66FDinAYsWsOwcd3fSRKDxJO8ZuZG0cdp5i0YmTv2EDNeyTsuInls95n4Ybel7U
HyAw/S407j/l6mzKFLjX1VP4nr3+a3s0mOg5u2tFbOrN3e+/7b1pje7o7bHyelzlJs0zdbabzDG7
zyb3n6ofptG1iyO+LzHxVjxnSVhTb+6cLwCq71zOfcqc5HXv9YpTrbp++v4ydwa983aZHK7xL5JV
zB0aKMlRPec2uASVSddQbwA8vee6cnaT4H11b4/E7Rmuf2WgFY55zy3ZDmuFBnZ+FT4rEOPUTtQq
KcMMGrxV+evauTB4H3RljWYCRH8G8D45ud3NbrlOwEgDCzJV2Y13Z3JrjI/ASRChIaafy3aSsg0j
YDupj0cL3cZOVx6dsBOehK+tjE1dgt0vH19rfLC1lx1XudE1p6BH16agIapH7rYYMq14zpKwtt5P
wSEybP6jXTk2wxbineFXwdBP318GPJyQqO1C897uv4ROl7RH3MuzM2gUKva+SQ76SD/5XDOMhx+N
C2MkJ3o9scX9MDJmq9F+gnz8degpZ8/VILZKe/k23Qy+ijWDzWu5C8Nh6M4azfpAJmc1KZSeSLP7
65fpdzOGlJz5LryeXYPFLi5Blz4iyDSspSvLMnLBCFIadXo4nFC+Ef7s8orY1GeDvcd2r3Unl629
3LjK9UPVGQ0ltWRodBEeOGL2SZdpxXOWhLX1Phz6QyUZvMuuHNMn7FsW6D5h+un7yyAWOeoJ1sJC
kjsMz8DR1GhqKvE2WxaHig0J3H6MBiVFC46uMIO43BeiAdgsxtlnxllT3hla+LMQwHySGyFLwJnk
qDoeX/hcZZvB/suPPHPhDePBECH9qQpBPWCV6/tYHzu93UG/H7DVmL0wTLw0aEaGshjYOlCstWud
nhQwC0TWtJPM913Vx+vRqlmxqXe+/+bp3vhaF9cyYbi5cZUbQxZ9TT5RrqPqJO0ZVjxnaS4Krqm3
7Ih+1OdYEchHTilhVQNDv6A9wJibTy3U1GV284k419uypA8/OyrVa2W+9xEft2KMjKhhcnoFI8Y5
ZDeDvJCML/HmogFgryD7uG/pZrim8r1W9MvySXBAO9ADaMLDJm7tdG35QzLisTDy70LbMIRtNVT5
B6TGHeBp1S/c0RhYFYYdmVkai0Ctg2a9wIH2NQM9x4M9gXFSKjc21XnkJWXNRz0Y7dHyRlzlZpkK
dfNTVG6z32Wm0VhNK56zJBSh9xTZCeKKX7J29rpe7Hva1M/YX3oZSZiQfdMg8UNtzOhfTkOome3v
/ws2Ka/5nRV5wP4QhuGlFWa4wfdjp89hxjhz0JYxg5PXXuvniTU8EtADKimYT/6IBRKKmtmrlem1
l4YW+IciP4XjwashFrqLntbT5+a/Tr0zCGH2LJ6x8wuHbJGar0V+nzsQmQFvaF4/mbEY2NjZJ910
+GUueP7QwvkZiIUv/VBvbn5ouvBCEuQkpGQYXxGbOnt9/+5za40RRnu0vBFXucl1LXAJCHAwfvrQ
7JAVGERjNTPxnKWgCL3VGghF2SnDRvP+c8qBj53wGPoZ+0sv46ppjb8hQT3XHz8/DhCo5UCaZb8E
tJxeuuLh0+9VpNdeH4Tg9fps0GaGgfCNsbMDQRbjPAuDZ+O1YJb5UZ3z0TcUOFM319hBVrue2km6
xmdjbePirsbzMxVohGJifmgA6s+nih83nKPRB4byXVCv6idqbxGeBbUkZSqc5kuJkpSpTIrxWmG5
1rmOdXvglkXgnJN554EpdLtN4pqSSlKm0s0gTZWkTPV6LYIgCIKUmz+o4r45cKxFqpMqPrIxUg9B
0GsRBNk6r206yOvBABF70KfL2HCL/MHCr1oIuKACYxURpNKwxde6O14f/Nfv0NtGjFhEirajR48+
lPdNzbz3nYJhdjQ6tPJiFZHqZE8VH4i2sVYLKl0pdnOEEYtIudXcSAZinJ5re8+sFW/7vCS6Bf0N
rSp9d2yzxPMuDQ8dBCmv195W4xRc7G4KIxaRTZbfNXL/uNZppmXeM2vF2/55fa+qv+8VRPru2Ev0
zaqNaF4EKa/XRn1PubqvpltGLCJlfqeVO+3q+ai+bb1n1oq3Hcu8oTVG3x3rg8+nj8fRvAhSXq8F
OBwF9hQKIxYxB9V6k7n1nll7vK0ZEsreHfuVUHLfA/jKGgQps9eyCInMQxRyHqcQypO2It7W4sDE
qaHoPJoXQcrrtQIMSyDS326MWMSsX3EE2PtLSObUzo63tT0bQDoy827pok8RBMnvtXPnDzWeZtGv
ZiyinbnznQMdubPm7Hhb432vTMJQ665zLjQvgpQBjPlBqhN/Fcdy4x2NCIJeiyAIei2CIOi1CIJe
iyAIei2CIOi1CFIt4O+1SFUyBw3V27ns91LGVn9GVmxlhlHarKSXiJXvMVsbEF1GbbZetrULcgxP
Nty2Grm5OfJsuykGeM6ufK+lOzRW9I40SpuVYhsQsb4jef2iy6jN1suOrWJ4YA5ofVmZmyXPvpvc
MXSAivdatl/dbI/HjJO35ZK2E7T51Z1zoMUAyvo4S/eWVrtscleTHyvSx9x5qrvXLaWcbMmjxV7Y
mmYuzztwHHn3eu65uojRZZvOtSp1ErhSb3dZzgWXg0GoXn+6XF6btW/dMeOPLc/2NZ8Px8q52lv3
utZdtllseXu6Gb1NvewScAlb/V67+jWSYs7msfJNStcruqyHall7WmK9ynn2Qi6/1xbYu+7iiyKX
f5KNe6dasd9lwS5U5OxrOhu2T5BjkPmaf35cxqXeNlt5btcVMeSZH3/oaPjUh2Wsddt+1nOv/Mkw
JymmX1POTnWX71fMDYguozaXS3bMsnhWIeNLJjeWueJvz90C5ZGys5F7o3DqVTlz4cL7qpr3JD7L
Ap12m7ttdU3ykfXMkIucvqHVthnuDe4s3JMfnrEWQRD0WgRB0GsRBL0WQRD0WgRB0GsRBL0WQRD0
WgRB0GsRBL0WQRD0WgRB0GsRBL0WQRD0WgRB0GsRBEGvRRD0WgRB0GsRBEGvRQoQu4y1yyHy+1Bl
HYqh1yIIjrUIgqDXIgiSnxp8uiZSroUcUlIyrupAYyC5B8VGfL70Z/9Niry81cuhEc6QEQTXtQiC
oNciCJIfvBqFIJUGXo1CTGzvtF3HhZNMrZK9EzdL5EZlbu7aTxne77uhvui9yNUGvRaxHSDGoR7b
SK2Yu0RXXu2C3JvxkdKoUDLcG+3FCm1wXYuUaJhybxdFNj/Sbpe+rFYHx1pkK47ZrZ6obsPLNRvo
ixvXtcg2HaQLH7YxN/YlF5whIzjoV1pf0GuR7Ts8YV/Qa5FKO9Bj2Je84F0WiO24Mtde6/69llSI
lWwemFFkEz+bbsrvSteX3F5tqBe5VdFrEaTSwBkygqDXIgiCXosgCHotUkUoFd/uuiXh1Sik9Pjp
f4PFFx8sKp986H+zkdRCAtarCqwobxcu/+7tdxZsV5To9d6Eui5zHXyJfbi/8PdW8+59bxJflr52
FODZexP1vIJjLVJuBgmlFwp5PdBb2CvXqcpgwfIPnr67cLu9qgJK3Lu+jiX1ETfxaKZ5LTJNm7iX
SHu9Fwbj6LXIFuERBUGGgxpoB0GRBKeij2Xkn79RhADPix5rQHPzohwQBDJI+ZsE4XlV5ALk2K3n
XRrJbXaaddn/AU6QSM2AxIlu8p3+seQ3MRkr0MuKEdBE0FwclWqq4hZBFnhJzVOe6UmGPNIDiTnW
/bE0aUQTRdloV9QgIll6EtR2aOfA1If0vZn03Sm4lKw+Rly8M8La5nVJhDaOy8yZU+8IiiHtWYCu
u9vQa5GtYf6V5MwRCH0EPhKGY2JS/Ggmq+4CDNSnXpm3Eh55P5ZITsw0kc2liVe/3HJhbgDAwaVO
0PiW5HvOYza5x+qTP/4MwC2K5oyT8Y6NeKb8JV1GLnpZfg7OCLDzhMbvtOVdgAVnSnHnKc/0BOBI
D5hHSQ75iXaAp6Ud3Ua7whm4hYedsdRLhsTTi5B+wdKH9D0dhu/OJqfcrI+vJA4x/W6YSU0fICmL
F+rnzR6keNusn5f5djojT8PiafJ5OIVei5R9Yeunw0eiH6QonEqBxsHJEYh2ZwpEZeCSz1+XsBI6
ZamnQ5Z8ZHNa7veOylIfWSWOQIPAUqZO2qR/W1Ove44MRBIoPjPNlD+uy8hVRS/7wafgJAeJDhjJ
NAwjMjg0VU1YxWkFUzbRk7hmClJfp5nNPDQQ/7l/ZPIlo/L7JyH9IiQ5uFGf5tJ8TbT00fv+FxxI
B1gf+3t0/USSkmTaKn2mHj1vZZpvdgBHHfUiafmPyOd1GnotsgXrWro4a3KRieV1ZLyYgmUZ5IDt
sg7ADBxtmbASuvRECmdt+mToqtFTbHUhttzQQmbISuOyaKWZ8uX8quhl1dvguSnoI0VrslT5yWJT
i5a1rjVlM3GTi0r6MBWi7fMf0xSqlon6LKT7wUdcbdnox7K21GfpQ/rePwW9JDuQ1UdaYSlH29dk
q3kl1eHfl1Jox7WlSVquBr0W2Roal16eI0cc1/QYQEgBRT/0zAsr3ML7p/YUFhAklag3eMy6Zs0P
nGRufWXNztestIz8vOhl5WcbVb0oZKnSpU446/OUN3E8wlGXkmqJS9WeoAIsl+ca7yZ6knRzDlv3
FUdGH9J34q4hW7ahLUnRclSszUht50k+R6fIDofDrih6LVJuPj99HV3tcR0PAzwhQfsT5HCVlVYj
9+6A7FsqLCDZDsN0IqnCNbYpLYiqfPJPyBL2f6MHdNcGS/5qGGXdncSJEv8DbWTeHQxYqkhqzmBm
ljeY/Ce2rH2OXpKS7gFH24RotvtC578RPTV4zWmU5fWyhj5cBxkqn9BAlrLEJ7JSAkyS45dWwjRd
4vL0KrLjqLGgRq9FtgbvjhZ6fF0MRcn2Tj7hBXAt7Kozcv/rZqFxtrCAdJI/nCafMwfjP7Ml73Dz
A7cTWXftouK/tIu1pctfDdddTJUfB68nUg/yKeIRs/4WUxXXZ7iFmax1rVHenAf7LtIB7+UoXemm
lZ+orU6z3YYgSUw38Y+6zLHWN2HT52KIDO7eJj5+JkudWKOgZgZ3gUn6hz6zeUWiDY2IxJl/EP0B
zbuCy6qOd1kgyFo0z6vlb0S5co5bLatlQkavRZD1wJ/u34JW3Nr8ajOFb96JYy2CVDS4rkUQ9FoE
QdBrEQRBr0UQ9FoEQdBrEQRBr0UQ9FoEQS4P/w8TGFDgSrmz0AAAAABJRU5ErkJggg==
</FILE>
</FIGURE>
<FIGURE FILENAME="Forest plot.png" FILE_TYPE="PNG" ID="FIG-09" MODIFIED="2018-05-29 21:04:25 +0100" MODIFIED_BY="[Empty name]" NO="9" REF_ID="CMP-002.04" SETTINGS="SHOW_EFFECT_SIZE_COLUMN:YES;SHOW_WEIGHT_COLUMN:YES;SHOW_MORE_DECIMALS:NO;SHOW_ROB_TABLE:NO;SHOW_RAW_DATA_COLUMNS:YES;" SHORT_VERSION_FIGURE="YES" TYPE="FOREST_PLOT">
<CAPTION>
<P>Forest plot of comparison: 2 Suture repair vs Steel wire repair, outcome: 2.4 Functional result (excellent or not excellent).</P>
</CAPTION>
<FILE>iVBORw0KGgoAAAANSUhEUgAAAxsAAACACAMAAABUSYTmAAADAFBMVEUAAADAAAAAwAAAAMDg4ADA
AMAAwMD/gADAwMD/gICA/4CAgP/g4OBAAAAAQAAAAECAgID///8AAAALCwsWFhYhISEsLCw3NzdC
QkJNTU1YWFhjY2Nubm55eXmEhISPj4+ampqlpaWwsLC7u7vGxsbR0dHc3Nzn5+cAAAAAADMAAGYA
AJkAAMwAAP8AMwAAMzMAM2YAM5kAM8wAM/8AZgAAZjMAZmYAZpkAZswAZv8AmQAAmTMAmWYAmZkA
mcwAmf8AzAAAzDMAzGYAzJkAzMwAzP8A/wAA/zMA/2YA/5kA/8wA//8zAAAzADMzAGYzAJkzAMwz
AP8zMwAzMzMzM2YzM5kzM8wzM/8zZgAzZjMzZmYzZpkzZswzZv8zmQAzmTMzmWYzmZkzmcwzmf8z
zAAzzDMzzGYzzJkzzMwzzP8z/wAz/zMz/2Yz/5kz/8wz//9mAABmADNmAGZmAJlmAMxmAP9mMwBm
MzNmM2ZmM5lmM8xmM/9mZgBmZjNmZmZmZplmZsxmZv9mmQBmmTNmmWZmmZlmmcxmmf9mzABmzDNm
zGZmzJlmzMxmzP9m/wBm/zNm/2Zm/5lm/8xm//+ZAACZADOZAGaZAJmZAMyZAP+ZMwCZMzOZM2aZ
M5mZM8yZM/+ZZgCZZjOZZmaZZpmZZsyZZv+ZmQCZmTOZmWaZmZmZmcyZmf+ZzACZzDOZzGaZzJmZ
zMyZzP+Z/wCZ/zOZ/2aZ/5mZ/8yZ///MAADMADPMAGbMAJnMAMzMAP/MMwDMMzPMM2bMM5nMM8zM
M//MZgDMZjPMZmbMZpnMZszMZv/MmQDMmTPMmWbMmZnMmczMmf/MzADMzDPMzGbMzJnMzMzMzP/M
/wDM/zPM/2bM/5nM/8zM////AAD/ADP/AGb/AJn/AMz/AP//MwD/MzP/M2b/M5n/M8z/M///ZgD/
ZjP/Zmb/Zpn/Zsz/Zv//mQD/mTP/mWb/mZn/mcz/mf//zAD/zDP/zGb/zJn/zMz/zP///wD//zP/
/2b//5n//8z///9BjlLGAAAVC0lEQVR42u1de3Bb1Zn/ZPneqys5knUtT50ArR27dGZhs1PH8UsK
FMVQsrSTTpt2um23y/IH7E6ZMp1hGLo7DH1Mhyk7++o2lEenlGHYWbop02QJUEi0BEmOIxLD7DLb
KbVsQyBOsS35qde1rT2Pe6Wrh2XLlhPJ+X6G3Ht9vnO+7zs6v/O4Op+PyQkIBKII6rAKEAjkBgKB
3EAgtg03VLsoig3N+qNLLr8Ir3f1tEiDJB6whYqUm5+rVCnlaMyV8wqS3GyQN97xNA1+W3kmVBGI
J6IoB1bzkqSpGS+tteClWa4OOxz7fgev/+HjI9pj73VjZRcxViLLT3tm5v/vlh8sFZbbBmPrLqUc
jbk6fCuvj4wuZeWzWvU07fG9a8fKMqGKQDxZXvD+aDUvSdpHteVltYwbKXDBft/LrDchfQz5R7sl
/1mtELFL4v0R3gM1yBC5X5TSEXL/tGRVQbWJkuznsrbiXF8iP7IvwcrVytLK4JDs4PA6IS1lNaYl
0a5ptFlIJlGyU42KaFOh2SaKFn9Gdj3YDytU3mUVqMkEzQcl1ZCmypIoK5LuOLHRUYP8kLmXflI/
cojNByx3hwxpIasoWOOZj5fWMXJjLdTDXovLwBTwZdOmL0Br14mG4Tb+OPkhtA03vHagldzfZ+ut
B8fLqYW+Z3niKx+s4mYnYQ8vt63rNVoWKcPKymDDJyWPCjazpnEWWg9YZ7s0jS9fJJlsti4q/SNb
Tz0sTKXe6x/IyK4HcV7V+3r/uKOXtofped+CYEizR5KLfbGk5rij64Rtb2PtccMPrAZv7bn0Xt/N
lBo7vnmk25B283Qq1uvUP17HgRO2LgdyYw3MStC/p0Et3qyaSKO2j0BCe1TI3ciNtKHD+AhIEPuS
3Q7P8MQbmooWMTcIfQ/beA+WBAsti5QRZmWwalBD6mAqtKRVR1yAfRCOE1GGG6nG8Ai4yf3eMNEY
v85+F6QzsuuZi99xdo7enIJrlo/Gyc1X+q2CMY0UuYN0rBqSYA9DvPZWHA8PnaY3K7DrFebljv4+
wZgWP3e/HZZ1+S7oDOufahWivkrsEJ5rj7m7zy4WS1OAVOeDxsc0HAZWxQp4TeD809Do190+PbFo
8Rd3J/p7bmb3rKx0tgyK+QMDnvN7BzynTHopfs9h0NuqrvEUue9mGveE3tzjKakxFz7/Ad5GGoJu
2OmMAgRMppy0xj1nd4BHHy2XqZ6aGzV8fq/QwXq6gOfZv6VergwO6WmuWZJ28uGzDWTurI8kHqWa
vayad7hKdGKYdOMBAH1+GiRDcuaVARz1+ZIZYRN9pIkhuiJYhPelNYufufiWxgRWVipbBkUTJANj
gSQ0GSqGSeVopI8RqnEB3n+3PPf2W3u+y16YTbzd6Y6Rm5Nin9+YFoMLvze8IqF6TDVHjv0NvWyW
Kl96+1Q/9dIu9epeTtG0O3K8rOO1idxYYxHnjSv1IBJ7muk8vgNo05jIrEBEGG722jLSFmif8NI1
8EAHmeHUwaeG1yje4lWU42SQpOVqZWXK4HCLiuiGDyGrcbdqSJaoNF3nO6lG89oa8zFz5ieUiNbD
dY/AX9FmNB243Zh2J3yqnXUIEc3fdmJhzSF6Js69JAs4Su2pKf9nc9OSteNltXBj7kaHONc5A1bT
PB0Djgaug2jwrsxUfvzUHbNnZ7IvT88ttp6la+C6hbPTIA/OfnGN4ufPLorfC73OytXKYmW8rqX/
kXbVZuMUc/zcXlsou8we71z8BJtLP0k1WoOzr5TroeSha+vZ0JztzBE2zRN6XIa0vuAe2l6swWu5
9jsWz83U4IsqcT/z8sbZhqEdzEup12VImwm20sHbFriGe/nI4vnZqvXFVMt7Db3Gt1nbVCMCubGh
TgpSl1mjlE5hm7laUF/Lxl/+dprEFnP1APcaIhDIDQQCuYFAIDcQiK2CYY965IjJ/JmPgk+50ktG
CW/bqpuJQ08OfFhviZnXllwT3jaKovnz7CmZ0SBb3JoN61lVY/bL+xyN3rZLN71LaiYwfmkpm22s
qFWZX6oOqF+K/jgUZrIO2JGAdELQrKszf+e0eTN1XFl42yZuWogRw3pvO79uByM/rTPbFszqrUzW
uUIcbJjlDvqfB0EOPFU9Dhq5sWuhaIxDfoCDAf++/7lHF265/fzakmuiDXxjq+zoLx3LMTZGsxaR
LW7NhvWsqvHa4hrb4KNds0mAo7s+SmY1F49ayGR07nv6aP89pl+3HPoZETTZY0uqje8caZ4TPnxo
x7S6mTquLNpgcucHxLX6XScT63bwSM//ujpnkqnrQ78ngunFvz6vilof83PzxYdu+eFS9ThonFM9
wGMcBEPshGqzOOl+jmZQvey7/fslya7FUNBuDv6E5HhSlwZwHJRVCFktjZnIBh6HkAnFeFoLXigO
l7eB/NvgdfHYCa/XaZPizJ5mWaRxEyVA4yuABQbwGIFSspvRkwWrC6aRx17kp7/G3vimyNXYg3pd
kgwRq6hq8SMR+WD2K6YE7A/Dn8MyfI8+rUwuQ5O2pSLusSiyb7Gq5hyTbA9tklxzHFRF4qAsurQ4
Gd6GNKggj5Aq+RiwsSItPANN2la4hHuGOFhVW4/rjLcsxkE1xE7U91gj9Cs2FZ4F6oNj2HqCbbif
ZBuPzPBp2W8sLT3U9xjs632RzyKmLxTEIbB4i1UxdaZbBbX7TEqPnVixuu9j9sz3TTh6Su30b+yy
yV0OFhjAYwRKOb0JPVnwumAaeexFvkD32X4/uPqHuvOUW/pO7u6VBS1+5Nm+ocyebTDRfUan4Afw
ZYlUfN1EXSQ1qjeqd6HaIAy5/RB3D+Vt0hfkPufuPsuUFifD25DeQKiDaViB2N22abhThchXNQe/
BvNVvBY3xjhokGDkTYBLhOn30h6SRjHYWW8YZ73k6fwc42E4DhawR3lf11QQh8DiLVaZvxJYoIn8
SJnYibFJLS7DDd9YOhor4UccwqPQxW9zYgQqrCeLpF4XQGMv7s3GXmQbCXhIjYlGzWxONvi52OCY
Hj9yHMLjhhwdx8jl74NHrL3XgaVV3i3+p9jIDVOqjhtwhDj4EPxzgYNSbO/gST1OhrchDSIco+F/
6aC9r+f7sNcmtz2/mzs4Un0OGrghXBweBC3GQYMHFNLrycGliaXBSUZ78szjJljPePF8bg5FAT9x
vZv3JCzuojvHZSKw2s5rH0G4I6kmO0b9cPgwa2sKsHgigO8Gk59+sHTlMd0UJx/+WQPsX1Vus3qy
XaBWFzT24ocvkLrKx2hAjqiBUaNmZqil3yMqNCLkMMmfpobreP/Q4reCAAtJIUwmuDPJ0fj4txe/
QlO0navVhUOBeyL/FryrwMFBd1qidfPgYeIeb0MaoqF7mgN1sJicPASPwz2p0dRU4r1ElTpofIdr
iHHQYicCfIO94Pmkh3V/d9LnAUOO2YvDpHEFQHOMBR2YIWKIu2C/8usCodIVoPzK3ej+lZIXO0Ew
MHHi7MhCybxEEXcmN0ag4npyNPK6iMFfFtOoiP2tbqGAaaH4YCCp6vEjQWMMg3JfMpYWdO4BDEuK
W3iGjyjXVx83FGHk4+76grhHNREcjKt6nEyOg8JCasFk1ieQAB0xoX/nCndwRxVzwxjjoMVOJKGj
lVxegm5gH/7z0D4Mg4YcceW/SI47wdXK30e0Ex/jMFyfHUPZDn0zNHMBFm9RAuFgTzCcFztB7ZEP
z1wAc4mMFmjfTfJ1MA6yGAHYEj05GmldkO6D+H99UY0CmeWJBX9tZsD9qs1dr8ePCNDeBroMWaK/
4ZFAllwy0Lcdn5egg/czckciEjdEsFQHJNIwpAIHm9y2Fz2P6XEyCd6GuIwsTSjuaZDF5ndYQ4gv
QbCZtcE/BBsjb3itVcoNY4yDFjuxNLTwr7QZBGBwJ5tJnlu841x2w/0boc8JA6EZ6Asu8Fm1OTbo
g+iZf3TSoYStL3gcQnRw/iWujkY/rL4OgKYECE15sRPUntNnW1uGSrWMsc7FvefmmKyto3W51Hv5
TekxaOR18UTgWuL/nxUdD8MBCIT5KJxFc9fgTdEzBwJa/IjvTMwEusxvzdZH3orAafOco3MMwFU3
Sefk7J3QC8stjqqL6BgxQXCEzS9yHJQiA4PHXFqcjNaGuIzN1Bp7S4YGYfbWc2SZ5a8TQJ5lveXO
kysf+/6pD6rJu/XsUY/Arv7/mVp3kaJ1dOTBopHfV2n0Q/N8oiIyVQvXYrwiMlWG9XBDStdZy1go
+W9bBsE6WYw1cFVGP9jkqYrIVK+DU3JFZGqQGwgEAoHYEnypFo2ux3EDcRlQi80M96gjEMgNBGKD
3HBZJfHb2jfaETHzdY6N3ykWUS44MoH/ovGgaM3+okZPj0AgVufGwrJ98R1tXtiq7w5SrT1aav/i
h77iX0/Ekpc+wJpEbGNuJJKT89oXEM1u/Zf6X2wUPfBZhY0KNNYhJ0ZC8sBhhcdP6ODnKpBfOL0K
3C/pQwzPL8kRrHdEra032uEAu36k//VrCF3g1+yJGCuy+76cGAl2ZgSPn9Ayaecq1Ksk28NwJDdi
Y9mqn5WBQNQMN1yLMMQnUtHMRKvgPIuxKXimMEbCED+RPVdhJaIGH4jkbW4aD8MDWO+I6oexT3fN
e/6ObbpulEvsfaGxDr7ccxS033v1GEDtXIX6nlbPcGer51xefm8a6x1RU+NGaB7e5vEIPXvo4qBU
tiIxEpn4icy5CnWQDI4GknzPdybGQ63FgyUQVzc3BkzjEb5oZvFbvtJvY/NiJLT4CW3hzqM2joO7
XhHc5Ao0ksXFT89raodHsd4RNcWNZP/Xvev9ckI7R8GwCuHxE9qSgp+r0EGje/4JgB2O8XhQO/qx
bnGoD+sdUf243Ptw8QCLqxLeWvzUL/cZAwFsJwjkRlHg0S6IGlxvIBAI5AYCgdxAIJAbCARyA4FA
biC2HebmasXSnHe4dPdtwXeBUSf9L+83XNhZcNk6lKlgA/bkuFWhjNmayxOKkms2R9FKjGYTtWQn
z4e4/NyIOnM+zRLNTv+gnHmXLaRGeQo2YE90CzJGVxcy1lnRSszk1VijcSSKbfaKjBt5nS67ROkl
aujkosU+ntrvzDS3nBvNWCxzNim6njbtXKVYnTy1RAvvqs+/KbXD21fV3HDmdWNOfpft07bpmO7c
dMbC6Y5zE6U78wf02qr3vEaes5+qVvZWGbnh1NYbznU2nWjuZUs/PGfZ64AN97IbdKRwXbZus5yG
QRmnMtU5bmQXfIUfY7Tw82QfafTyTIHLXAdcLrPKHHhWMWvLV2uIiqzFDfTIH9ajxdqCc3O9bdVN
kbbWEedGdCNtrgzqSo/80VVHjryxpco+v2h1UiN6BXVXC+z2Whw3MuuNzHRJn2XRJXnebEBL1S7R
rf6Co8z1hnOj5mzYkRIas00+R0ivOmdeJUadOGZUBfD8jSs0sDk3OHrUJllqMu4P94zU1qwPv/q7
MnMqRFW8K3BuzTsGBI4bCARyA4FAbiAQyA0EArmBQCA3EAjkBgKB3EAgkBsIBHIDgUAgNxAI5AYC
gdxAIJAbCARyA4FAbiAQyA0EArmBQCA3EFcA0cuSpRJF/LpmLI0iNxAIHDcQCOQGAlFJ4N9uu7rW
G4i1kCUE/n2q7fE5rptOm+8LN1JEtHYsxTkVAoHrDQQCuYFA4Focgdh64Fq8phFd/8FZBaeZb0Zb
tMwXAeWviitwnsv6jSx+Qjxyo6apkT0oMLpu0Q2fLmjMuNXnklbkCERnWeYVqMT1xvZhSYVbTOWG
gahzy5p1JbSuJojjxvbAZV42lnnC3BWfcG7IPOQGjjIbo+KWH652xY3EORWi6kepK2QkcgOHDTQS
uYGoVKuLXhVG4nd/td3Ms7Pq9X2/QQ+L3/CEI6ut3G8fym7pGzdyIy8Min+/gdxAIHBOhUAgNxAI
5AYCgdxAXB5E0DANZhlbwzaFt41gbN3iqt1UvxT9MfxkKb+csVKPpQwY26RFDvjM6JtP6Y8FhpWt
v0zge6rtyw1fWeLW453QNmMqzFZmORW0SAoziypuB86pEAx+q2hpBIsKIRnUBtGmklYG7H9vowRx
UTjo5710p6LMWsjvvRCxSjYyg1FtQoOqlULyq14XhCwso+MglbHyWY7XYYGQTbSGyK2fle+ySJLC
VZC0QotkweIESwhUC9VhtMhpAUUS5TiTWwozi7RE/gMV0I/cQHDc9tsUaWvSabhNhHohdcywu/T4
BDS+pL5wK3uQ2pQJSIKP/Dw/m5wi84mm99XJJk2U5G8e/A+YE/lM/DkqM63NOcwXYd9ManqA3Hou
0fIXXkvOHM6kFVoUUa0xEOfgtARNx1SxyZB2ERasqQgvWGxVmolFGqhhmZXApvQjNxBeL+1n4/sh
6oZLx2HpRbCEwS5lBW5UoP6VeDzBHqIz8VZLM7v9jgAyaWnJJpD1pknyf1M8BMc5s0YUXUZ7sghc
9E2Flp/YD/JIJq3QIhkibjjxBTguQKITwomsQFgBQc1YBIlZi1rMs43qR24gtJ7WR3vakKOBzCvi
T8DSfnAr0G3KCpB2c+GxxhZOCMEUn7DMs9t+0obJRMtNLmlNlORPjKuRx0f0jJqM9kRFV8htNytf
bbTJWRUFFkUcaWLRDV+DJ6fAo4CSa9F/rzTu5IQQ5mKXLPZinm1UP3IDYcRNJpG0eEVw3AsQiECE
t3b9hagSm3hijs9gIqDM8MQgacOpzIXL1TfaFaFVzLQ1YyJ/og06xAp2rLwyV8Kia0xNb5AS7Y1k
WREssKg7NmH9Vtai5ZzE7N0m9CM3EBxpYYROhH6z9xdkltQBw2Tq4Y9HWrVUWVG+egtfbbdFIo1m
1lofVUEhHa80DU6rXsyxxO1wLJVdrPwLl9GQ0J4GYJjMab4xfUNTCYtWfjdCZ0M/7yRES7wD7WQQ
CfizFsUV0y+5Ra3EIqJRVFgiIXYgHnFuXj9yA8Fh62p5klzsATIdWkqKh5bI1MbxZf1zf7VHdITY
3Xi6Zaf6OkB9C/Q1irHTANOfEBM2vRh7/83wF/1Cpti9XEZD1CHFG8j1H8QvTAP07dhZql3Z7mqh
ya/6w8Sig2KK5Jg9sNOsp35RWJxld9N3t7RQi0KLLTTxb1pg1tHyy83rXy/w+w1EBVf/vu2kH7mB
qBzE1HbSj3MqROWQ2lb6kRsIBHIDgUBuIBDIDQQCuYFAIDcQCOQGAoHcQCBqDf8PWhBYEc73kAoA
AAAASUVORK5CYII=
</FILE>
</FIGURE>
<FIGURE FILENAME="Forest plot.png" FILE_TYPE="PNG" ID="FIG-10" MODIFIED="2018-05-29 21:04:25 +0100" MODIFIED_BY="[Empty name]" NO="10" REF_ID="CMP-004.01" SETTINGS="SHOW_EFFECT_SIZE_COLUMN:YES;SHOW_WEIGHT_COLUMN:YES;SHOW_MORE_DECIMALS:NO;SHOW_ROB_TABLE:NO;SHOW_RAW_DATA_COLUMNS:YES;" SHORT_VERSION_FIGURE="YES" TYPE="FOREST_PLOT">
<CAPTION>
<P>Forest plot of comparison: 4 Pull out suture and K wire fixation of joint vs 'New method', outcome: 4.1 Complications.</P>
</CAPTION>
<FILE>iVBORw0KGgoAAAANSUhEUgAABC4AAACACAMAAADzqNgZAAADAFBMVEUAAADAAAAAwAAAAMDg4ADA
AMAAwMD/gADAwMD/gICA/4CAgP/g4OBAAAAAQAAAAECAgID///8AAAALCwsWFhYhISEsLCw3NzdC
QkJNTU1YWFhjY2Nubm55eXmEhISPj4+ampqlpaWwsLC7u7vGxsbR0dHc3Nzn5+cAAAAAADMAAGYA
AJkAAMwAAP8AMwAAMzMAM2YAM5kAM8wAM/8AZgAAZjMAZmYAZpkAZswAZv8AmQAAmTMAmWYAmZkA
mcwAmf8AzAAAzDMAzGYAzJkAzMwAzP8A/wAA/zMA/2YA/5kA/8wA//8zAAAzADMzAGYzAJkzAMwz
AP8zMwAzMzMzM2YzM5kzM8wzM/8zZgAzZjMzZmYzZpkzZswzZv8zmQAzmTMzmWYzmZkzmcwzmf8z
zAAzzDMzzGYzzJkzzMwzzP8z/wAz/zMz/2Yz/5kz/8wz//9mAABmADNmAGZmAJlmAMxmAP9mMwBm
MzNmM2ZmM5lmM8xmM/9mZgBmZjNmZmZmZplmZsxmZv9mmQBmmTNmmWZmmZlmmcxmmf9mzABmzDNm
zGZmzJlmzMxmzP9m/wBm/zNm/2Zm/5lm/8xm//+ZAACZADOZAGaZAJmZAMyZAP+ZMwCZMzOZM2aZ
M5mZM8yZM/+ZZgCZZjOZZmaZZpmZZsyZZv+ZmQCZmTOZmWaZmZmZmcyZmf+ZzACZzDOZzGaZzJmZ
zMyZzP+Z/wCZ/zOZ/2aZ/5mZ/8yZ///MAADMADPMAGbMAJnMAMzMAP/MMwDMMzPMM2bMM5nMM8zM
M//MZgDMZjPMZmbMZpnMZszMZv/MmQDMmTPMmWbMmZnMmczMmf/MzADMzDPMzGbMzJnMzMzMzP/M
/wDM/zPM/2bM/5nM/8zM////AAD/ADP/AGb/AJn/AMz/AP//MwD/MzP/M2b/M5n/M8z/M///ZgD/
ZjP/Zmb/Zpn/Zsz/Zv//mQD/mTP/mWb/mZn/mcz/mf//zAD/zDP/zGb/zJn/zMz/zP///wD//zP/
/2b//5n//8z///9BjlLGAAAYJElEQVR42u2de2xb13nAP0nkvbwkTeleUYnlNKlkuR3QtN4iK9aD
dINSTjPD3bymKlZ0TZflj2brCmTFvCD/FF63ARkKtEW3peuKAmlhpFiwDFjcuMsSm21KUrYYRR26
bkNWvZyH5UbSpSSTuiIvJe6cc998SJQtUQ9+P9gS73l85zvfPfc751ze+6lBBARBkGpoRBMgCILu
AkEQdBcIgtSzu4hEIhznV61D+q+EmLdM1aCwmWaMn0meV8tk2Wk5xXlLUoNeKKuarY5DmPWpgp6s
q8q6Qkv7W1q4gsXK2vlUW1kFtbzg+u3UD8wcQryyqQTVPi7rwlSuXaNJFFq6k+n1y5zri5YmHoXo
5luTD8F0e1H7xSxnb4BUrrV12lO0OtEyYivomVgjP8SV6lWv2N9EoTo7B7OZCiJo3nKVPa0DoqCc
PlnRVMrp4RXbuKwLU+2mzcgk5JiPdvjpAMcHQE/myA+a1ibwnG9GT3TTRL1aJOITQA7w3FmZllNJ
OUEiqaKPVyApeFpMsXcP+Ji3IMLFiARnea26n1Q/y/EFWp0Pw5AUiQR5kubl1DYfx3mCnNGaoZci
eDSXUuC5APAhUkefh87yuuZa+25d+WKaiEgYYF9QyVSGbNOJSZIEPiDypBWZtinrcoLCKcloQxZO
0fpNVfr+OVCpWm0Cx/nYBKnyp1RbnurjeCFm2lVroz4RYI3aIEbOvZBkpvJ8IWnLS3o5t1cxBwUb
A+guakVD6eK+xyf0NOsHOX2yXuqfae49rCeqjoXBy+9AZ8+r/rFO5mrkbKafzpZr3tATEOl/ac0o
VujVe+7KEann4Bn9Spt9FzrH/N7BDvI5qwme8/RfOtwnuNN87trATUMFU687/QNsPg4MXvT1NGct
ZZrHvBcNzWn7KpSfgJYzdGHQRx1Ux6B3sacTXKpDp9WlUM9qmrTS2ePz9XTocr7iJ+sAvY3z/Vdp
z5aXq9zNgJv+ukmtSBVU/XDBbctr/vdcuv+8oa+9H3VHDJrorwd7b1zrf4Ca6sDnnzluy3tgPrfc
JxqDopmNAXQXNUHuAHfp4h4mJqGnJPku9W+VskLubSWXuWcc2DJRuTvwJaAX0tQs/AB6oXvaKMZf
hVndcchq4kl51WhOIjXHJ6hjMpka/sTy8BQojYHHoFCi16VZ1gLcD90TYN9SZGEiQF0OGO2vO4tl
/4XJmFBolTWHTlPEKtNu0soKTIxDSE99ZFZLoW08CRNTm9iSH00u0g8h+Fz+Beph/CGv2563/KlA
wNLX3o+6u3tx7uprzN3DoZdfoAPuwEC/256njJ4NgHGiyHgoGgN472L7zs2djcm3pNJ0spmIFSV5
EyE4oZS9c0gErMJToF3XLUfP/M1HwlGWGooWqCi92DW+3ZOmJ76ptyM81t0RHjWrF2AIrBFA01q6
YVQC8Wjy9aPhaLFeZK5hibEwSbDfPGDNrZpiQ+vubScPkS4RGUN0aLpKdKL/aSsk+7LV0XBUbyNk
69nGG3Ip03iTyhxbDt33lERXNQmXmZduuimJH0lO/oGpr70f9XbvIhZxH6EfFuPh838ipsjJGb5q
5AUXSd6lcyN+OGGYio0B3IzU5tyo2bQEcYBk0aJDJkom2KbDIDXz1WSo2V7Wnt8EL0SjbHmwDI+8
adUapqJ02iU+dIdWOJuYjGe1Nae+ISLV7V+aJJXheFaFDLz1fyV62Q1JEhqKNT9ZZeclT4jJYJo3
luhkYHTM4FGtjYStZ1Ws4oR+UbPixTPjdCe04OltM/K8JI/0lL/FfuwzTvj7Otji78Z/XmZ7zgDf
Z8xdczTvNLz9ZtEYQHdRU33aHEPTA12HgSPX4UyQeQV2OoShT75FLqZBrewRkI18BgdjbRGfdjV9
sMu+r9HuaGi8CWw3cx1CLskdggv2Fmci9i9sT4Ze8YVcRLMDY+Qorqmg62VBWu0iqQ7Nx4iLsjgC
64ylyQSTcVglTV8o0cmmmWCX87zWhhu6OjZh44Vhvo1ZceGLzMEJk/GMmfchXm2E3xiz9C3pRz2R
uqLQmcM71JRnppqbiz3kzMt2WeOyZAygu9hmvA03HTPbVHfm2OgSpBKP0a2DL34XTXxtZOkgWQSO
aGVfiN9t5DOmL59eHFmgn/oTv2m7QvNXnrb1tn1kgPqLe4BcbN8AeNhqcTTTMfJTq2Bbz/BHU1cG
496E72Vy+E/x99n0spgefTrzxqJ5GKdyTo8u2pcGRM/Kywsfk3HMl1wk12mxTqYt3k/2yzY5ehvR
K8ubOo9CmM6USyMdvqt+etzqNudMeC7cIgwvPmzpW9KPuoI7Qb9NW/zwov/qAXrs5vuCtryFRMeq
NS6LxsA+pAFfMdsG5KErCloBQXeBVDN9ry0IaAUE3QWCIPUKvmKGIAi6CwRB0F0gCILuAkGQPeIu
ZD/PDfqSxXEZ1nmPP1kY5HifWkXJ2hJhlM2K+XZKDVusDodu6ygb9G6BfC3BE6FPZrVFPLaq5U+Y
mSj7eC6ggqqVFbkWAL9itMXxfnV/hXgwbBSMPL5FNnLz/uQ+C4PRZPmGQ+mFm//zsb/K993teF+p
Eyq+vvTDE899Lf2x335j45K1pROiU1Pldbn2vtrpODVFFSnTssNQ6yjbt76y1cnXEuba38kCuA7N
rliNQtlmzcqH0v8V7F7M5j6YfJMULGT+6A1Vf4w1+L2m6985NpvfNSd8awbNrG6jS9Xb6JleYqOF
Sjb6ysf+en/ZyL66eBLyIERX7PEjVJ9HBBCI11W1ecmI4eBnXkaFD5Ea37WCVDSfElRIej0tzC17
vfQhe64ZrHAUz/JetUY9U9iD4L6IqMWvIG0LHpGnnQsSv18zNUC3AYuJwGJmxMqtI3Rl27RYHZGI
5OWf1arQ2B5ttysf3mNvSmaN93CNSVLlBJAFLqjHCNHOtzkehHFS407tPeGC+wfQqj9wuxJakOTo
vnsQbXbzNlKpjXKVbCTsOxs12j92CzFn/AhXr1emj8KrcB6oGczYB7PvsqUJ3Cc4Bmfhav+34f6+
l/LsaP5taO656DtmBaWBJ3x9tXoHVhjunQG190NrRvyKP/MPKCweRbrv14G+AzUzsWYDFhMhPZe7
NlDuda25K71kSdt7JdtzUYvVsToR+mNW5ZP96ebe9O3KB/fVUAyU0NWiEAFuoV883O+Z69Da1c63
cTLpixAFWIXlL5AN56MqyNlJLeezcHM/bsw3sJEeR6WcjdaojeaZjT6zr21kcxdLw9B/zud4H5SH
8dcBbhD/+SX2PtWKEftAYW+av1ZcY3oCLoAHAiltfqexJwITYHOx0+PA1+q2gQBfh1Y4ZsavmNIj
U5Cfd+VfqF1YApsNlLvtMTPsyvJE1VbgcxDQYnVMtevlJiBQKbZHtfK1ZTOcJpPgN+2Nsg0Nv3xs
+BLo7WrnW4eDF2nAKEik+3v/HI75hE7PYY65/nGQ9uWNvGcgDF+paCM9jko5GxUSgf7erzIbPb+v
bWRzF+7rY8PQ+4A9NwzScTJPJ/Iz+eFZ5kzJMX2nRjPF8etvOGtIEsSI9Y5r/pnFnjjusBop0FCL
bkUJE8N/l1xJnCnA0JChc5hl+hP997XX7mlWmw3Eo2uv60oUKTuZyKrZxOQqPDVk2E4rNzbc331C
uS35jDOJz8jZ+GP2Rlk7w6ECT88pa1c73zqp5OPBeCNksu4z8I/weG4yN7dyjXnZBOzP97TPxB+X
/z6xro0KJTZqYzaaPQPfqQMb2b9IlRau/1wPDKPHj4hrL/C7wx8Iszs4jxbFPpAWr48R9xAH3TYs
5EMTyLbYEywpZhRI1tCGEh9+IOyRSuJXgDzz88uh5ZrpcdKKhJEuiplhU9YTagl5JBarwxG6KnX9
ERrb43blg+QavyfkKglXRnzUsKKC3m7cHrDBnc5lGpqsYfLisnugna3P3HBgX7oLyV3eRiuWjXLO
4CLERmnDRvQUHNnnNrK5C09Eki6Ayx4/IgtH6K7/x3AcWBSQ552xDzwRRfoRqfEoBDtYQmcXMZMC
Yy5rscYiADRBm1bg5JHabEYYU7H++FRR/Arq9L1DTTL8Yc3USGg2oC03aZEkyjGX6OXmbLE6QPPW
IAz9xVtlAuVsWj7MkZPoKfmStXXA91L420a7+vnWygj8jBSaB4Eb6WIn7Yt5SLSx8fKreIv8s4h3
/10NPLERX2qjkN1GK2Vt1PZLZiPFslFiP9rI5i5ujmS4v0z+1B4/In81/S3qFuIwzOJmF8U++Fny
E+6TyQXoT6S1r4+aloejkLrydZEuONi9itHTmdEFSA3f/LHWXHpkvlb3LkB6AjipKH6FN/E+WEwu
tV95pmYmpjZ4Y4HFRPAmFl+uoKx7BWJuW6wOCo2t8drI0p0j/tuSr6E0QGKc+SAbbT1X5ZMfeDGo
t6ufb62Mr6Fj+ecC+N0nlkenAWKNbhAW2fdj7ZfX7vzq5Xf2n7sYL28jXj45vIGNFh+0bMQmxPZL
+9FG1byRKsOhgV/MVS2S806OPzWSKXcR1/nfrdgNBDPKlpRBG9WjjapxF3yh0buJew6xj6+C2ztb
zpE4ImwjO4FvTtiSMmijerQRxrtAEARBkO3iU3XabxeuLhBk09TpZYMvsCMIgu4CQZBtdBdJ3nw+
xWt+8mmfJA8nlImjQH+2nOK8VkIkglZFkP3vLh40/l6v6u0zP/VqH9IDmXej5R+bWM7eeActiSB1
5S5U82UF8w+7mZ+4MDwksbWD6OMVSHo5t1d/ToUPw5AEAY5GwtAp8Bw5IAliRIKzvLEQ0erzgox2
R5A97i5cr5i7EnO1kHxb+50zo2CsCaEn4IH53HKffneYxZBo6fEJPcabUM2DF33kwKWSaufgGWeE
i1Vv/3m0O4LsbXfRJnzU+Jg23zpPtxbXmJqDH4Ayejagv7yqocDEJPToBz3QPUGjNqzJauJJedVZ
f3oCnkS7I8gexDbzZ/xVhYwhniQUvXRuxA8nos70iBFZKxYmBzQWV0d4rLsjPFpUP1JAuyPI3l5d
9B2ltxeqq3Ya3n6zKEmWTWGNWkiARsgmJuNZ7fVrMyaGKtcmQg6CINvnLljsoKjti9B1vxLNdjkO
PdB1GPQgyEaUiwsQcknuEPkNNHhIsJNltnbB19DuCLK33cVmWEh0OG9JTHVnjo0uGbcnRp/OvLEI
R2hMoW8APEzTvpNIa2GKGjNX+9HuCLIHqfUbqRjyAtkHROp0FLtq3F4chxqCoLuoDoyPgyB7FnzF
DEEQdBcIgqC7QBAE3QWCIOguEATZiwTQXSDInmdpqSbNrDj9hf2L1NRGj2xpBVJaYFP918a1diM7
qDT76/TidihrnRin/JR5rGVZGqS0I7Fyff3AKmQNAhBTgIGh9zmFlcBSBXdR1UBnw4X813/piXvN
W+xg2+Jm209twquwa1mskG5k2TQQbbnl64tFIlK2dDGF19M+p8HpL1wVZ6mUPnmYE0uq3OhI7cUh
s9NKb2ptU7WyYgXhYpl2y2lQrn5JOV2bHVid7a4QsDuuzb/VRoVYY2HF9sS7q/IspS0hrIlFXGeM
7i12WOnNXWubVjZVuU5VG0hH/VS5xcb6jWwTu+otjd3wzkhNVODWfAvRdVcX4objNLXzS3qkoiMS
S9yBeY9B3MhTlNSvVEPcozetkE3eu/AuAGy4GVln60z3KCnzF7IHlk7ieuvDdeuLu3N9htQK7yJs
4C6KbmCKFYYKjpia7EW2Q3KlcrheQIpweosKz12k1jnEncju9kOpyiczten6qfW3o8iOEQjsRKuu
kkEgOrcZYsnNLi1BTOECY5d5C+3+Y6UTlhLLnjMr11lf3744Trbtlgae/bqkAU867otueWNSt7uX
eo2mhQ+B1/mKZOdqI3sPF5qgjhFvKWtTZRBcXSAIgu4CQRAE3QWCIOguEARBd4EgCLoLBEHQXSAI
gu4CQRAE3QWCIOguEARBd4EgCLoLBEHQXSAIgu4CQRB0FwiCIOguEARBd4EgCLoLBEHQXSD7h9Su
ErPN0v+1njqbQneBIAiuLhAEQXeBIMgOg3+WCNkL+3BkB7F8BP6dEWTLB9VteZ1tnb+2SnqqrjqL
mxEEQTYNugsEQdBdIAiyteCtTgRBqgRvdSJbRcq63Xkrd9ms6qlt+GvNDum3LX5r7iKmtvWvUt9e
P7UeFmuI7gLZquEpmpdR6raq2wRth3JbcImmtlyn7UC87R6WaIj3LpBtcRw7NMxrsjDYomt8F/ez
UmVcXSC7alqr6Z5pX/ZvK/pZqSK6C2T/rU82uhRSIvbzlsDNCIJLH+wnugsEFxfYT3QXCF5Ft7Wl
x37eKviYFrKFA9TYL9/6cxekZmo71tKWclvxtMOWXOjb0s/iHt9eD4tloLtAEAQ3IwiCoLtAEATd
BYIg6C4QpAxylWk1ano76+32tqqkScBRi2xMpJMwtZni73I/edY8nKL/SvjFeHVpFdqYMn+28NnS
HBuKLz/oTPtWvqxGVvkGuxjrE6l360aZiiyslFOvAmV1rGDKGoEPgSNVEd108Usf36hQtsq0jRBX
l9bXtdmfK0obiK7XI1LeISZqr3fLRkkArMhS9eUHohXl4GYE2QO0CRwvgacNVAGSXk5IkukO2P9I
8ymIuXkhaJY9uWpmmjjqRLSsGMd5gvY0U6IHkj7Om2Q1gx6etAyRFp5XmJwWy1vkmLc4pUIwEoO2
U6xyCw+qz+1X2Ywc/i2S5o+BUtDl6M2ofs6nMt25mE0/Wl7TwdJXKxNx9EYnJrg9IniSoHpom0yi
3gXRAxLPCQor5wbw36PbgfXLo0Ib0ZhUo8VFnheDPEc6KXt5n6y1JfLumKmnLPCiJgfdBbIH+H1f
zpcBJQ93uOF+T85zv21b+xyc92dfedjceV8qs3J11NEn+EF/7tV0UZom8Trcv5CbP8kO0q9mF4bI
77WZhRYq58aaUawl97Y26d4Jq4nfgbw2+V6Ygda31NlWS+ivHpKlvC5Hb8blzr3ItHzu8nmbfpYS
dn1pmbJrko/LqncZuCV4jYfWF1Wu1ZZ3HdLenKw93EQ6Odv4M00u65dyB6hHPgF3fJOlrc4sZNUZ
Pyn1/GJ2TtTaWptZGjT1fF6YWdXkoLtAdvfNiwidMf9hDuQQfF+FHA+ecZjwWAXGJfihqtz7XaP4
wd/1lUopqqNNutln710p1ySR6HGDoG1PVk6AQG9rTEtCiMqR5o21Rd6tLfAvZolWOcj9mh19WIJs
q1GZ0d5wD+c25WjqTECAJ7+npBPjZfWzHZtlSoyiCNQoF38PLhDx3TBh68yEBG5VUayU+afZekfr
F7Gj+nwecloLpGd9U5IcBvgyyT1ptCqETT2/bPUa3QWyq+9dROm8qrb4BIAzeVibhZAE0ppVgFyz
qUKgPWgUzy3PlkopqsNYgMfbZ8o1SSSGyAWplVdbviXoiXSNIZlL8tV0QWvz3lVYnV6V84q9csEm
z5ubsuQY6hxvMIWW0c92LFU0itxcIBf8vZ+F785BmFRocHThJ2st7arlG0fY2kPrF7Hj6lRezp8x
G9AaGSC5MXurup62XqO7QHY/zYU5PxnDTWITWfzLIGvDx/jGz535tbdkpez4OrC0Dq1142JnUZrx
KUEuSO1aa17rtt3PbJLBuASnYWqFfaZaSU0dTeZ1TSvnbI1nXZ1FcuJEnUJ5/cofl+WuhlayxZAC
LYpWoeDowvHlGe+f2syx2mb2i2jskpo6XcWeqFhxQ89Geae/XEV3gWyC/JxCl/fcfWTl4P5v6CKr
7IQiG+8deRTpwucd5eMxucOx8RBYnbhWJ8YG/5diUmjNlHNEBk4yKxFHIGmLgc/N32u7J8B1QdCc
wKVrIhPEfZoD7jOcWYifB9Fr1WnLv5NTDTkJ5mGyR2AsW0a/isd6PSdr/ztOtw7f6yaX/covocvj
6LegSA3ft5V+O231i1PcwK2UrBi+pueabel6Kl3Qge4C2TMsHvg0HTHvxclEmnqIz6bIXqL5oHE1
HBC5wUec5Qfbmxyr91ZWZ1Grwx+kaf/8IN+8aMr54UFIZg4alVLNvOJnn/oPtNvG6nTWYztqdbOr
6L3x9+BH49bFN/9+bsV2/2T5PyS5xZDjYlLzWe5Mvox+FY/1ek58jx2kIl+JTRCJp7jcvKPfvofd
mUX7Fstj9eu9gffAFSq5Jdzfwi2/Rryp2Zau5+s5foevV3wjFUHKIR/JZNEK6C4QpApalAV84hnd
BYIgeO8CQRB0FwiCoLtAEATdBYIg6C4QBEF3gSAIgu4CQRB0FwiC1JT/B8zOYcc8EufFAAAAAElF
TkSuQmCC
</FILE>
</FIGURE>
<FIGURE FILENAME="Forest plot.png" FILE_TYPE="PNG" ID="FIG-11" MODIFIED="2018-05-29 21:04:25 +0100" MODIFIED_BY="[Empty name]" NO="11" REF_ID="CMP-004.02" SETTINGS="SHOW_EFFECT_SIZE_COLUMN:YES;SHOW_WEIGHT_COLUMN:YES;SHOW_MORE_DECIMALS:NO;SHOW_ROB_TABLE:NO;SHOW_RAW_DATA_COLUMNS:YES;" SHORT_VERSION_FIGURE="YES" TYPE="FOREST_PLOT">
<CAPTION>
<P>Forest plot of comparison: 4 Pull out suture and K wire fixation of joint vs 'New method', outcome: 4.2 ROM (full or partial recovery).</P>
</CAPTION>
<FILE>iVBORw0KGgoAAAANSUhEUgAABCoAAACACAMAAAD6Q3hjAAADAFBMVEUAAADAAAAAwAAAAMDg4ADA
AMAAwMD/gADAwMD/gICA/4CAgP/g4OBAAAAAQAAAAECAgID///8AAAALCwsWFhYhISEsLCw3NzdC
QkJNTU1YWFhjY2Nubm55eXmEhISPj4+ampqlpaWwsLC7u7vGxsbR0dHc3Nzn5+cAAAAAADMAAGYA
AJkAAMwAAP8AMwAAMzMAM2YAM5kAM8wAM/8AZgAAZjMAZmYAZpkAZswAZv8AmQAAmTMAmWYAmZkA
mcwAmf8AzAAAzDMAzGYAzJkAzMwAzP8A/wAA/zMA/2YA/5kA/8wA//8zAAAzADMzAGYzAJkzAMwz
AP8zMwAzMzMzM2YzM5kzM8wzM/8zZgAzZjMzZmYzZpkzZswzZv8zmQAzmTMzmWYzmZkzmcwzmf8z
zAAzzDMzzGYzzJkzzMwzzP8z/wAz/zMz/2Yz/5kz/8wz//9mAABmADNmAGZmAJlmAMxmAP9mMwBm
MzNmM2ZmM5lmM8xmM/9mZgBmZjNmZmZmZplmZsxmZv9mmQBmmTNmmWZmmZlmmcxmmf9mzABmzDNm
zGZmzJlmzMxmzP9m/wBm/zNm/2Zm/5lm/8xm//+ZAACZADOZAGaZAJmZAMyZAP+ZMwCZMzOZM2aZ
M5mZM8yZM/+ZZgCZZjOZZmaZZpmZZsyZZv+ZmQCZmTOZmWaZmZmZmcyZmf+ZzACZzDOZzGaZzJmZ
zMyZzP+Z/wCZ/zOZ/2aZ/5mZ/8yZ///MAADMADPMAGbMAJnMAMzMAP/MMwDMMzPMM2bMM5nMM8zM
M//MZgDMZjPMZmbMZpnMZszMZv/MmQDMmTPMmWbMmZnMmczMmf/MzADMzDPMzGbMzJnMzMzMzP/M
/wDM/zPM/2bM/5nM/8zM////AAD/ADP/AGb/AJn/AMz/AP//MwD/MzP/M2b/M5n/M8z/M///ZgD/
ZjP/Zmb/Zpn/Zsz/Zv//mQD/mTP/mWb/mZn/mcz/mf//zAD/zDP/zGb/zJn/zMz/zP///wD//zP/
/2b//5n//8z///9BjlLGAAAXm0lEQVR42u2df2wb133Av/pxdzySlnQnqrGcppUstwOa1ENlxRJF
KkYop5nhAk47D+iKtUvzR7MVBbKibtB/Ci/bsBQZ2mId0iVFsSAI2i1bNjRenaSJzdUhKVuMog5d
scGbfjk/LKeSjpJM8kSeJO69d3e84y+JkiVaJL8f2BL5fnzf933v3vfeu7v3VYMECIIgm9GIJkAQ
BF0FgiDoKhAEqTdXEQgEeN6tWV/pvwJCziJVPeJWmjF/RgVBK5Jlp+0E7yxI9TihqGq2OjnCrE8l
9GRdVTcUWtjfwsIlLFZgZYF3eoqqZ+aV188ah52OolbKUCQvbD8n68JQzXtGkyC09UbjG5c5OxAs
TDwMwa23phyAmc689vNJpm6AXKy1DdpT9TrBImJL6BlZJz+klfJVL9nfSKYcK3sOXy4hQM8rr581
TxDUkyMrwZJ5x+3nZF0Yai8tQKYgzfxzjo9u4YUWMJJ58oOmdYgC75o1EjmaaFQLBFwiKC0Cf0ah
5TRSTpRJquQSVIiKjras2LsGXcxTEOFSQIYzgl7dTaqf4YUMrS744bQcCHgEkubktQ4Xzzs8vNma
qZcqOnR3khH4FhB8pI5xDTojGJrr7XOG8vk0EZEwyB5EKVSGYtOJSZJFoUUSSCsKbVMx5HjEE7LZ
hiKeoPWbyvL787BGlWI27KAJUcGh2fKK9rMeEWGdWiBE7CFG2enkEKK2vKiT55xq1lDs+KOrqBQN
hRP6PpfY12p8SRsX6WXvbGv/QSNRy5kQvPYedPe94R7vZm5GSSW8SfJh3el7DALen6+bxTL9Rs+b
00TqWXjaGGVz70P3uNs53EU+p3TB8w7vhYMDIhcX0tcGb5oqZPW6wz2YZG0Nn3f1taYsZVrHnedN
zWn7GhS/+CQTdEIwQJ1T17Bzqa8bmrUcndaWfX1rcdJKd5/L1ddlyPm2O5U023jBe4X2LJksx8Yh
fSb5WW+8tZ9O4rT7GqY5W16JftYfIWiivx7ov3HNe4waat+X4kdteccW0skByTSUfvzRVVQEpQu4
wgk9TE5BX0Hyndp31KJC7m4nQ9wxAWxCr97V8jWgg2h6Dp6HfuidMYsJV2DOcBqKFnlcWTObk0nN
iUnqlLJMj3wmOTINamPLI5Ap0OvCHGsB7oXeSbAvI1Iw2ULdDZjtb3gFS/0LkzGp0irrOTrRgTzD
kVZWYHICfEbqF+f0FNrG4zA5XfYi/OzoEv0wCS26DfcNOjqtPFepftbf3YqzVy4xNw8HXntJN9RL
nD1PHTvTAuZBKjz+eK9i947NHY3Rd+TCdLKACOUlOSM+GFKL3iUkAtbgW6Cf622HT/3VJ/1BluoL
Zqgoo9g1odMRpwe+qb/LP97b5R/LVs/AabDOAJrW1gtjMkiHo28d9gfz9SLXGZYY8pME+80C1txa
Vqxvw/Xs1AHSJSLjND01mwt0ov9pKyT7otVRf9Bow2fr2WZLcLW16SaVOK4O6jbMHBq18hqvyiX6
WXf3KjxL3CH64dlH/S/8qRQjB2bEvK4GQwGSd+HsqBuGTEMVHH+cVezesdFScRnCZO2cN9lQiJIR
ttAwic0+EfW12sva85vgpWCQTQuS8MWrVq0RKsqgUxZ8H9ILpyJT4ZQ+1zQWQaS6/eFIVB0JpzRI
wDv/W6CX3ZAkoSFf8+Nldl52+JgMpnljgU4mZsdMHtbbiNh6tukK3OntYja8/kVqQ4DFf+43H3uI
4mDXZv2sG+bdA8xQX77xnxfZGrNFGDBnskM07yS8e3XD44+uYpf16cgZXg7oOQg8OQazHuYR2JAQ
T3/2HTKQhvWyh0Ax8xk8jHcEXPpI+niPfS2j38HQuQrsuF8HX7PM+eCcvcXZgP2h7HHf6y5fM9Fs
3zj5FtZVMPSyIK32kNQczceJe7I4BBuM56kIk3FQI02fK9DJpplol/Oi3gYHPV1lW3hxZGWW2fCb
7zBnJM6FE2beEsnbpJ/1Q+yySq8YztOv6j5gfj7UnpuX6rHOyYLjj65il3E23BTs36d7E0fGliEW
eYQuF1zhO2nipdHl/WTyN6qXfSl8l5nPmLl4cml0kX7yRn7XNjpXLz9p623n6CD1FR8BMtC+B/A5
q8WxRNfoL62CHX0j98UuD4edEddrdD4a/rBNL4uZsScTby9lv4apnJNjS/YpAdGz9LTCxWQccUWX
iC/I1ylri4+SNbJNjtFG8HJyC8fR4f+YbsM7iA0JHOcN2fI26WcdwQ/RJ2ZL9wwduLKPGUoY8Njy
XIe61qxzMu/41yANuF1sF1BOX1bRCgi6CmSzGwLriyJaAUFXgSBIvYHbxRAEQVeBIAi6CgRB0FUg
CLJHXYXiFvhhVzQ/rsIGe/GjmWFecGlllKwsAUbRrJDrdqlhi7WRo9sGynqcOyLfEaA7SD2BR23V
ih+sbKLiEvgWDTS9rMS3AbhVsx1OcEdrK0SDaaOOgGOHbMQLbq3Gwlg0WX7hQHzx5n/f/xerA3fl
7D3qhpJbkX469JOn4vf/3tubl6ws3RCcni6uy7UPV07H6WmqSJGWcwy1gbIDGytbrvy5zvdSAM0H
LqxYDULRJrMVn+7/L0/vYir98ehVUjCT+PLbmvHKpufHTde/ff9fru6Zg70zJ8y8YaO58m10IE5s
tFTKRs8cmastG9lnFY/DKojBFXv8B83lkABE4nE13d+aMRjczMNo8AlS40dWkInWE6IGUaejjblk
p5O+OM+3ghVO4jnBqVWoZyp7udsVkPT4E6Rt0SEJtHMecl2smBpg2IDFNWCxIIptvvIYynbosTYC
AdkpPKdXycaV2Lb8ObbjMWXupTUvjhovgiLyHiO+h36sDTQQJyANd+h7fTPc89BuvES74luUxWDN
vWD2263b6HFqo1QpGyk1Z6NG+8deMZQb/6G536nQ19s1eAGoGbIxGObeZ1MS+JSYc2Jmrnh/CPcO
/HyVfVt4F1r7zruOWAFl4DHXQKX2sooj/bOg9X9i3Yw/8WfuQZXFk4gPfNAysK9iJtZtwOIaxOfT
1waLbSGbv9xPprL9l1N95/VYG2uTvj9hVbJxJbYvn7viC4Hqu5K3xZ8TvdJBr2PeiO+hH2vzQNKN
DRlYh+RXXAvwsAbK56f0nC/AzVpciG9ioy79uBSz0Rq1kcZslKppG9lcxfIIeM+6cvZ1CjDxFsAN
cn35GtsztGLGYFDZbvFL+TVmJuEcOKAlpl/XaeyIlkmwudeZCRAqdZtAhO9COxzJxp+YNiJLkJ93
rr5UudACNhuod9ljQdiVFYiq7SCkoUWPtTHdaZTLxpXYvnx4Gvzwbfi+vUG2gBGSR0YumPE99GNt
wMPLNNBTJtLi7X8CjrjE7hcP8szlT4BckzftnoaTZIJQykbGcSlmI4jEvf3fYDZy1LSNbK6Cuz4+
Av3H7Ll+kI+S63NkdXZ1ZI45UvKd7pHRTXH0+tu5NWQZQsR6R3XfzGJHHM2xGilQkY26QcLkyA+i
K5FTGTh92tTZzzLdEe+nOiv3lqrNBtLh9bcMJfKUnYqktFRkag2+ddq0nV5ufMTbO6Teknw4FX5U
+bvII/YGWRsjvoxAjydpM2Mca4NY9NGOcCMkUnOn4Bl4ND2Vnl+5xrxrBJSadBWnIp9XUuENbQQF
NvIwG3Gn4O/rwEb2h6Xy4vVfGUFdjPgPYT0QAuf/mJ/dsXk4LwaDvHR9nLiGMBi2YVv2m0CxxY5g
SSGzQLSCNpQF/zG/Qy6IPwHK7K8u+pIV0+O4FckgnhcLwqasw9fmc8gs1kbKnpGNK3EL8mVu4iO+
5oIQY9pKZETVzPgeOUEvuHg63mDEy6CiDyW5wU42J+NgX026Crm5uI1Slo1S5njI2ihh2ogOo5dr
3EY2V+EIyPI5aLbHf0jBIbrKfwWOAovi8WJuDAZHQJX/ndR4GDxd+t3hHmImFcabrUka28XfBB16
geOHKrMAYUyHvOHpvPgT1OE7Tzcp8McVUyOi24C23AS/M16i1Hykn5+3xdoA3VNbcSVuRb5ADqBQ
8DS73ef6uf+HZpsr+rHWy4jCrOxbAJHv+A07YOoqRDrYufJ/kTblzYCz9kbCPLGRo9BGg3YbpYra
aLSH2eirlo3CtWgjm6u4OZrg/zz6S3v8h9Ur8b+lLiEMIyz+Yl4Mhjejn+GORxfBG4nrj4makiNB
iF3+rgTGn0mYGTuZGFuE2MjNV/Tm4qMLlbpXAfJjwMt58SeckQ/DUnS58/LTFTMxtcHbiyyugTOy
9FoJZbkVCHG2WBsUGjPCiiuxbflk8dwAkQnme2x09AnK8ZGXPUabxrHWy7gaupK/EsHNLT0wNgMQ
auRAXGJOvvPC+h1PXHyv9lyFWtxGV5TjH9vERkNJy0bsOWHnxVq0UTk7SxU4MPjr+bJF8s6piW+N
JooN4Lr+yxK3H09C3ZEyaKN6tFE5rkLINDq3cI8h9Ok14JxzxZxITiRspNK45sUdKYM2EtFVIAiC
IAhyy/x+nfa7GWcVCLIl6nTI4CZ0BEHQVSAIsguuIiro75+EnTzvNl9wdOlpsoMXC/bf6wltJ3in
lVBbm/QRBCl0FQ8Yfzv3gbVrrUf1/aCas19Piw8m3g8Wfy0imbrxHloSQerGVWjm5gM11XnVeAXi
QSOJ98ODMpszSC5BhaiT55zGeyiCH07L0MLTSBYGGYEnX0iCFJDhjGBOQPT6gqig3RGkil1F8+vW
5x5j30H0Xf17OhvFYl30PQbHFtLJAeNOMIsB0dbnEvvMXU2tw+dd5EuzRqqdhadzI1SsOb0voN0R
pHpdRYd4X/ZzKAH67Yd4e36N6Xl4HtSxMy3GJlRjIgKTU9BnfOmD3kkadWFd0SKPK2u59Wcm4XG0
O4JUGbYrfsKdDffSMewfXyxRQwbwBS+cHXXDUDA3PWBGxAr5yRcaQ6vLP97b5R/Lqx/IoN0RpHpn
FQOH6e0E+klZbjy/uGG1k/Du1bwkRckKa9S39TdCKjIVTulLmWxMC02pTHQbBEF2x1WwuD9Beu/x
RdhH98Ns+Ngz1ZPz1QE9B8EIWGxGqTgHvmaZ85HfQAOkeLpZZnsPPIV2R5DqdRUWX/d9MrDx6xGL
ka7cWxDTvYkjY8vm7YixJxNvL8EhGg/oewCfo2nPROJ6iKHGxBUv2h1BqoxK7yzFkBVIlROo0zO4
ucLthfFUQxB0FZuDsW0QpCrB7WIIgqCrQBAEXQWCIOgqEARBV4EgCLoKBKkWlpfRBuVif1ga2+x1
LL1ATA9EavzavNYeJHZ7Y6mWa7Ice5fdq2LlrbT8wxYjXwtyc0Vk1bXnxgADONevqyjjVDROHPLf
+GUkVpmnkG6rh4ttx95l96pYeSut8LBJhbm5ImJFG5BiOHjQVegXj5gUy73CxIqdHbFqPGWq43q4
VdNK5XZOKim7mIjcolKlLFiZCK0/204721EtWJOuInvhkXKvMFL1jrqqdAG7ZFp2AdiCbCm/LlRk
8VGpsbX1dnAPSMG5IW02g45V9XitminQFm6sxKRNO2d4/22JsK4cMbxEoKsocAGxwlOXnb36L2S3
ndQO31iRbr0uugl0FbZzc4NzqxZOmNt5VYztWvNlTCoqIAKpTRo3WmEU/VoDq4/bOhIkSQL0FHuE
lhZ0AduaVcT0UzlnaVGwVDYSpFj1TixiUEXKl23omPnCQ2EFyXyoVVSalZsrIsdhWHWr+cgj26cB
D3p9s8EEYuO5Rd2uUer1CQi+2F33vqKi1ZDaWIAg9Ye0rSxcguCsAkEQBF0FgiDoKhAEQVeBIAi6
CgRB0FUgCIKuAkEQdBUIgiDoKhAEQVeBIAi6CgRB0FUgCIKuAkEQdBUIgqCrQBAEXQWCIAi6CgRB
0FUgCIKuAqkGYntKzC5L/9d66mwMXQWCIDirQBAEXQWCILcB/JNByF5fdyO3Ecs/4N8BQXb0hLol
j7Or162dkh6rq87iAgRBkC2BrgJBEHQVCILsDHhbE0GQMsDbmshOELNubW7njppVPbYLfzk5R/ot
i9+ZO4axXf0L0bfWT72H+Rqiq0B24tSUskModkvVbYJ2Q7kdGJ6xHddpN5BuuYcFGuK9CmTHx+Vt
OsUrMiHYofG9h/tZqjLOKpA9czmr6DqpJvu3E/2U8F4FUhfzks2GQUzCfm4LXIAgOOXBfqKrQHBS
gf1EV4HgCNryEh77uV3wFSxkh05Oc328/fcqSM3YbsyfLeV24m2GHRnku9LP/B7fWg/zZaCrQBAE
FyAIgqCrQBAEXQWCIOgqEGQPo+ylhpW90ucmEc8MpNoIdBOmyy8+HYitsN/llf/1RJGiJMWeuFUV
urvf5375DyWEmfxgtby0Ut3M/nz2zVRhjg3V9XXH9OZ9tpcfwRe7kSokuKXSYYC0xpVfPlVaznZV
oMWl45sV8gbLS9sM6Rvxjc3VcnGosM8bNETL4wIEqVo8DkGQ4YQG2glQRMFJJtEBYP8DrQ4I8bzD
w8rxAL8wXgrQXJxbA0cUOgIdoDnYJbdNEJ5THVyI5Lp5l0bqEwnyVwQVIOrkxSitxcu6nHxCIueQ
qDwii8gmtbMqSA6QBV5Us2Vj69nMLDl1AnqWzHMnQvY0U2KbYOjPWnbyjjba0xN8KKuh4SnSzFM4
iGECHog6dIsQGzkFF1toBIbOkjSnBzxuQ47RjNFforshTtePlkdXgVQv8TdSi6ch8iH40Ai84Eg5
PmJbWF+HYXf6Df3iSn4O/Y0+ZNvf0fh24B+EfxxJwyV97K/PXvhq5/XlYZIbS7/aTq6u5Pq6+p1F
MhDvdaQd95J0/saCLiefTyuaMwn8MlwSoP1lKtviOiScaSX74pLS1lRYP6dOUL+wJ17R/u2v89IY
52YN/VnLv0jrbugnF18gcl69kV2oSKl3dQ95CTpIL5f1Xjb9BF5cSs1LllBXQknEDDlGM0Z/Ye26
O27Tj+Wiq0Cq8WZFgF5pV4ZAnIDzaSCri3OTMNFvFZiQgUs9d/dKNuGIzK6nn28HJQUfaHCOX4WH
PmBZC/KQd0oW/WQWzsF9xupjRhZ95MI8AZNk6pGalN8qroIqguKDDx6Ccxys9MKk1SBMytCsqeqK
WXx/6lJhR/LqMJqHVfXVYr2+Rzb0Z7cPhiBGNIRpeWiCaHiPPJOdU3xfnxF8cA6+xK/BuWbTIl/n
QLQtguaSd/FcVg7D6C/pveLP1w9dBVKN9yqC9CKotblEgLtXYW0eMjLIIasAGSyL8GjnbDbh6Ovs
ejrBRrj6BXh2RlM0fabB6eUJPpKbyQqgCUQqWTYQ4UeLq6C0ZhxM3o/mwU8KN+So8B9rbZ2aWTyt
Hi3sSF4dxruu1v0dxXotm/pToq1uh6Uo+WUuQLTEN/Xa6rOwQnr5zIRZeZBUttkIOrRpS469v1lZ
dv3QVSBVS+v6a8vktObavgMQUUDRz2nzsR+XuHG+2yo89E06SiJkhKdA/qnEyXxXs5wnMExy0/YE
KpUMkQal1MPEOxva3yQqPNuq6oUhR4Wj6qzTnV9FyW8gk5csJ2+4l/PSzE+6/pT7GvibOVKjxqd3
YCbJPsvNbc/KXJd1EyOS171008E8OUZ/i+mHrgKpXv5o4W66bud6nwB4SoRDT5FTW1a6jNyvhWTf
uq30kw+SH8ICSE6An6k/g6Z0weO/lAZvktxQdohyIvSQ+bcwDl3FVVj/nwk6pZeOED+08hvoEYi/
CWVVENX8KYNNP32CT+o4snXCrGFRlt+HbBoZrCE1W8nQn5DhJmz6Ew2PZ+ce8uL9TNDLKxfhZVsv
n9JAtr0coWnvr2imnEOKrb8F+qGrQKoa775Oev7+NkKm2N52fsVLb9XtN28e/tMDQuuSrTRHb+8t
fJRXyVA7NtgC3OB8vsDVNv5JFxl3+7OrjHYhFSO1Tgkl3ipwPcJUeD18D6l9gk8vACwFOk0VXJ/j
Eou55S399BaNOsOsDscafr2fb3Vl5TTvh2DrH5jj1NCfSurb/yNLzsJDgk0uJ7DVVsvgMfjDQesp
sbeNT9rul7S55DfaTDk/3W/rb4F+FNxZiiBIGeCsAkEQdBUIgqCrQBAEXQWCIOgqEARBV4EgCLoK
BEHQVSAIgqCrQBAEXQWCILvJ/wNRsjWpSyuu5QAAAABJRU5ErkJggg==
</FILE>
</FIGURE>
<FIGURE FILENAME="Forest plot.png" FILE_TYPE="PNG" ID="FIG-12" MODIFIED="2018-05-29 21:04:25 +0100" MODIFIED_BY="[Empty name]" NO="12" REF_ID="CMP-004.03" SETTINGS="SHOW_EFFECT_SIZE_COLUMN:YES;SHOW_WEIGHT_COLUMN:YES;SHOW_MORE_DECIMALS:NO;SHOW_ROB_TABLE:NO;SHOW_RAW_DATA_COLUMNS:YES;" SHORT_VERSION_FIGURE="YES" TYPE="FOREST_PLOT">
<CAPTION>
<P>Forest plot of comparison: 4 Pull out suture and K wire fixation of joint vs 'New method', outcome: 4.3 Strength (full or partial recovery).</P>
</CAPTION>
<FILE>iVBORw0KGgoAAAANSUhEUgAABCoAAACACAMAAAD6Q3hjAAADAFBMVEUAAADAAAAAwAAAAMDg4ADA
AMAAwMD/gADAwMD/gICA/4CAgP/g4OBAAAAAQAAAAECAgID///8AAAALCwsWFhYhISEsLCw3NzdC
QkJNTU1YWFhjY2Nubm55eXmEhISPj4+ampqlpaWwsLC7u7vGxsbR0dHc3Nzn5+cAAAAAADMAAGYA
AJkAAMwAAP8AMwAAMzMAM2YAM5kAM8wAM/8AZgAAZjMAZmYAZpkAZswAZv8AmQAAmTMAmWYAmZkA
mcwAmf8AzAAAzDMAzGYAzJkAzMwAzP8A/wAA/zMA/2YA/5kA/8wA//8zAAAzADMzAGYzAJkzAMwz
AP8zMwAzMzMzM2YzM5kzM8wzM/8zZgAzZjMzZmYzZpkzZswzZv8zmQAzmTMzmWYzmZkzmcwzmf8z
zAAzzDMzzGYzzJkzzMwzzP8z/wAz/zMz/2Yz/5kz/8wz//9mAABmADNmAGZmAJlmAMxmAP9mMwBm
MzNmM2ZmM5lmM8xmM/9mZgBmZjNmZmZmZplmZsxmZv9mmQBmmTNmmWZmmZlmmcxmmf9mzABmzDNm
zGZmzJlmzMxmzP9m/wBm/zNm/2Zm/5lm/8xm//+ZAACZADOZAGaZAJmZAMyZAP+ZMwCZMzOZM2aZ
M5mZM8yZM/+ZZgCZZjOZZmaZZpmZZsyZZv+ZmQCZmTOZmWaZmZmZmcyZmf+ZzACZzDOZzGaZzJmZ
zMyZzP+Z/wCZ/zOZ/2aZ/5mZ/8yZ///MAADMADPMAGbMAJnMAMzMAP/MMwDMMzPMM2bMM5nMM8zM
M//MZgDMZjPMZmbMZpnMZszMZv/MmQDMmTPMmWbMmZnMmczMmf/MzADMzDPMzGbMzJnMzMzMzP/M
/wDM/zPM/2bM/5nM/8zM////AAD/ADP/AGb/AJn/AMz/AP//MwD/MzP/M2b/M5n/M8z/M///ZgD/
ZjP/Zmb/Zpn/Zsz/Zv//mQD/mTP/mWb/mZn/mcz/mf//zAD/zDP/zGb/zJn/zMz/zP///wD//zP/
/2b//5n//8z///9BjlLGAAAXkklEQVR42u2df2wb133Av5J4v0ia0p2oxnKaVLLVDmgyD5UVSxSp
GKGdZoYLuO00oCvWLs0fzVYEyIq6Qf8pvGzDUmRoi3VIlxTDgiBot2zZUHt1myY2V4ekbDGKOnTF
hmz65SS2nEo6SjLJE3mSuHfv7njHXxIlS7RIfj+wJfL9+L7v+9697713d++rJhEQBEE2oxlNgCAI
ugoEQdBVIAjSaK4iGAyyrFu1vmr/igg7S1T1CltpxvwZ4zi1RJadtpOssyjV64SSqtnq5AmzPpXR
k3ZV2VBocX+LC5exWJGVOdbpLamemVdZP+scejoKajlDkbyI/ZxsCEM59owmIWjrjSU2LnN2IFSc
eBhCW29NPgAznQXtF5JK3wSpVGsbtKfodUIlxJbRM7pOfogrlatetr/RbCVW9h6+UkaAnldZP+ue
ECinRlZCZfNO2M/JhjDUXlqATEGG+uc8H+1hOQ8YySz5oaV1CBzrmjUSGS3RqBYMugSQPRx7RtbK
qaScIJFU0cUpEBP4tpzYewZd1FMQ4WJQgjOcXt1Nqp9huaxWnQvAsBQMejmS5mTVDhfL8l7WbM3U
SxF43Z1kOdYDnJ/UMa5BZzhDc719xlC+kBYiEgbpgyhZkyHbdKKSJIHziBxpRdbalA05XuGkZLYh
Cye1+i0V+f15WNOUojbs0BJiHK/a8kr2sxERYF2zQJjYQ4jR04nnYra8mJNlnErOUPT4o6uoFk3F
E/o+l9DXanzJGBfpZd9sa/9BI1HNmxC89j50973hHu+mbkZOJ30p8mHd6X8Sgr6frJvFsv1Gzx0Z
IvUsPGeMsrnr0D3udh7vIp/TuuB53nfx4IDAJLjMtcFbpgo5ve5yD6ZoW8cvuPpa05YyrePOC6bm
WvsqlL74pJLahGBAc05dx51Lfd3gUPN0Wlv2960lSCvdfS5XX5ch55vudMps42XfVa1nqVQlNg7r
M8nP+BKt/dokTn2waZqx5ZXpZ+MRhhbt18P9N6/5jmmG2vfFxFFb3rGFTGpANA2lH390FVVB7gKm
eEIPk1PQV5R8t/otpaSQ+9rJEOcngE7olXs8T4A2iKbn4CXoh94Zsxh3FeYMpyGr0afkNbM5idSc
mNScUo7pkU+lRqZBafY8BtkivS7O0RbgAeidBPsyIg2THs3dgNn+hlew9L9QGZOKVmU9TydtIM8w
pJUVmJwAv5H6hTk9RWvjKZicrngRfnZ0SfswCR7dhvsG+U4rz1Wun413t+Ls1cvUzcOB117VDfUq
Y89Txs54wDxIxccf71Xs3rG5qzn2rlScThYQ4YIkZ9QPQ0rJu4REwBp8A/Rzve3w6b/87UCIpvpD
WU2UUewa18kntAPf0t8VGO/tCozlqmdhGKwzQEtr64UxCcTDsbcOB0KFepHrDE0MB0iC/WYBbW4t
J9a/4Xp26gDpEpExrJ2ajiKdtP9aKyT7ktXRQMhow2/r2WZLcKW15ZYmcVwZ1G2Y7Rm18prfkcr0
s+HuVXiXmB7twwuPB17+EzFODsyIeV0NhYMk7+LZUTcMmYYqOv44q9i9Y6OmExJEyNq5YLIhEyWj
dKFhEp99OuZvtZe157fAq6EQnRak4AvvWLVGNFEGnRLn/5BeOB2diqT1uaaxCCLV7Q9HYspIJK1C
Et793yK97IYkCU2Fmp+osPMS76cyqObNRTqZmB0zeVRvI2rr2aYrcKevi9rwxhc0GwIs/nO/+dhD
EAa7NutnwzDvHqCG+tLN/7xE15gebsCcyQ5peafgvXc2PP7oKnZZn4684cXDoYPAkmMw66UegQ4J
Yfgz75KBdFwv2wOymU9hYbwj6NJH0scO2dcy+h0MnXeAHvcb4HdIjB/O21ucDdofyp7wv+7yO4hm
+8bJt4iugqGXBWn1EEnN03ycuCeLHthgPE9FqYyDKmn6fJFONs0Eu5xX9DYYONRVsYUXR1ZmqQ2/
/i51RsJcJGnmLZG8TfrZOMSvKNoVwzn8M90HzM+H2/Pz0oesc7Lo+KOr2GWcTbc4+/fp3uSRsWWI
Rx/TlguuyN1a4uXR5f1k8jeql301co+ZT5m5dGppdFH75Iv+jm10rl55xtbbztFBzVfcC2SgfQfg
s1aLY8mu0V9YBTv6Rh6MXzkecUZdr2nz0ciHbXpZzIw9k3x7Kfc1osk5NbZknxIQPctPK1xUxhFX
bIn4gkKdcrb4CFkj2+QYbYSupLZwHPnAR3Ub3kVsSGAYX9iWt0k/Gwh2SHtitnT/0IGr+6ihuAGv
Lc/V07VmnZMFx78OacLtYruAPHxFQSsg6CqQzW4IrC8KaAUEXQWCII0GbhdDEARdBYIg6CoQBEFX
gSDIHnUVsptjj7tihXEVNtiLH8seZzmXWkHJ6hKklMwKu+6UGrZYG3m6baCs17kj8vmgtoPUG3zc
Vq30wcolyi6O9aig6mVFtg3ArZjtMJw7Vl8hGkwbdQT5HbIRy7nVOgtj0WL5hQOJxVv//dCfrw7c
k7f3qBvKbkX60dAPn0089Ltvb16yunRDaHq6tC7XPlw9HaenNUVKtJxnqA2UHdhY2Urlz3W+nwZw
HLi4YjUIJZvMVXyu/7+8vYvpzMdi75CC2eSX3laNVza9f99y45sP/cXqnjnYO3PCzBs2mqvcRgcS
xEZL5Wz0/JG5+rKRfVbxFKyCEFqxx39QXbwIIBCPq+r+1ozB4KYeRoWPkxo/sIJMtJ4UVIg5+Tbq
kp1O7cV5thWscBIvck61Sj1T6MvdrqCox58gbQu8yGmd85LrYtXUAMMGNK4BjQVRavOV11C2Q4+1
EQxKTu5FvUoursS25c/RHY9pcy+teXFUWQFkgfUa8T30Y22ggjABGbhL3+ubZV6CduMl2hX/oiSE
6u4Fs99s3UZPaTZKl7ORXHc2arZ/7BXC+fEfHP1OWXu9XYWXQTNDLgbD3HU6JYFPCHknZvaq7/vw
wMBPVum3hfegte+C64gVUAaedA1Uay+rMNI/C2r/x9fN+BN/6h5UaDyJxMAHnoF9VTOxbgMa1yAx
n7k2WGoL2fyVfjKV7b+S7rugx9pYm/T/Ma2SiyuxffnMVX8YFP/Vgi3+jOATD/r4eSO+h36szQOp
bWzIwjqkvuxagEdVkD83ped8Hm7V40J8Ext16cellI3WNBup1EbpuraRzVUsj4DvrCtvXycHE28B
3CTXlyfonqEVMwaDQneLXy6sMTMJ54EHT1y/rmuxIzyTYHOvMxPAVes2gQDfhnY4kos/MW1EliA/
7159tXqhBWw2UO6xx4KwK8sRVduBy4BHj7Ux3WmUy8WV2L58eA4C8E34rr1BuoDhUkdGLprxPfRj
bcDCOS3QUzbq8fU/DUdcQvcrB1nq8idAqsubds/BKTJBKGcj47iUshFEE77+r1Eb8XVtI5urYG6M
j0D/MXtuAKSj5PocXZ1dHZmjjpR81/bI6KY4euPt/BqSBGFivaO6b6axI47mWY0UqMpG3RBhcuR7
sZXo6SwMD5s6B2imO+r7RGf13lK12UA8vP6WoUSBslPRtJqOTq3BN4ZN2+nlxkd8vUPKbcmH05HH
5b+NPmZvkLYx4s9y2vEkbWaNY20Qjz3eEWmGZHruNDwPj2emMvMr16h3jYJcl67idPRzcjqyoY2g
yEZeaiPmNPxdA9jI/rBUWrzxSyOoixH/IaIHQmACHw3QOzaPFsRgkJZujBPXEAHDNnTLfgvIttgR
NClsFohV0YYSFzgW4KWi+BMgz/7ykj9VNT1OWJEMEgWxIGzK8v42Py/RWBtpe0YursRtyJeYiXv9
jqIQY+pKdERRzfgeeUEvmEQm0WTEy9BE96SYwU46J2NgX126CslR2kZpy0ZpczzkbJQ0baQNo3N1
biObq+CDknQeHPb4D2no0Vb5P4WjQKN4vJIfg4EPKtK/kxqPgrdLvzt8iJhJgXGHNUmju/hboEMv
cKKnOgsQynTYF5kuiD+hOXzncIsMf1Q1NaK6DbSWW+C3xsuUmo/2s/O2WBuge2orrsTtyOfIAeSK
nma3+10/CXzfbHNFP9Z6GYGblfwLILAdv6YHTFmFaAc9V/4v2ia/GXTW30iYJzbii200aLdRuqSN
Rg9RG33FslGkHm1kcxW3RpPsn8V+YY//sHo18TeaS4jACI2/WBCD4c3Yp5gTsUXwRRP6Y6KW1EgI
4le+LYLxZxJmxk4lxxYhPnLrp3pzidGFat2rAOlJYKWC+BPO6IdhKbbceeW5qplYs8HbizSugTO6
9FoZZZkVCDO2WBsaWswIK67EtuWTxXMTRCeo77HR0cfJJ0bOeY02jWOtl3E1daV+KYCbWXp4bAYg
3MyAsESdfOfF9buevvR+/bkKpbSNrsonPrqJjYZSlo3oc8LOS/Voo0p2lspwYPBX8xWLZJ1TE98Y
TZYawA39lyXuPN6ksiNl0EaNaKNKXAWXbXZu4R5D+JNrwDjnSjmRvEjYSLVxzQs7UgZtJKCrQBAE
QRDktvm9Bu23A2cVCLIlGnTI4CZ0BEHQVSAIsguuIsbp75+oTtbazejS0ySeFYr23+sJbSdZp5VQ
X5v0EQQpdhUPG387V1y7luy/ZXiNfj0tMZi8Hir9WkQqffN9tCSCNIyrUM3NB4l056qxq+ARI4kN
wCMSnTOILk6BmJNlnMZ7KFwAhiXwsFokC4Msx5IvJEEMSnCGMycgen1OkNHuCFLDrsLxeu4jf6rn
ur4meU9PyOSiWKwL/ifh2EImNWDcCaYxINr6XEKfuaup9fgFF/niUEm1s/BcfoSKNafvZbQ7gtSu
q+gQHsx9vjE+ca8+wWgvrDE9Dy+BMnbGY2xC1VFgcgr6jC990DupRV1Yl9XoU/Jafv2ZSXgK7Y4g
NYbtip90W+FeJHm4XEQ5CcAfunh21A1Dofz0oBkRKxwgX7QYWl2B8d6uwFhB/WAW7Y4gtTurGDis
3U6orNopeO+dgiRZzglr1rf1N0M6OhVJ61uoczEtVLk60W0QBNkdV0Hj/oS0e49PcN4e4Dd+7Jk+
lPeVh0MHwQhYbEapOA9+h8T4yW/QAqR4u2lm+yF4Fu2OILXrKiy+2LKc6F3aqNpitCv/FsR0b/LI
2LJ5O2LsmeTbS9CjxQP6DsBntbTnowk9xFBz8qoP7Y4gNUa1d5ZiyAqkxgk26BnsqHJ7ETzVEARd
xeZgbBsEqUlwuxiCIOgqEARBV4EgCLoKBEHQVSAIgq4CQWqF5WW0QaXYH5bGN3sdSy8Q1wORGr82
r7UHid/ZWKqVmizP3hX3qlR5K63wsMXJ16LcfBE5de25ccAAzo3rKio4FY0Th/w3fhmJNeYpxDvq
4eLbsXfFvSpV3korPmxicW6+iHjJBsQ4Dh50FfrFIy7G868w8VJnR7wWT5nauB5u1bRipZ0Ty8ou
JSK/qFgtC1YnQuuPt9POdlQL1aWryF14xPwrjFi7o64mXcAumZZeALYgWyysC1VZfFRrbG29HdwD
UnRuiJvNoOM1PV5rZgq0hRsrcXHTzhnef1sirCtHHC8R6CqKXEC8+NSlZ6/+C9ltJ7XDN1bE26+L
bgJdhe3c3ODcqocT5k5eFeO71nwFk4oqiEDqk+aNVhglv9bB6uOOjgRRFAE9xR7B40EXsK1ZRVw/
lfOWFkVLZSNBjNfuxCIONaR8xYaOmy88FFcQzYdaJaVZufki8hyGVbeWjzyyfZrwoDc2G0wgNp5b
NOwapVGfgOCL3Q3vK6paDamPBQjSeIjbysIlCM4qEARB0FUgCIKuAkEQdBUIgqCrQBAEXQWCIOgq
EARBV4EgCIKuAkEQdBUIgqCrQBAEXQWCIOgqEARBV4EgCLoKBEHQVSAIgqCrQBAEXQWCIOgqkFog
vqfE7LL0f22kzsbRVSAIgrMKBEHQVSAIcgfAPxmE7PV1N3IHsfwD/h0QZEdPqNvyOLt63dop6fGG
6iwuQBAE2RLoKhAEQVeBIMjOgLc1EQSpALytiewEcevW5nbuqFnV47vwl5PzpN+2+J25Yxjf1b8Q
fXv91HtYqCG6CmQnTk0xN4Tit1XdJmg3lNuB4RnfcZ12A/G2e1ikId6rQHZ8XN6hU7wqE4IdGt97
uJ/lKuOsAtkzl7OqrpPqsn870U8R71UgDTEv2WwYxEXs57bABQiCUx7sJ7oKBCcV2E90FQiOoC0v
4bGf2wVfwUJ26OQ018fbf6+C1IzvxvzZUm4n3mbYkUG+K/0s7PHt9bBQBroKBEFwAYIgCLoKBEHQ
VSAIgq4CQfYw8l5qWN4rfW4R8MxAao1gN2G68uLTwfgK/V1Z+V9NlChKUuyJW1Whu/s684t/KCPM
5HurlaWV62bu5wtvpotzbCiur/LTm/fZXn4EX+xGapDQlkpHADIqU3n5dHk521VBKy6e2KyQL1RZ
2maIX0tsbC7PpaHiPm/QkFYeFyBIzeLlOU6CkyqoJ0EWOCeZRAeB/g+28hBmWd5Ly7EAPzdeClBd
jFsFPgYdwQ5QeXrJbeO4FxWeCZNcN+tSSX0iQfoypwDEnKwQ02qxki6nkLDA8KImj8giskntnAoi
DxLHCkqubHw9l5kjr05Qz5JY5mTYnmZKbOMM/WnLTpZv03p6kg3nNDQ8RYZ6Cp4YJuiFGK9bhNjI
ybnoQiM4dJakOb3gdRtyjGaM/hLdDXG6flp5dBVI7ZJ4I704DNEPwYdG4GU+zd9rW1jfgOPuzBv6
xZX8HPprfci2v6uy7cA+Av84koHL+thfn734lc4by8cBHEzmnINcXcn1dfVbi2QgPsBn+AdILfbm
gi6nkE/KqjMF7DJc5qD9nCbb4gYknRk59+KS3NZSXD+vTki/sCd/qv7bXxWkUc7PGvrTln+e0d3Q
Dy+9TOT87GZuoSKm39M95GXoIL1c1nvZ8kN4ZSk9L1pCXUk5GTfkGM0Y/YW1G+6ETT+ai64CqcWb
FUHtSrsyBMIEXMgAWV2cn4SJfqvAhARM+sX7VnIJRyR6Pf1cO8hp+ECF8+wqfPoDmrUgDfmmJCFA
rsOT4OH08jOS4CcJEzBJph7pSemt0iooAsh++ODTcJ6BlV6YtBqESQkcqqKsmMX3py8Xd6SgDsVx
XFF+VqrX90uG/vT2wRDEiYYwLQ1NEA3vl2Zyc4rv6jOCD87DF9k1OO8wLfJVBgTbImgudQ/L5ORQ
jP6S3suBQv3QVSC1eK8ipF0E1TaXAHDfKqzNQ1YCKWwVIINlER7vnM0lHH2dXk8n6AhXPg8vzKiy
qs80GL08wS/B0aacAD1BIssGIvxoaRXk1ixP5f1gHgKkcFOeCv+x1tapmsUzytHijhTUobznat3f
UarXkqm/RqzVzVuKkl/mAkRNfl2vrbwAK6SXz0+YlQdJZZuNoEOdtuTY+5uTZdcPXQVSs7Suv7ZM
Tmum7VsAURlk/Zw2H/sxyZsXuq3CQ1/XRkmUjPA0SD8SGYntckgFAiNESNaeoEklQ6RJLvcw8e6m
9jeJCi+0KnphyFPhqDLrdBdWkQsbyBYkS6mb7uWCNPOTrr/Gg03srTypMePTuzCTop8lR9sLEtNl
3cTQKmdsdTItBwvkGP0tpR+6CqR2+cOF+7R1O9P7NMCzAvQ8S05tSe4ycp8IS/51W+lnHiE/uAUQ
nQA/Vn4MLZmix3/pHhgnAzGcG6KMAIfI/Jsbh67SKqz/z4Q2pRePED+08ms4RJYvkXBOBUEpnDLY
9NMn+KQOn6sToQ0LknQdcmlksIaVXCVDf0KWmbDpTzQ8kZt7SIsPUUHnVi7BOVsvn1VBsr0coarX
V1RTTo9s62+RfugqkJrGt69TO39/EyVTbF87u+LTbtXtN28e/tPDXOuSrTSj3d5b+AirkKF2bNAD
zOB8ocDVNHt6lYy7/blVRjuXjpNap7kybxW4HqMqvB65n9Q+yWYWAJaCnaYKrs8yycX88pZ+eotG
neO0DkMbfr2fbXXl5Dj2Q6j1981xauivSerb/wNLzsKnOZtchqOrLc/gMfiDQespsa+NTdnul7S5
pDfaTDk/2m/rb5F+GrizFEGQCsBZBYIg6CoQBEFXgSAIugoEQdBVIAiCrgJBEHQVCIKgq0AQBEFX
gSAIugoEQXaT/weagTO1/gGd+gAAAABJRU5ErkJggg==
</FILE>
</FIGURE>
<FIGURE FILENAME="Forest plot.png" FILE_TYPE="PNG" ID="FIG-13" MODIFIED="2018-05-29 21:04:25 +0100" MODIFIED_BY="[Empty name]" NO="13" REF_ID="CMP-004.04" SETTINGS="SHOW_EFFECT_SIZE_COLUMN:YES;SHOW_WEIGHT_COLUMN:YES;SHOW_MORE_DECIMALS:NO;SHOW_ROB_TABLE:NO;SHOW_RAW_DATA_COLUMNS:YES;" SHORT_VERSION_FIGURE="YES" TYPE="FOREST_PLOT">
<CAPTION>
<P>Forest plot of comparison: 4 Pull out suture and K wire fixation of joint vs 'New method', outcome: 4.4 Overall outcome (excellent vs good).</P>
</CAPTION>
<FILE>iVBORw0KGgoAAAANSUhEUgAABCoAAACACAMAAAD6Q3hjAAADAFBMVEUAAADAAAAAwAAAAMDg4ADA
AMAAwMD/gADAwMD/gICA/4CAgP/g4OBAAAAAQAAAAECAgID///8AAAALCwsWFhYhISEsLCw3NzdC
QkJNTU1YWFhjY2Nubm55eXmEhISPj4+ampqlpaWwsLC7u7vGxsbR0dHc3Nzn5+cAAAAAADMAAGYA
AJkAAMwAAP8AMwAAMzMAM2YAM5kAM8wAM/8AZgAAZjMAZmYAZpkAZswAZv8AmQAAmTMAmWYAmZkA
mcwAmf8AzAAAzDMAzGYAzJkAzMwAzP8A/wAA/zMA/2YA/5kA/8wA//8zAAAzADMzAGYzAJkzAMwz
AP8zMwAzMzMzM2YzM5kzM8wzM/8zZgAzZjMzZmYzZpkzZswzZv8zmQAzmTMzmWYzmZkzmcwzmf8z
zAAzzDMzzGYzzJkzzMwzzP8z/wAz/zMz/2Yz/5kz/8wz//9mAABmADNmAGZmAJlmAMxmAP9mMwBm
MzNmM2ZmM5lmM8xmM/9mZgBmZjNmZmZmZplmZsxmZv9mmQBmmTNmmWZmmZlmmcxmmf9mzABmzDNm
zGZmzJlmzMxmzP9m/wBm/zNm/2Zm/5lm/8xm//+ZAACZADOZAGaZAJmZAMyZAP+ZMwCZMzOZM2aZ
M5mZM8yZM/+ZZgCZZjOZZmaZZpmZZsyZZv+ZmQCZmTOZmWaZmZmZmcyZmf+ZzACZzDOZzGaZzJmZ
zMyZzP+Z/wCZ/zOZ/2aZ/5mZ/8yZ///MAADMADPMAGbMAJnMAMzMAP/MMwDMMzPMM2bMM5nMM8zM
M//MZgDMZjPMZmbMZpnMZszMZv/MmQDMmTPMmWbMmZnMmczMmf/MzADMzDPMzGbMzJnMzMzMzP/M
/wDM/zPM/2bM/5nM/8zM////AAD/ADP/AGb/AJn/AMz/AP//MwD/MzP/M2b/M5n/M8z/M///ZgD/
ZjP/Zmb/Zpn/Zsz/Zv//mQD/mTP/mWb/mZn/mcz/mf//zAD/zDP/zGb/zJn/zMz/zP///wD//zP/
/2b//5n//8z///9BjlLGAAAXeklEQVR42u2da2wbV3aAjx4zwyFpSRxRieXEWcl2tsAmdbGyYoki
FSO0s6nhBZxNXSBdNNtsfqzbRYB0sY6RP4GbtmiCFLuLbuFtvCgaBEbSpk2L2I2TbGKzcUjKFiMr
xXbRwq1etmPLiaShJJMckSOJvXPnyZdEyRItkueDzcd9nHvumbln7h3OPapxAYIgyHLUogkQBEFX
gSAIugoEQarNVfj9fpZ1yuZX5V8OQXueqm5+Jc3orxGOk/NkWWnaz9pzUt12yKuapU6GMPNTAT1p
V6Ulheb2N7dwAYvlWJlj7e686ul5xfWzwqGnIy8XMhTJC1nPyaowVP2G0SQATR2R2NJljnUHchN3
QmDlrYlbYKw1q/1sEsmbIORrbYn2JLVOII/YAnqGF8mLa6541Qv2N5wuxsrunRcKCFDziutnxRMA
6UDfXKBg3j7rOVkVhtpIC5ARSFH/nOGjG1iuAbRklrwoaS08xzrGtURGSdSq+f0OHsQGjj0iKuVk
Uo4XSKrLwUkQ4W1NhtitPQ7qKYhwl1+AI5xa3UmqH2G5tFKd88Ehwe93cyTNzsotDpa1uVm9NV0v
ibep7iTNsQ3AeUkd7Rp0hNM0V9tnNOWzqSMioYf+ECUqMkSLTlSSwHMNLo60IiptipocN79f0NsQ
+f1K/bqi/P4kLChKURu2KAkRziZb8vL2sxrhYVGxQJDYg4/Q08nGRSx5ETvL2CXDUPT4o6soFTW5
E/pOB9/ZqH1JaRfpWc94Y9c2LVHOmBB8+AW0d37sHGynbkZMxj0J8mHR7n0O/J73FvVi6S6t5/Up
IvUYHNdG2cR1aB902ve2kc9JVfCkzXN2WzfPxLjUlZ5bugqGXnc7exK0rb1nHJ2NSVOZxkH7GV1z
pX0Z8l98EnFlQtCtOKe2vfaZznaolzN0Wpj1di7ESCvtnQ5HZ5sm50VnMqG3cdJzUelZIlGMjYPq
TPI7nlhjlzKJkx+uGWUseQX6WX0EoU55e7Tr5hXPHsVQm74X223J2zOVSnS7dEOpxx9dRUkQ24DJ
ndDD8Ah05iTfI78i5RXyQDMZ4rYhoBN6aWvDs6AMotEJeAO6oGNML8ZdhAnNaYhy+Ki4oDcnkJpD
w4pTMhjt+3aibxSk2oZnIJ2j19kJ2gI8BB3DYF1GJGG4QXE3oLe/5BUs+S9UxrCkVFnM0EkZyGMM
aWUOhofAq6U+NaGmKG0cheHRohfhx/pnlA/D0KDacFOPrdXMcxTqZ/XdrTh28Tx187Dlw3dUQ73D
WPOkgSMNoB+k3OOP9yrW79jcXRu5KuSmkwVEMCvJHvZCr5T3LiERsAAvgHquN+08+Je/7QvQVG8g
rYjSil3hWm0x5cDXdbX5BjvafANG9TQcAvMMUNKaOmBAANfOyGc7fYFsvch1hiYGfSTBerOANrdg
iPUuuZ4d2UK6RGQcUk7N+hydlP9KKyT7nNlRX0Brw2vp2XJLcKmx7pYicVDqUW2Y3tFv5tVeFgr0
s+ruVbhnmB3KhxOHfSf/xBUlB6ZPv64Ggn6Sd/ZYvxN6dUPlHH+cVazfsZGTMQFCZO2cNdkQiZJh
utDQiY6/FPE2Wsta8+vgnUCATgsS8NRls1afIkqjVeC8d6mFk+GRUFKda2qLIFLd+uNIROoLJWWI
w9X/zdHLakiSUJOt+b4iOy/YvFQG1bw2RycdvWM6T6tthC09W3YFbve0URveeEqxIcD0P3fpP3vw
fE/bcv2sGiad3dRQ37/5n+foGrOB69Znsr1K3gG4dnnJ44+uYp31ackYXjbYvg1YcgzG3dQj0CHB
H/rOVTKQ9qpld4Co51NYGGzxO9SR9PXt1rWMegdD5TLQ434DvPUC44XT1hbH/dYfZfd5P3J464lm
mwbJt5CqgqaXCWl1O0nN0HyQuCeTHbDEeB4JUxnbZNL06RydLJrxVjlvq20wsL2taAtP982NUxs+
f5U6I34iFNfzZkjeMv2sHqIXJOWKYT/0geoDJieDzZl5ye3mOZlz/NFVrDP2mluc9ftoR3zXwCxE
w88oywVH6B4l8Xz/7GYy+etXy74T2qrnU8bOHZjpn1Y+ecK/Yxmd8xdetvS2tb9H8RX3ARloPwV4
wmxxIN7W/4lZsKWz7+Hohb0he9jxoTIfDd1r0ctkbODl+KUZ42tIkXNgYMY6JSB6Fp5WOKiMXY7I
DPEF2ToZtvgaWSNb5GhtBC4kVnAcbb77VRveTWxIYBhP0JK3TD+rCLZX+cVs5sHeLRc3UUNx3W5L
nmNH24J5TmYd/wqkBreLrQPioQsSWgFBV4Esd0NgcZpHKyDoKhAEqTZwuxiCIOgqEARBV4EgCLoK
BEE2qKsQnRy71xHJjquwxF78SHovyznkIkqWFj8lb1bQcafUsMTayNBtCWXd9jWRb/MrO0jd/sOW
avkPlpEoOji2QQZZLetimwCckt4OwzkjlRWiQbdRi9+2RjZiOadcYWEs6ky/sCU2feu/H/nz+e6t
GXuP2qHgVqS3et98NfbI715avmRpaYfA6Gh+Xa7cWzodR0cVRfK0nGGoJZTtXlrZYuVPtH6RBKjf
cnbObBDyNmlUPN71X+6O6WTq65HLpGA6/v1LsvbIpvvv6268+MhfzG+Yg702J8ykZqOJ4m20JUZs
NFPIRq/tmqgsG1lnFUdhHvjAnDX+g+ywuQB44nFl1d/qMRic1MPI8A1S45dmkInG/bwMEbutibpk
u115cJ5tBDOcxOucXS5RzyT6cLfD71LjT5C2eZuLUzrnJtfFkqkBmg1oXAMaCyLf5iu3pmyLGmvD
7xfs3OtqFSOuxKrlT9Adj0l9L61+cZRZHkSedWvxPdRjrSEDPwQpuFvd65tm3oBm7SHaOe+0wAcq
7gGzr1Zuo6OKjZKFbCRWnI1qrR87+GBm/If6LruoPN4uw0lQzGDEYJi4Tqck8E0+48RMX/T8Ah7q
fm+efpu6Bo2dZxy7zIAy8Jyju1R7Wfm+rnGQu76xqMef+FNnj0TjScS6v2zo3lQyE6s2oHENYpOp
Kz35tpBNXugiU9muC8nOM2qsjYVh7x/TKkZcidXLZy56gyB5L2Zt8Wd4j2ubxzapxfdQj7V+IJWN
DWlYhMQPHFPwtAzikyNqznfhViUuxJexUZt6XPLZaEGxkUxtlKxoG1lcxWwfeI45MvZ1cjD0GcBN
cn15lu4ZmtNjMEh0t/j57Bpjw3AabNAQVa/rSuyIhmGwuNexIeBKdZuAh59AM+wy4k+MapElyOs9
8++ULrSAxQbSVmssCKuyHFG1GbgUNKixNkZbtXJGXInVy4fj4IMX4WfWBukChkvs6jurx/dQj7UG
C6eUQE/pcIOn6yXY5eDb397GUpc/BEJF3rQ7DgfIBKGQjbTjks9GEI55un5MbWSraBtZXAVzY7AP
uvZYc30g7CbX5/D8+HzfBHWk5LuyR0Y1xe4blzJrCAIEifV2q76Zxo7YnWE1UqAkG3UDhOG+n0fm
wgfTcOiQrrOPZjrDnm+2lu4pVYsNXDsXP9OUyFJ2JJyUk+GRBXjhkG47tdxgn6ejV7ot+XAwdFj8
2/Az1gZpG33eNKccT9JmWjvWGtHI4ZZQLcSTEwfhNTicGklNzl2h3jUMYkW6ioPhJ8VkaEkbQY6N
3NRGzEH4uyqwkfXHUmH6xudaUBct/kNIDYTA+O730Ts2T2fFYBBmbgwS1xACzTZ0y34diJbYETQp
qBeIlNCGAufb47MJOfEnQBz//Jw3UTI99pmRDGJZsSAsytq8TV6bQGNtJK0ZRlyJ25AvMEP3eetz
QozJc+E+Sdbje2QEvWBiqViNFi9DEb0jwfS00jkZA5sq0lUI9fltlDRtlNTHg2GjuG4jZRidqnAb
WVyFzS8Ip6HeGv8hCTuUVf77sBtoFI+3M2Mw2PyS8O+kxtPgblPvDm8nZpJgsN6cpNFd/HXQohbY
t6M0CxDKaNATGs2KP6E4fPuhOhH+qGRqhFUbKC3XwW8NFig1Ge5iJy2xNkD11GZciduRz5EDyOX8
mt3sdbzn+4Xe5px6rNUyPDcueKeAZ1t+Qw+YNA/hFnqu/F+4SfzUb6+8kTBJbGTLtVGP1UbJvDbq
305t9EPTRqFKtJHFVdzqj7N/FvnEGv9h/mLsbxSXEII+Gn8xKwbDp5FvM/si0+AJx9SfieoSfQGI
XviJC7Q/kzA2cCA+MA3Rvlvvq83F+qdKda8ChOeAFbLiT9jD98JMZLb1wvGSmVixwaVpGtfAHp75
sICyzBwEGUusDQUlZoQZV2LV8sniuQbCQ9T3WGjp5MR9fafcWpvasVbLOGraEp/z4GRmHh0YAwjW
MsDPUCffenbx7pfOfVF5rkLKb6OL4r77l7FRb8K0Ef2dsPVcJdqomJ2lImzp+fVk0SJZ+8jQC/3x
fAO4qv+yxJ3HHZfWpAzaqBptVIyr4NK19hXcYwh+awEY+0Q+J5IRCRspNY5Jfk3KoI14dBUIgiAI
gtw2v1el/a7HWQWCrIgqHTK4CR1BEHQVCIKsg6uIcMZefNZ4EsWhfhJsLJ+z/15NaNrP2s2Eytqk
jyBIrqt4VP/budCmbySQ7V3qh1hP/Hog/2MRieTNL9CSCFI1rkI2Nh+0GD7jMe2d9cFjAp0zuByc
BBE7y9i151A4HxwSoIFVIllopDmWfCEJLr8ARzh9AqLW53gR7Y4gZewq6j/SP3110ViTXFPfU0YU
i0Xe+xzsmUolurU7wTQGRFOng+/UdzU17j3jIF/qZVLtGBzPjFCxYPecRLsjSPm6ihb+YWPVEdUT
Y83ZNUYn4Q2QBo40aJtQVSQYHoFO7UsndAwrURcWRTl8VFzIrD82DEfR7ghSZliu+HGnHu6liV/i
GXcBwBs4e6zfCb2BzHS/HhEr6CNflBhabb7BjjbfQFZ9fxrtjiDlO6vo3qncTlA+dRmfCnEArl3O
ShJFQ1ituq2/FpLhkVBS3UJtxLSQxdJEt0EQZH1cBY37E1DuPZqfCpPcnvHVBtu3gRawWI9ScRq8
9QLjJe+gBEhxt9PM5u3wKtodQcrXVayE6XBb5i2I0Y74roFZ/XbEwMvxSzOwQ4kH9FOAJ5S018Ix
NcRQbfyiB+2OIGVGqXeWYsgKpMzxV+kZXF/i9kJ4qiEIuorlwdg2CFKW4HYxBEHQVSAIgq4CQRB0
FQiCoKtAEARdBYKUC7OzaINisf5YGl3ucSy1QFQNRKq9LV9rAxK9s7FUizVZhr2L7lW+8mZa9mGL
kq85uZkiDHWtuVHAAM7V6yqKOBW1E4f8194gWoad1nW/c45q5fYuulf5yptpuYfNlZubKSKatwFX
FAcPugr14hF1RTOvMNF8Z0e0HE+Z8rgertS0rmI75yooO5+IzKKuUlmwNBFa311NO6tRLVCRrsK4
8LgyrzCu8h11ZekC1sm09AKwAtmu7LpQksVHqcbWytvBPSA554ZruRl0tKzHa9lMgVZwYyXqWrZz
mvdflQjzyhHFSwS6ihwXEM09denZq74h6+2k1vjGiuv266KbQFdhOTeXOLcq4YS5k1fF6Lo1X8Sk
ogQikMqkdqkVRt6vFbD6uKMjweVyAXqKDUJDA7qAVc0qouqpnLG0yFkqawmuaPlOLKJQRsoXbeio
/sBDbgWX/qNWXmlmbqaIDIdh1i3nI4+snho86NXNEhOIpecWVbtGqdZfQPDB7qr3FSWthlTGAgSp
PlyrysIlCM4qEARB0FUgCIKuAkEQdBUIgqCrQBAEXQWCIOgqEARBV4EgCIKuAkEQdBUIgqCrQBAE
XQWCIOgqEARBV4EgCLoKBEHQVSAIgqCrQBAEXQWCIOgqkHIguqHErLP0f62mzkbRVSAIgrMKBEHQ
VSAIcgfAPxmEbPR1N3IHMf0D/h0QZE1PqNvyOOt63Vor6dGq6iwuQBAEWRHoKhAEQVeBIMjagLc1
EQQpArytiawFUfPW5mruqJnVo+vwl5MzpN+2+LW5Yxhd178QfXv9VHuYrSG6CmQtTk2XMYSit1Xd
Img9lFuD4Rldc53WA9dt9zBHQ7xXgaz5uLxDp3hJJgRrNL43cD8LVcZZBbJhLmclXSdVZP/Wop8u
vFeBVMW8ZLlhEHVhP1cFLkAQnPJgP9FVIDipwH6iq0BwBK14CY/9XC34CBayRienvj5e/XMVpGZ0
PebPpnJr8TTDmgzydelndo9vr4fZMtBVIAiCCxAEQdBVIAiCrgJBEHQVCLKBETdSw+JG6XMdj2cG
Um742wmjxRcf9Ufn6Htx5X89lKcoSbEmrlSF9vbrzCf/UECYzs/ni0sr1E3j9cSnydwcC5LjR7bR
5ftsLd+HD3YjZUhgRaVDACmZKb58srCc1aqgFHftW66QJ1Bc2nK4fhxb2lwN53pz+7xEQ0p5XIAg
ZYvbxnEC7JdB3g8iz9nJJNoP9L+/0QZBlrW5aTkW4FfaQwGyg3HKYItAi78FZBu95DZx3OuSjQmS
XCfrkEl9IkH4AScBROwsH1FqsYIqJ5sgz9hcijwii8gmtQ0VXDYQOJaXjLLRRSPTIKOOX80SWGZ/
0JqmS2ziNP1py3bW1qT0dD8bNDTUPEWKegobMYzfDRGbahFiIzvnoAsNf+8xkmZ3g9upydGa0fpL
dNfEqfop5dFVIOVL7OPk9CEI3wV39cFJW9J2n2VhfQP2OlMfqxdX8tr71+qQbb4qs83APgb/2JeC
8+rYXxw/+8PWG7N7SW409UEzubqS6+v8K9NkID5kS9keIunszSlVTjbfEmV7AthZOM9B8ylFtskN
iNtTovHgkthUl1s/o05AvbDH35f/7a+y0iinxzX9acu/Sqlu6M1zJ4mcD24aCxVX8prqIc9DC+nl
rNrLujfh7ZnkpMsU6oiL8agmR2tG6y8s3HDGLPrRXHQVSDnerPArV9q5XuCH4EwKyOri9DAMdZkF
hgRgkq8/MGck7BLo9fTJZhCT8KUMp9l5ePxLmjUl9HpGBN5HZuEMPKytPsYE3ksuzEMwTKYeyWHh
s/wqSDyIXvjycTjNwFwHDJsNwrAA9bIkzenFNyfP53Ykqw6lfq8kfZCv1w8Kmv709kEvRImGMCr0
DhENHxTGjDnFz9QZwZen4XvsApyu1y3yIwZ4yyJoIrGVZQw5FK2/pPeiL1s/dBVIOd6rCCgXQbnJ
wQM8MA8Lk5AWQAiaBchgmYbDreNGwu6P6PV0iI5w6btwYkwWZXWmwajlCV6SmzYEKAlEKlk2EOG7
86sgNqZtVN4vJ8FHCtdkqPAfC02tsl48Je3O7UhWHco1R+Pmlny9FnT9FSKNTpupKHnTFyBy/Hm1
tnQC5kgvXxvSK/eQyhYbQYs8asqx9teQZdUPXQVStjQufjhLTmum6RWAsAiiek7rP/sx8Ztn2s3C
vc8royRMRngShLdcjMC21QtZAkMkN2VNUKSSIVIjFvox8Z6a5k+JCicaJbUwZKiwWxq3O7OriNkN
pLOShcRN52xWmv5J1V/h4Rr2VobUiPbpKowl6GehvumEwLSZNzHCWd1L1W3LkqP1N59+6CqQ8uUP
px5Q1u1Mx0sAr/Kw41Vyagtim5b7bFDwLlpKv/wYeeGmwGUHeFd6F+pSOT//JWX4lOQGjSHK8LCd
zL+5QWjLr8Li/wwpU3rXLuKH5n4D2znib4KGCryUPWWw6KdO8Ekdm1EnRBvmBeE6GGlksAYlo5Km
PyHNDFn0JxruM+YewvQjVNCpuXNwytLLV2UQLA9HyPL1OVmXs0O09DdHP3QVSFnj2dSqnL9fhckU
29PMznmUW3Wb9ZuH//Qo1zhjKc0ot/emvsZKZKjt6WkApmcyW+B8E/uyg4y7zcYqo5lLRkmtg1yB
pwocz1AVPgo9SGrvZ1NTADP+Vl0FxxNMfDqzvKmf2qJWZy+tw9CGP+piGx2GnPrNEGj8fX2cavor
kjo3/9KUM/U4Z5HLcHS11dCzB/6gx/yV2NPEJiz3S5ocwsdNupy3Nlv6m6OfAu4sRRCkCHBWgSAI
ugoEQdBVIAiCrgJBEHQVCIKgq0AQBF0FgiDoKhAEQdBVIAiCrgJBkPXk/wHQpC3OZYsjoAAAAABJ
RU5ErkJggg==
</FILE>
</FIGURE>
<FIGURE FILENAME="Forest plot.png" FILE_TYPE="PNG" ID="FIG-14" MODIFIED="2018-05-29 21:04:25 +0100" MODIFIED_BY="[Empty name]" NO="14" REF_ID="CMP-005.05" SETTINGS="SHOW_EFFECT_SIZE_COLUMN:YES;SHOW_WEIGHT_COLUMN:YES;SHOW_MORE_DECIMALS:NO;SHOW_ROB_TABLE:NO;SHOW_RAW_DATA_COLUMNS:YES;" SHORT_VERSION_FIGURE="YES" TYPE="FOREST_PLOT">
<CAPTION>
<P>Forest plot of comparison: 5 Pull out suture repair vs Bone anchor repair, outcome: 5.5 Soft tissue complications.</P>
</CAPTION>
<FILE>iVBORw0KGgoAAAANSUhEUgAAA5MAAACACAMAAAChm80TAAADAFBMVEUAAADAAAAAwAAAAMDg4ADA
AMAAwMD/gADAwMD/gICA/4CAgP/g4OBAAAAAQAAAAECAgID///8AAAALCwsWFhYhISEsLCw3NzdC
QkJNTU1YWFhjY2Nubm55eXmEhISPj4+ampqlpaWwsLC7u7vGxsbR0dHc3Nzn5+cAAAAAADMAAGYA
AJkAAMwAAP8AMwAAMzMAM2YAM5kAM8wAM/8AZgAAZjMAZmYAZpkAZswAZv8AmQAAmTMAmWYAmZkA
mcwAmf8AzAAAzDMAzGYAzJkAzMwAzP8A/wAA/zMA/2YA/5kA/8wA//8zAAAzADMzAGYzAJkzAMwz
AP8zMwAzMzMzM2YzM5kzM8wzM/8zZgAzZjMzZmYzZpkzZswzZv8zmQAzmTMzmWYzmZkzmcwzmf8z
zAAzzDMzzGYzzJkzzMwzzP8z/wAz/zMz/2Yz/5kz/8wz//9mAABmADNmAGZmAJlmAMxmAP9mMwBm
MzNmM2ZmM5lmM8xmM/9mZgBmZjNmZmZmZplmZsxmZv9mmQBmmTNmmWZmmZlmmcxmmf9mzABmzDNm
zGZmzJlmzMxmzP9m/wBm/zNm/2Zm/5lm/8xm//+ZAACZADOZAGaZAJmZAMyZAP+ZMwCZMzOZM2aZ
M5mZM8yZM/+ZZgCZZjOZZmaZZpmZZsyZZv+ZmQCZmTOZmWaZmZmZmcyZmf+ZzACZzDOZzGaZzJmZ
zMyZzP+Z/wCZ/zOZ/2aZ/5mZ/8yZ///MAADMADPMAGbMAJnMAMzMAP/MMwDMMzPMM2bMM5nMM8zM
M//MZgDMZjPMZmbMZpnMZszMZv/MmQDMmTPMmWbMmZnMmczMmf/MzADMzDPMzGbMzJnMzMzMzP/M
/wDM/zPM/2bM/5nM/8zM////AAD/ADP/AGb/AJn/AMz/AP//MwD/MzP/M2b/M5n/M8z/M///ZgD/
ZjP/Zmb/Zpn/Zsz/Zv//mQD/mTP/mWb/mZn/mcz/mf//zAD/zDP/zGb/zJn/zMz/zP///wD//zP/
/2b//5n//8z///9BjlLGAAAWSElEQVR42u2da3Ab13WADwnsLhaAQO6SrEXbkghRqTtO66kkWnyA
ssaQalujtm4cpa+JU9U/Mpq0M0qnquu6TR27nXHlRG7TiV0/MqO4HqdjjdJWqmW7joRaBkCJsCSn
77olRVovRiK5ICk8CCxB9t59YRcgKAAEJYA830gE9j7OPefuPXvvXeBg6wRAEKSKqMcuQBD0SQRB
0CcRpEaw8dWhh9/rvWLj4zbjcIj8yysVfFvOr9o8N1NGc0MLaHLVxjUmKiVvceWVfnloMpGtYH5H
8yYSpn4oVY/agBh6mWGFQp2g5Okj5LBc851QPfNkIO3ccrMbTs90zZN4X3cZjQUWykw1dMWW2NhA
Cf3iScULVKB5CXM/lCC3pgjIJ7pjhTpBydNHSGftd0I1rV0vQBr8flD+G3hYzgNaMkv+0LQWnmNd
I1oiQxO1an6/iwfJw7H7JeUa6neTw/0sNyeR94c4pwyyi+X4oFrW6SykyShkAPZzasuHeIdAhBI9
FKEtLpZ1NJvTnXTybuZ3itk6bn5R7VsZA5lWaOFZ1qWsE2Rup2zKU2Ua/aDqsNzYCrPUumYno/Y3
tOzkZFOeTMYEL3J6J5Ax0IA+WQnq8lIaO1x8h967aXINpK9T3SMNneu1RFlLVHn/Mng7fuQ+79Wc
6wp4z7ud29vI+32uLjs0vJeOdb+pZo5fKqRHEHhoOO88rrT8dXdPkgh1uTqoFIhx6c96bpjSPV3U
Bb7hJjOWUYe0u5j2cxbnwNCXG9RqKlx2wzHGlKfK1PvB0GF5kVSH6v1d11Yp/T1+IxBjTHkeKRXv
TqT0Tug47trciD65WKQ2YOY5FYMXoCMv+S75L5LzCvl8E6TAMQDTWnWRvBsYpN4MwwPAQaLe44E3
tMymAtsX/zNn/oeIGfSQPwBDo+QyPA2DA+BTatV7noA5U/pogKryuHak1iHtlt9+rjb3RSbpGx98
eeYIXam6fU7GnJf4YlYmZPVeVjtK/67+KfrmJNyVOUL7+1d7sp1A85JrPKvIGTA6wTMISfTJxXb7
HanIxXnSRZFMW1ac4e5NW+fvceILGXhqt+I06uEc7N5Nl6JUEIDwp7MXVN9SMgts9p7tWk/qiVvU
egC9qpSTNFe4b/ZjkqCl+3QpWqlsnfLbz9Hmx+EMnZbhfDi18SmlTjht5IVInvBzWZmQ1WFZ7Sef
Dalv3OHuja30tkOob9qS13hfZpVyWhQysEWsWWOr6B6PnIqJQLo3kjN9SkTJsLJG1YmOPBvxNZjL
mvNtcCQQSJvWw+SQZkYk8j4OF7liNi8ZteUdFimKUCLhf7MlwyCZ6u2x1Cm/fWsH8N2CavXxRwfi
5M2Eo7NFz3OSvFyZ+Tosg+2ks/OPFNtGfrzJRxcLJ9juoDkvAZc+zRa30U6oQ5+skD4tlvHkgPb1
wJLuHWnOegC/+wsXSbdvV8tuAEnPV2DhfIvfZZYw4qd3U3ZsIOvIerjn/M21CIKd1jsPfXoKR6Xw
qoarTBKUdId+9LalTvntW5no41oUqye+powz/kIobuTdy8mazA1q5zjm0WEZMHH6r+mFzbm7/nn4
LeqI46FHzHl74J727AghY6AdHOiTFcFZd8NyzR/aFN98dgqi4Sfo7sEVuosmnuqfWt3vhn617JHQ
Gj1fYfjkrsn+iayEs/G2/g+pqbH+GXD2TT5201U0t/2Mi9bbdXbSELopvu7MKXXh7Ho/W1ZJ/8jU
lqlOue3nwffSmWGqv811xk2Pm5guYzn/Vm8jr8qk/VBAh+UA10vv2UxGplynX6LHDNPZbMrrDt8n
KWfnbuW0nN0VPztRo5bWrZTvoPshsKLbR9Anqw12Tl7R7SM1g32lGJpe4e0juJ9EEAR9EkHQJxEE
QZ9EkJXik5KbY7e7ItBsDam0RGlYicxtZzmXXETJ8vArzJsVdC1WXNAJRSm+gBLNziVq3+93+OnX
BFr0ryOoNedVw0iUXBzrkUFWywpsI4A7qbfFcm658idoafD7eT/96LHZzxdvfcTNsvsN6xvZVwG+
o32IG9zJbndHasV6S0zznbGJG//14HMzXWssIaFeKBgh+oOtb70Qe/CRczcvWR5eCAwNzS/zs7tL
b2toiAqcR8KCii+gRFdpShTfvhfGWi+nAOx3jk5nlYB51TAq3xn79+ZNk6n0T0c+JQXn4r99Tma1
a8f3bFdf2Tw6U/ETtDR4YVSxninF+r/bIjEwQaw/OUwKfiV8MjPyS68pOSObLl95evOfyzVivWWe
fBJmgA9Mm+MRZZdDAODJNVtWr9jW+EAZ7iU1XssGPTbs5GWIOB2NRnygGsdmhDce0oLfSiCpfE/O
5ReMOETeIShxctlYutJQdFJiMZVYyGARVZo1JVrU2Ey/X3Ryh1QRNJazpeLtX1ciW1Iwap0UZJYH
iWebtRhR9fwY548fIDXuUKNr5pg3oEn7StS0b0KUAjUUJjGqWD+dZz3jBMnBtUhzZEVArHdyWevT
INHwm9WgJL3BzMHPaNav9vHE+kTtWF9vfruJD1rjEe2dTol+eVCGN4FamBMfaIONvGVEzZ3pfhnu
73pH/TGO8Ut5cWxKDGFp8H2dIyB33jurxyHSuEUlTi7Wdc3Ttapkk1WdlFjM2Fj6s55ivq89drqT
rIs6T6c6jquxmZlB315FxBe6Yw2dsYq3z5zxBSHpO5MTvcbw3cL6bsdYm6qHen70zqdf9ZyDDCS+
SvYTe2SQUhfUnN+EG7W1oyLWJyGYb72zS/D2OEbbtjsnO4j1Xc5s/Mse1foZSLKucTKK9xjWO+DT
mt1PTvVB9zMuS1QGBwMfA/yEXH9+l17Yc+MDT+XWGB6EY6QPPFF1hmvKi2NTYghL3ILxcBCaYLMR
h6jELVJm4a6ZI9Mlm2zSKblGi4W8qRIcUaEJuDR41NjMoVat3iB4CsVyLqr9l2AXmfL+0qyEsv7l
Epv7ToCmh3p+NFg4ytOeCce6O38fNrt4r2M9q1wPB6DWApc4+Ab0moaKbn1fYrpvCO6HwSTpRg4G
h40SDuA30K6si7k71wHv2rye83KK9b5as960n7Rdf2pozd1/puw6tP/bYO/rXrh8dfbyi5dpSKlt
LTkenvXCXqXG69f/cNhUgyQf8IYy9euetqlHpIfWPX3AeyljLnCp+Ng+dSt39etnTr926fVvrz18
GNS2vWuHqMSGwZ7WfZ5SnFLZUph0En7+8vU7VGE3U2JfZtp26dIL604cBlrXUGJiqKf12RhT2fZJ
wqF9X/7RgYtHbCYlaPKB0U64/l0iQ9FDPT9a5bh0dNVwfUbO2A4d/uHsO5mr34rahg/SJcvVtecO
LMmGf6n2k0M3rkVG/+rSxQO51rs6115/Dq7QofAZtf6AYVJIssNndRl5yHbl8FBmOvO3ByZsngS1
/kptWW/9LEScuPqJFg2rxSOGaBgaWTP0fq6X1RYIltg8cfLqeXJpDoEWRagErdlAMsUyKklBvUBE
Kl1Fkevd1usQjTjE7I3ikU9O+krfJ+zIxtbFLLGQCyrh8DX6HKISm2kJ4o9efZzGcla8fdE+sNZn
z/N1ORXuS8qg6aGdH21lF0vH62zZ03o0wfS0KisKBlbV1kwBDONb22sX863vCycjxDolmDVstV6O
z2mjmXbuBjvTM5pR1w/31Oza1eEXxWNgN8cjpmAD3cG9C1vUNXlOfKDDnxT/idTYA81t6gWtnZz/
JJy3Z9dTShybDVrUAjs2AFeyjkPB7tBQNg5Ru2hI4Nxtk5RYutIIqzpRCbbioxnHwp3sWE5sJnEJ
4Hf/AY3lrHz7Y6TTHXmfkzT1uN7pfVnXQzs/ahmeGxF948Cz/e1KJ39tBsItyvn9v1Cj9JHfWUvj
cpRYPzaP9c7jvX5i/XqZmMNBu9n6FrGXB+dXm9UhloxC34hiPc/+iSTWkvUmn7zRH2e/GfnQHI84
cyb2Hep7IehrVbzDGpv3UeQXmR2RCegOx9S77rZEXwCipw8KoP1UgxbHFu278a7aXKx/vNT9JIj7
gBWzcYgKNE5uMjLVqsbSlQTV6dyEEovpDE++X6QSzDQEmZzYzFdDd9NYzjv63UvQfrIOwgOK45to
6Tgj7fjc0WZND+38qGVcdW2JT3hwM1sTZ8k+K1jPAD+p3C1vPTl7x7MnL9eSTybDEKJ7bsstRLnj
tLTj9Jbm4bObXZFJGOfU3wNWyrjqJ+OPS+B6a2rjSWq9jQGuTdmYjf7D+6vjkQ9rx/ZiYrUkuLPn
38aKFsk6Lww81R+fb3BjDGHJNMeTFSlTm4ysT1akTE1RjE9yc/XOEvaBwYcywDhH5/NWjFgqGdcY
X5EytYn7va0VKbPsfBJBEARBiuKLy88kO86TSE2z/AYwxmohCPokgiCFMX23TvrYS6DfP4oM6u8I
rq3KG3Gunn0g98F+6pP+Gh+8qD/iqMBzIxFkiViGo800T7ZDf0B9dN8j8Kj2DmRnp5ob64lfKfBg
v0TqJ5dxcCBIxX1yFrQQWMjAN/XEh7VXthceFpUQSMHFJSHiZBmn9lEt1wu7Re05kRo0vo1keEDw
i7Bf+TadEUIpcLyE/Y4gRfjkDMQ5l+Iuz8GXOO1bAhHtGYlpI6pylvftg23j6USXdsdLiWW0PCey
YftxFzmwy6TaM/CSNWIy49Sfv4ggyII+CeGQs1N55MQfh19ydq1Rl6x5z0gcGoM3IHl2v8fyQDXL
cyI7YNMgjTKcleTwk1JObNbwIDyJ/Y4gRfhkPLVlEJRfCIilGO3dPIg0SvTEM3/jButXmkzPiQyq
z1q0+9p6efLflltuDvsdQYqZJ60s6Di7LE/7U1CeE6kLVQLb6iEVvhBKqZFMRoylXLsPBkSQW+uT
PDdCQ8/8fvKumQd+4R/fS7VbDrXnRKpoUZPHwGcXGR95BRpn2uxVMpva4QXsdwQpwifdtrYYDbwD
OGWbati04Oc+E+E26zZRe06ktmU8+3z83CRsoBHuLwIoD1x8Jaz9QEZ9/Ew39juCFOJWx4VgCCVS
2QG1/MbTrX7WXQhHEYJUlU9iUDOCFL2fRBAEfRJBEPRJBEGfRBAEfRJBaoUG9EkEWSxTUxUUlmi0
HJo/C4kK2b/mN/Sd+k8/Vn+ZaN6XW8ri2qyQ4mXXL9y+3tW5JaLkNVt83vpRLSlbJVsoCviLaNVI
XbxxooBP5niiBSGniOajeS+31iUX1WaFFC+7fuH2owVLmA/mrR81zlY0X4QQxfFfjczVJRomC/tk
1HRRjZouylHTyzK52Aq3WcxStB8VotZr6/KdGP05r7eWf6xku+E5SJi+I2ifzyW1i2r+NTyKa59b
Mv1HF+2gy/9MaWP4tn3ftYLtMnWOqUCheVI9k8JCq61Cp1y4DfvJxbZZqf1VuQ6w6PajRbSPm8jq
3086pgrd46EXaMG8n5l/BCzF3u527Cf13dntXD3P136xOpErUjETqoCrm2rH6pJWnxRA0Id5dMGz
i2e5EtPkArNfUSKFwu3jCaolcj5XqZ9nOXizKXGZnPHobXbJQu0LglDUcjNaTPt4p3Vp8HiWTrY9
f0Uk6Isi9ea5YM1UznNUnVOVTOtLDe0nK6R4tNwPKG/SflSYt4R2kM3V2i+wCr6NZwcpd3uJZ2p5
rJKLmq2X4ZJ2Gf7OAH63bgWtt3EhWxPYsQtqCKGsrJLKIDhPIgiCPokg6JMIgqBPIgj6JIIg6JMI
gj6JIAj6JIKgTyIIgj6JIAj6JIKgTyIIgj6JIOiTCIKgTyII+iSCIOiTCII+iSAI+iSyxERvU90K
i/vh8jDDXBl9EkFwnkQQBH0SQWoF/M1l3E8i1UDWEfH3XXEQlOHPlb2SR4Xaq1tpcXiPB0FwP4kg
CPokgtQgeI8HQaoLvMezcoku+Kjnm9WpyBMtLeLKkreIGysVfiZnGRaoyufqgT65cl1SMEZ0tPQ6
ptoVUaFM94hWpvGKIJSnfJ4euJ9EyhqZwu1XYXGz5O23oFANnCeRqnguZXkLyWq6G1KyBQLuJ5Eq
mF4XGqC3/snu1WkBrl0RnKqrywL0SaQaJhm0AH0Sqa4BHUULDPA7AyvYq7J7oBI/nyTFoxVZr2VV
KPfDwvIdqzIW5NpShvK5FdEnEQTXrgiCoE8iCPokgiDok0j1IxWZtnLBezxIQfz0T6CU4qH6VaPG
YYD+y4NPFpe2cFOBxatq+2Dr4tqsYGkL+N06pDCBkouLN25WqDtQXFqJipWsqnT+oSrqOly7IqUQ
5BmHAI4IyA6QXYxLVqcl8t8vOEDkWNM0J80amQaWOn41K8kyO4PmNF1iI0fLu2V1siHyZTer1BY5
p6TroredRwvPciI4WkDmIeJk+UhW1YadEGQ4vlkvKu7IgFFGcLAiUd7JuSSTHD1ddjjIXxA4hqis
60PkgUVfoiGVFXSyjkbDFvRJZCl4SJKdCWCn4BQHTUdltsmUdxVizrRkbIAkwZZf31InoM4gje/K
f/8LOWkKx0ag6aI82mTIt0fT79Gj8RHH27ouel4ev+ZKu+KQnIGfYuB+R9pxfzbL9ha86U598JiR
IDjBKJO56o4BvD2ZGhNMcvT0l/lVnfRgZGo7WVky6aN2VV6OvjMjVNZD/5zWr1EkD30SqfCG0k9n
mSQPkg+O/wocY2B6EwxOZwsMisDIyeS0Xnz19Kl8KTl11D3T+0YtKz8rQqoJ+JQh38HAA/RoRhw4
ouui5+Wp+t0xmv19GdIcOAZg0DSVDojwAzn5+deM4hvnwCgzLEq9AL/HAL9DyVbl6OlPDo6+pxzw
5MAxCB6HKi9H33GRykpuhajPsKUcbDyOPKQA3sDQEJ38Xpnm1wwdvHbuX6dg2144YM+Al6ST/969
AOFD3MFpm1Y8M/M6GJnKP0JOHSXt2m9w3xYTOUU1idu8Xu/FjCIxe+S9CAeuZDRd9JJ5qspNNvua
oUPfmrFPKs3Wz5oFxx32F4WEXrzv4IxRZq9S5gHSVEhpWJWjp2/bqyujHrxuy+jN52hIZEUOM/Xz
aYjzJFI57qpr+ojsvzyNZEkWlkCaU5epWu6WxIjzd3KrWD7coHVyk8XEyKtTOWn6u3AgEEgbqSHt
SAapTtelIA1zY24i3EaX0LTZeotgJn7NGTPKts6ay1gbVuWYDMgSknI/utGrkQzS7AN17I3F9Tf6
JHIzZv97gK7ovreJLMWm/wPayQItFJTatFw+KdZ931KeFY1Mde1K6nBGHXWA86L46w8aaWScb0ga
lbhxZa+n4ZDhI3rUDBumDV0KMTOWpKtIduMo8cD/hHZSI5w0truOpHjsK0bZEwwpwytlNF6QQeTN
cvSFdvtIdhGc4uF8ytKorq8X2lmAOWbAjj6JLC2uJ1bTYfJBcJAM1p1sehxgcnurfjPH9RgTn7SU
j8RXW+706HX8Sh37apr2QSfbEDHkMKvh8YYv6WNxfB077TJqjzcyz9OjOjb1MdWldaEhO7lKkXI9
RKb06MNcKgow0bBav2SsEtjtj+v7SfaXiR8FmpQyGt2NbOKUWY7GvyTbsteImWbm0RlLo7q+dVx6
mGjYsfq1xfU3fmcAqY3bTYEVoyH6JFITsOlq15BLVUgQrl2RmqDqXRIq5ZLokwhSZaBPIgj6JIIg
6JMIgj6JIAj6JIKgTyIIgj6JIMuZ/wcaPR5LAbjyEwAAAABJRU5ErkJggg==
</FILE>
</FIGURE>
<FIGURE FILENAME="Forest plot.png" FILE_TYPE="PNG" ID="FIG-15" MODIFIED="2018-05-29 21:04:25 +0100" MODIFIED_BY="[Empty name]" NO="15" REF_ID="CMP-007.01" SETTINGS="SHOW_EFFECT_SIZE_COLUMN:YES;SHOW_WEIGHT_COLUMN:YES;SHOW_MORE_DECIMALS:NO;SHOW_ROB_TABLE:NO;SHOW_RAW_DATA_COLUMNS:YES;" SHORT_VERSION_FIGURE="YES" TYPE="FOREST_PLOT">
<CAPTION>
<P>Forest plot of comparison: 7 Pull out suture vs anchor, outcome: 7.1 Complications.</P>
</CAPTION>
<FILE>iVBORw0KGgoAAAANSUhEUgAAAyMAAACgCAMAAAAowUMcAAADAFBMVEUAAADAAAAAwAAAAMDg4ADA
AMAAwMD/gADAwMD/gICA/4CAgP/g4OBAAAAAQAAAAECAgID///8AAAALCwsWFhYhISEsLCw3NzdC
QkJNTU1YWFhjY2Nubm55eXmEhISPj4+ampqlpaWwsLC7u7vGxsbR0dHc3Nzn5+cAAAAAADMAAGYA
AJkAAMwAAP8AMwAAMzMAM2YAM5kAM8wAM/8AZgAAZjMAZmYAZpkAZswAZv8AmQAAmTMAmWYAmZkA
mcwAmf8AzAAAzDMAzGYAzJkAzMwAzP8A/wAA/zMA/2YA/5kA/8wA//8zAAAzADMzAGYzAJkzAMwz
AP8zMwAzMzMzM2YzM5kzM8wzM/8zZgAzZjMzZmYzZpkzZswzZv8zmQAzmTMzmWYzmZkzmcwzmf8z
zAAzzDMzzGYzzJkzzMwzzP8z/wAz/zMz/2Yz/5kz/8wz//9mAABmADNmAGZmAJlmAMxmAP9mMwBm
MzNmM2ZmM5lmM8xmM/9mZgBmZjNmZmZmZplmZsxmZv9mmQBmmTNmmWZmmZlmmcxmmf9mzABmzDNm
zGZmzJlmzMxmzP9m/wBm/zNm/2Zm/5lm/8xm//+ZAACZADOZAGaZAJmZAMyZAP+ZMwCZMzOZM2aZ
M5mZM8yZM/+ZZgCZZjOZZmaZZpmZZsyZZv+ZmQCZmTOZmWaZmZmZmcyZmf+ZzACZzDOZzGaZzJmZ
zMyZzP+Z/wCZ/zOZ/2aZ/5mZ/8yZ///MAADMADPMAGbMAJnMAMzMAP/MMwDMMzPMM2bMM5nMM8zM
M//MZgDMZjPMZmbMZpnMZszMZv/MmQDMmTPMmWbMmZnMmczMmf/MzADMzDPMzGbMzJnMzMzMzP/M
/wDM/zPM/2bM/5nM/8zM////AAD/ADP/AGb/AJn/AMz/AP//MwD/MzP/M2b/M5n/M8z/M///ZgD/
ZjP/Zmb/Zpn/Zsz/Zv//mQD/mTP/mWb/mZn/mcz/mf//zAD/zDP/zGb/zJn/zMz/zP///wD//zP/
/2b//5n//8z///9BjlLGAAAewUlEQVR42u1dfXQc1XW/q9XO7OyuJc1IKpYN2LIVkpOvJraQ9WUo
a0NKnBynKeQkJwdK8geQhIbTU5+WNk1DaHMSSGmTnqSJyWk4lEMDjaHghs/iPRhpZbwxok3StCGS
VhjbAiTNSLJWq92RtH1vvnZ2Zna0K++XrPvTx8y8d99997159717Z97d9fCAQCBcUIddgECgjiAQ
qCMIxEWvI+FwmGFCcvaS/towEHAo2sIVWQ0XK1a2ynYDJ5uqNJ/RvEFzX1RQsg3cLi9XG3K0Q2R5
U6eYNi7j5NdG9cal9jTovixeVDXz4XuWipQtXslumA+/sxSP2ytX876xZOqLeHyd6Mi6blct2Vpj
kFZmkJxZpIFhG0BLZsg/mtbKsUxwQkv00UStWDgc5EBsYJlDYv5qOFghbFmmkRYRAuyDIGZYpkEp
EQswvkAym+6n9QAkg2wyWyYQKGs3UPlIWwaC+oon+9mYKU+VkdGbTWVfF3qybttVW/6Ix5bS1Bnk
Ohu1C7LKROhxrmeicc8OLVHWElU8dwbaO/8zNNyev5Ik+KGx8+ng7iZysTzadzts3xeY7VRKXD2d
Xujms+lcQqnHH+i7M1tm+s2ydsIAeOnh2j1vvdFzNW3gppvnu0x5qox6XzTsezpodFBNY922q4Z0
RNwOPocBPToGnbbkrfK3ko5M3tcMKfCPwGJ+y/jAiRcJTcMoUA7xNsjAlTCaJEm0ulOHGmDZlO6L
UCppEh7Klkk2l9Vy/9orx+nJCmx57gitblPvEZ85z5BRwZWwazR/a2vJI1m37aqvnU68pC52WrCn
CxAesCQFon2wN+noSREGy3AXWanzVRMBoecqQtOlmm2Evj8y0H8DvXcEL37tZAj2RrT0DAgG176I
uUz5EGmZ9XXQk8O39T/8BV4igg3pE1lkIEzyDBnVGbifdFCm9nVkHberdtaRiJyaF2CQ+ASW5UUk
QkYVm0qHNPH1WF+jmdac74UjkUjaZb0i6uClbD3ZTtBLHIA3f5OlHAKzW7M/p0zZMBXq3k6Pn3vr
v471LlCrg+3W18y9NC9XxrrKSLWR21Vr70fqoHW/+doPO3cAQzprokVRBWXQcjf8wWkyzPeptB0g
6vkKGBhuDQfd7WJCs5PwNkrskMOaI57amaVkYKccNparaE6Z8kE6kaT6HrjhWXWQTE0NNOfmKTJq
fcFUSKoN3K5a05GA5zxrvo7vSuw+NQdS9PPUdg0ObqWJx0/ObSbr8kmV9sjgZXq+gvFjB2ZPzuQ1
6Zh9J47D+KkDiVMGzfip3cHYLD2biW5fztKOn0oEY3PZqwOJV2cq0AfMXvpkYPb9e7e8sole+9ju
FlNesEORUeuL8VPfTLw6uy4ebK3XdnlwTyMCsa7WEQQCdQSBQB1BIFBHEAjUEQQCgTqCQBSpI2KI
ZfYFY9Z4DJe9/LHMPoYNygVQFoKwAsesgUBxhU30ORxdqmgJFM49mId7DEQmzIgQC/tt+drZQNDC
l/S3zlo5GCXUKh2lNRLlEMNmaH0KbSPbBJDR3l23cAxzSK58JAYRRIaBtTcpFlLkllXaJuYwwHe1
vUgD1zP7QrHKN8kUP7Jlfub8r6+5Z8kSj+ESPfGvex+5b/6a3391dcpC0A6ReJ7AAce4kRzE47S4
A32OUC5VdLtVUSD3by/evR8u/yPfkbY7ntMLWihzW9IO8O3Fo2QIxA0Sg6Miq3MkhUHDX/ngkd7b
PI9vPvgDQuhpWFiSg+r+jdY539mvbpqWKxj7YjRpPvlk25qb9JMu0QczqfQVx8YJ4c3RY8sTH39A
yZnYdebsX+7+28o3ybSO/BksARdZNMdjyEE/D8CFW4leK1PjIVaN5ggpqiXDe0mJB7JBH43XczLE
Av4mZbqgcRZ6zIUW3vEgG5Bd5RlQ9oQEwkkaNyKSEknOLygxBdm4Azco9Sn0rYTe3+K0YigbVYLh
FjXORI0VUYuocSn5ocQ0sJRUDjIsZ91rKUIbDJI/Eb4u6vITSrZJ6ZwW0hJWi4AxMCTCJ4Zcp+UW
lgMxwMjiIWXNELnrs699F2HvKHwUluFuerUyuQzN2gqW7PcLXCRRDdOETUOadW2S7AuA6Gdbtbgd
OcBmm5QGcZT82wxK0kO+DLxHY7a5jxPEyEJVba062EXvujkeo35PQKRbZ2R4mA4NaBwOPK1s6p88
qyxC8OHccZJ5peef4Mrun6kxZdNvZmMuNNwZ7Hbfabz3vd0yTHSf2NwZDHZuJwmXhHoXlJgCI+7A
DWp9Cv08m36j97wDzdSJPWQt33NC1uNMlkf7vqAUyYlLceKuxDSkKGnjs+n5noct+Ry5ud8mf38M
3nZdftKHwa8ruZNzvclUTrALHcu3gZx0bdKUv+fFHd2cr304FNi3HR7ueSW7W8ZD9zYdg3vgRpbc
qLqJOjE9pllh8Hq1zPeBJVgecKXwBbr59l7/pBa3U98dyDbpFtqkDJmuk0xwmrTjFjGlNckPv6m6
PzI3BD1fC+bM1CyM/BzgLXLb76CTM5m3RhuUQIuksj/8uLXE+CgcJW1pkNT735yNudAJRoB1N/t3
QzPcD98hNY1AH0l7cVLdtZ6NO3CDqb5kXcPn7VvkaRUsqaIZWCPOJN6mVeESl6KgMxvTsFDX0AAP
5WZHe+WlwZ7BJfnXg5OG/LQPe5RsyQfLNpb8SGufYJYuV1bFXhv62MJQnNQ7QifYozA6nh1s0PEU
OXwl+v1A92Xg387tYH7KKFNSX3l38LtqQK/c61utSQuLpEla3A5rbpIfuA562zzzoT3bgAvu3sG2
s9VtkklHfOeGh2BPzkzdD0IXmR6jSxNLQ5N0naDX9Ear0nadezW3hCDAABlvXWoXKbEcXTkNIwQu
+50jBAeHFsV/HLoxAzfcQGZIUgeVguLwYO/DW1bbXWaqj//gys+1opYqxqIpORUdW4a7blCUSNCr
CER7du110ZEBKr/G/a9XxlQdMHUg1PczXUx/PZlPDPkp/y69O2ziwCS8Q35M0uXKqpTz9/Yzgspx
md6CbI+ePpj4UpQ4ACnfKJl5Z1JjyfEvJz6l6CuI1dKRX0MT+XNvEtvXx9KxQpq0QkdZtkn3xxpS
UQ8kjvlGyIwwk75xcSrVoMxLg9VqkvnZrzBz7jVtqtPiMQbpJn5y8/vf1c9oC6EIpr3rwuy5YdLI
QdDEV7b8e0E0xXIoSQM6QWzVZgpM/6VkSHhsQSBG3IHrI4hs1EECTucxNwR/X1OfX7DHmWhxKS6d
JeryE+62BbGezIj1RAQ/+cvK78kWcpp0o+yQzzbd5j49TA4NpmSVo0wHf5adcGdqIaPN2VTbh1mh
z/eQqq9XVEtH2qJytM29SXJqKJqM6XE7OU3yzcuJTJ1uSgJ01Pt6J5VBycC7q64j/rAgHCU32RSP
kYIOalM/Q2ZzxRZ8DHYOw5CpRFL4D1LiFmjZrj6d2EluThKGDZ9DiwLwQqtKsL/DzdZSzbHB7oFx
QrVzwhy6IWbjDtyg1Ufp62DTcD4Tf3BPdMoSZ0JnKS0upTDu77Zx95EZcRKmyPLiM8nPQofJb7HN
7/X9Xut0axlb+/teCPbV00iaiXCAsN7ZbtAQV/7lfhY4toUDWtnHSWXq/MR1LIpJtyiachpb/b5V
mtTcG3i6P6zH7ZC+2m7QcGyr0M9B4NYWdagkJRiaUEYpx/yVKIQDVdWR8ycTzN2xl8zxGEuvzH+X
6sIgDLUpduSpxIFT2U39L8c+5tsfm4Ge6DyjTuMLQxGQTtzPg/ZxSVqchjR0/hm1uvmT0+7+CAgp
SAswviuxTY1/pqAxBdm4AzcFU+uj9IFo8Lk8VfhSUO+zxJkcHrxUj0tx4a7ENASil0JgaPaTNrsp
CqwPfEMQfd0k//QrCT8Ynx5Fy+bg7x2C+KPmi9bOoaukE/sGSd9vP/kSRE4seAya572Bb74mwnHv
XOOuOEBL3STsDiqaOfnE8ubGUzNV0RGvQwR4jhMvd54Q95/oatHidqbZhNegCdbNJm4SIfjI3IeP
ES9lwEvmm+1qk/79uc0JMj4rjkLiR0TY0vuLqYJZMoGxkbtOOj12DFse6mwIsP74po+cSBZRovX8
YkloaggTO5IloakKCtERNlMXKMJdGrhuGXyBSUdbJb3xdERYXALv8a4iSgS5qZLQ1BBCz+4tCU3N
6ggCgUAgqoY/rHUB63EdQVQZhQzBudzLin7KKe6NRyBQRxAI1BEEAnUEgaiaz246l/jsf/MJPVN/
9WvVz3I8lBHF1LBGoQqkd+Vuz9Q6ll5L+djrGdbStFSWlWPFkpaULZIlkgAfypRSRyyakffZg8Tr
amM/lFNFiqhhjUIVSO/K3Z4pZSea/CqSt7T5wrFiybhBkp0FL+EYL7WOSKYZSDLNYJLpsA5mJr6s
xfiiaKSSj1M+945JudPbulo4wmCNzHTGk/ZiBSFSeh1RVUSbgewzpYQL9wWNaBdLS7pg9uvy5pAx
HI6sqVi11hG1m3lYxWZ2uh982f2R4mpYqyFe2Ehz4c5b195sOvm9YP9AKkBMdELKpyO6vSy528wX
7C2U3x/RzfjyrQ2uzrdjJm88/VijYup6VuW2bzjU5fatcgeIneXYxbzV8r0IUcKWObvzeWglKMjY
0m+MAydUi4roiGYprLZkrIPbIZVVRaRSaxudlPgiKl7F0kKU0R9RlITXV3T1ySGfm6ncBElfc3iw
HGrEH1mjUFJhL0hcuWupGivLEw/e1VWQeEfWOkfehfcqLBAXAIwfWb/GX0ErVe2v+QU916rmvt96
HIUXtYd0sRheDVWsG3WkxsGvKasoGkRxPjsCgUAdQSBQRxAI1BEEoho++6pPUIydKuYYhgo+XCy6
Kqlot7Xgl4j6XvR8O0uc4jnyb6bJiRBRI0b07s0TPwI5e+N5x3gVWOV9zLqC8vS3odo6UtCIs8Yw
VPDhYvFV8cWWkgpWpPxRAvnjOfLGj5j3ePEWwR3iRywV8xYWkikd40fKoyP6a13JEhHn1N9S5W7C
2qoqau0psArejbW0hl1tvIO4TqWdKrbRaQJU8+VhUTfq8cLIvGubJovp/MJ1xFgh+NyYN35NFVSw
LRdunvFFDwU+P4+17TssyITNqVhyWlagEsHTpenHAuNH5io83Fx1hF+1odJabZ+LB7rFU/gmSPf4
ESN9NZ72il324uNe4DLaWi7rprbjscBQhosZRQZ9uMSPZHco8kVXzJdy2a1hNNSSjlg8cT5P56+L
e1CuibTAD4awWV/ShVaAK0PlUVeIzyWhoeU0UgvsAqkYEqnoiqVS+M2IQtcR9al8rhVlC0PA8ARL
AM1qg5o3ueF53lfYIkTy5OZWrFlnOfdD4vPeOMQagfEj69da3EjxI7VnayFqadGqXmlEHp8dUUvA
+BFcRxAI1BEEAnUEgUAdQSBQRxAIBOoIAoE6gkCgjiAQqCMIBOoIAoE6gkCgjiAQqCMIBAJ1BIFA
HUEgUEcQGwFyS2OQ9fWxwaYXWytctZfD7kdUFe3x1bSDqatfmRW9b88nXp+fm3n8TLCe42baztyL
6whio2OCzwRurZsfe+PcxDTAtJY6DdPvnHlj8bcehmsQxMrqSFiBftUSMGUoB8EPcohhMyLEVMpG
tgkgk9ToOYY5JFNaf/XjQ1uDDBtotbSodMu+ylZ04B4k12KIZTIyyBmGDSm3UD7EMKEYNPkOE4IB
u7ABlgm00LNYSOnDgSDDBGPaLaGHkFqLxsfaqqByHmM1ogAp3KrzKEfzK2JZ8Yc4RvKPzZy9dzov
0dvn3hj1SPXXhx6UK2VrxePtEDHWve5LjdN2oKfiuf9L8Vc+eKT3Ns/jmw/+IB4HT8PCkhz0qDd6
znf2q5umZUIbSL1zb5W7uE5uZHf3vRqPx//lpZMl78D0FcfGSfMfaDv5ejzHTmit20O6asv8FNs7
k+L7p32dh9IkmfeIT479hefmoWPLE995wMbOs7xJ/L3RJXL2k65ftmRmUo8uJSZOfkNWej5CZtMf
7lFugM6HtOr8JbG0XqdHzX2sWyVqWH7jG1dfPqLxiKv3bh3ZWnK6ub4OZqTI+QRAszYBux0Xfjn3
6CaxkQk+/exCxWytQyzbAAyZxEDmWIYTtOQdI15YhL2j8FFYhrtpysrkMjT71dxkv1/gIgl6+nTv
zmp3+3x68jQ8QhX72sFAyblvVj9JYYV2Ug4+QAc6PAdjI5AmP6OjsFfRKRjZBRw85MvAe1g7u0Rq
6hLwqITcCKQgmfaxkNXsz67ouqnyIa06HzWmtg8sa0PL4NZ2Cbxk5bEeEBMaOb93fnH+zFtTzVQB
iFlV8PHtc+PXve5lgxlBroCONA4Hnu5sJF0egQYxlejRlVOGEXInifFwDO6BG9mACHUTdWJ6TM99
XWfwXnKbq47rD5w4TRW71z9Zct5LkGSCMjkk2GCOPXzyHP1/GQgCZMgPORyjCcrZzaSPbhFTY04M
b/3Q0Fl6vAV0djvIuY6DZ7UTnQ+092VbdVCpE+pfMOj9H+pQSgybeNQ2ppMNwVvr3zU6fm5iSvU7
1vY39daZmdF5iQk0Nsll1ZEUjDZoozx5WcMdsGLoiAA+6HiKnH4l+v1A92Xg387tYH7KNNHcPhAM
2wGWq9/tj9zUs41MuIsdL5aBuWc+tOdPAaKDgT2X5awISh+MqOO5z0hWzh4CLrh7B9vONtn5fWu4
V+Hjh44OUhJgYAF6jNw7hVw+IHZG45bc1tuvMlLODY9cTnl81MSjtjG6FTKjmVJxa854MrClrDpC
ZqsubZQ3ffBvnoB+Y+gDnD6Y+FKUmDIp3yiZRmdSY8nxLyc+RXOjxhQIAmSq3+3CQWKawP/0PtpV
et6JY74R+CGxarpoL9gwqPZW1EiIqt06k75xcSrVsOgg7JjK5/7Y+VSU9PPA/v7XPmcn0/gAl2EF
q0iP53CT8/KoSXSJcwvHlhf92y7981bQzKe1/DVvbmvakVmRE3Mzk2XVETJPibBfOVmAm35j0h0R
hDtTCxmffk2Wc1bo8z1Er3xwhVFcNa6rjjpqbpTtM/byt3EfiDLJ9tB+3KcKQs5oR3fU+3onXRZZ
37ycyHhBvjbzC8mxQSqfVvU7nczo/mCYOpAm1/da+MU6+4zGNm4u8cBSqHH7lksU06lZM6EKOTa3
bg3teNdUatEjCRXwR/ywcxiGyGwoEnv2iqz7TR3UACO/3M8Cx7ZwivP4cRY6VMuP61gUk+EgPd1U
/Q9/5JjWXwFxj+9SDZ8SI3BrSwfQXpigB4fpfvh3SG+RrhmGZ+jDcAZ27oR/oLYrB0MTth73Uz5+
SsixrUK/H5pvbpyycTXxWYZRMJ7Iq4hEItSBJGl3sC2UW/PN81Pr8qmvT5pNpvkrdj66tb5Z81bA
9dj6xW2vhlaWFuakKaFsk60F8VOJA6dm4fDgpdAT/d2sT0p8EXjeG/jmayIc98417iImcUvdJOwO
Ko9YJp9Y3tx4akZ1ab9X7Y4O+WavJW0go6kc3RZ4ZO7Dx8Yh5N0+f2rcnj0eO5A4RhzIY/MHYspU
PrUrkYjtJuaPd5L6cFb6TZTPLD0L1s0mbhIhNfIBx/caOp8ltVWDjsLd7J2b3zVLeHxkvb4bUYaT
+IWF9Mpvd2zbsjm/39G6ddvOEL/0vbn9vrIKU/jnxott/tmCCBvS5wRAlAJhyP+Z6q3nFy+QQ600
chUJJ943HfrsPyurYrO6djTXe5m6+nO+CglYxHcrDFyXLGya9Ys4uksDxpNJ5+3mYAF+KZuB9HrX
EW1KWFpJryy1SvVer/f1ys7B+P0jiHWhI9V9+INAIFBHEAjUEQQCdQSBQB1BIFBHEIh1B9O2EW17
j/4wOPulxat9fXGlvt64Al84jt9pjnDTEb7Gv8xbKr+AEr8evtAcUX1bS5IkOqNK2pklGbIZhMaR
ct0C1QPhuo7kTqY8OeRMq+YL/VyhsVEiEBvGZ3cY9Lxk1gW+wpNw+dcqCTUdsfo6km9MSi6Dla+A
s0vq4MuuJDwuh4hidESxoBzXCd5hySn74MLBi6g5W8u2YNDVwvBJKmsEVaQOCQcEopB1RLebqDdu
sm7M5pTFtFIoK2FrlbsOHt+PIGzA+BFElYHxIwjERe6PIBCoIwgEAnUEgUAdQRQAqSZZPV7rDUQd
QSAKX0ckiwJJa9A9axltP7CkE0j2DcLZFP1Msqu0vZTpTJKcth3b+VoEdJNG29eMQJT2o3nt71os
+4F54O0aYJAYu4nBkU8+FeH1V56r8VUK8Wa6vNIov7hzC5FfR5TXzcoOX0nbimWcgqQOMyNDS9Sv
JINeH7e8Nj610bfqi2yJz909qVRmGa/She1uzG7431iv1SVkVSodsUeQZE9VZbFkGDM1rw9e6wZI
jUixdozZm199NdJ001gGtGw+zwrjxldTLMqLNxmHeaW5CJeR0rVIuuhZ5dERqbDONc/hdqF4RyOF
zz0W0xajOt61QbwbieTaLKdGgL4mItDWsg4ZqTC/XSr/Gleq+VHbmlnUJGNe+xCoI25jji9sWPJF
roDSWpb+Ago5k/A5llWBpSQeH2sh8usIuH50kOTsCmQ3zvNgPnUal3zRqlFYId6lKfnDwDbKYsEj
q7Wwqs/nARgRJIbRrp5qhktupIXpShuG+rhcPSCD15+JWYhVDqsG6OZ9QuvGN78JZdCq5S427ZHM
iyq/JjdXcvoIthpwtCXeIt2aC1t5ePjSt6qyXVdsbRv5I1yc3kWtvftKM4WUaCKSjJdka7i5OYVt
PIrei0JfTVdCRQpfFKWyqN7GUZrqzv8lXUXKU7jo9+x8CShKa1vyxbNFPSnBveKrLkGp2KxSGPc0
IhCoIwgE6ggCgTqCQFQL+b9/JNfnL+4JnW0Xh2R72WDaeutUq+U5vmSi0V6A2+SxP/vH3SRW5zTP
O6M1sajhBl5QYd79/YjkHAFSdJdYx6bDWLXm2zItsR/mg1RwvAh+nD2iLLaWEYqnf7mI+StGJD1c
0enbSOzfQ6IzMWfqfKW8qsk76x0CUV1byzIhZ4NI1A0fpogRcPk2ktzBnBOJYo43MUdxuBldNhVZ
U7wIAlFSHVllPs+JnsqJFeELtgV5p+HPF75srBovgkBUwNbiC//6NhOlo62VL3PNRhRPUIhThKgx
iOuRf33+Wb5wf9eyqTbvirHKPi8zjauLX6ithXpSCML0X6QI8lVo3T7jequJKpdRaaTYapEkDJHy
6AgU/tCUt7sJkut8bn9MJvEOGiStyWiz5aGKFIJIacnd8ntMmZFw6aXosSRb6iiZrcWrO3u1gzHm
+ZwNv+Yr0zlv2RScUyjLWOWrffKWw6djScZjM16yccyrrpL+eS05ZVBPCsNAgPE3gV+GGAdyiAnK
6txO/sJNLCQZ3/UDhkUTYIMihAYgmYGwwAaIhSMHfSFaotGvlOBZlm9hGUGhpfmEB5skWWGtnrxS
cD4/D/4YyH7K0ywF7weBZbikThrjWHJrRc7Cn9Jp8pfFH+F1az974A3fWLvOugRGCVMOz2uuO28m
480cQOerl7V7F1oSb6nHffXISmHwQ/UoHNc9nybjjz0O1zFQ70s/ZbIwjk5A0zPyE9fq14/NpqZ4
+O1HRGEJYHrC/xhA82mZaSZZ3nMKxfLETEqeCCUU2ml6G1YmZprI5B/R6skrhSgHFoCZg+MsND+l
8tRxDhKBtGjc02vYccLnYX/Kf7mZP6WzyF8Gn722gfEiJXdIwnSqTu4FqQ/eOgpLPwP/KDSwWYL3
C1D/XDK5qF//iQ+4/dDmuZzxASwJI0cAPt0MYopkjQgKxbjAdccFsU+nVVL6lCy1nrxScEBKvf0J
OOqDxV0wupglGCVSyCYpusfayPnRURjZY+ZP6SzyXyC83Lq7pVwZqTci2iPxODVd/s1Xd1n8/GeW
634EV98OP6pfhnaSTv7abwd4+zPs3wkLCnkcrmpvbx9chqaFM/dC+2m49+wyNJKkN5cVUq2EdqrR
6hlxrR7twiaF+MNFjkjx9qv/PUeluDdXiuiP2fsXvZoUNEGphtaf5U/PsvLn1LFh1hFEeXCVhzkP
IPga7wAYFEHMqK6HlissTBye00mjkUgkDZCqbycXMogeNSnlxFajtdaT98GXp/llUtvhRmJGRUW9
el2KruREIGRwFrX/tP5cZOXfmLYWojzI+EaoCf/k7h+T0d8Bw2TEDyTF7fpyLAifvkYnvU8GgYPW
pTNp4hi3QAcxedhp4ANObL+j0JoGr1ZPHqz87wi1zPjdAwCLv4KdxGIaHMhKkRSy+nBfx4Sf/Oeg
4z4zfwpNftQRREkR7Nz8ADk0DI4QHyPFHCTueKTxRn18vLCHaYzppD1NzMJxWHheEJsAPEzq58Rz
38YkHXVkt0Kr4/bNej35pPh8G63yhcH3EymuZ9LTALPhNq+e+0lfYkYn/eJCO3FNe5qZxR4zfwpN
/hIBv1cXUaSHH3G7vABOZSlbii/tRR1BFAdfXY4Vw6TXyojNpNcuBQPpsteBOoJAoD+CQKCOIBCo
IwgE6ggCgTqCQKCOIBCoIwgE6ggCgXDC/wMJaR8b6JWLFQAAAABJRU5ErkJggg==
</FILE>
</FIGURE>
<FIGURE FILENAME="Risk of bias graph.png" FILE_TYPE="PNG" ID="FIG-16" MODIFIED="2018-05-29 21:04:25 +0100" MODIFIED_BY="[Empty name]" NO="16" SHORT_VERSION_FIGURE="YES" TYPE="QUALITY_GRAPH_PLOT">
<CAPTION>
<P>Risk of bias graph: review authors' </P>
<P>judgements about each risk of bias item presented as percentages across all included studies.</P>
</CAPTION>
<FILE>iVBORw0KGgoAAAANSUhEUgAAAl4AAAEACAMAAABVk4iuAAADAFBMVEUAAADAAAAAwAAAAMDg4ADA
AMAAwMD/gADAwMD/gICA/4CAgP/g4OBAAAAAQAAAAECAgID///8AAAALCwsWFhYhISEsLCw3NzdC
QkJNTU1YWFhjY2Nubm55eXmEhISPj4+ampqlpaWwsLC7u7vGxsbR0dHc3Nzn5+cAAAAAADMAAGYA
AJkAAMwAAP8AMwAAMzMAM2YAM5kAM8wAM/8AZgAAZjMAZmYAZpkAZswAZv8AmQAAmTMAmWYAmZkA
mcwAmf8AzAAAzDMAzGYAzJkAzMwAzP8A/wAA/zMA/2YA/5kA/8wA//8zAAAzADMzAGYzAJkzAMwz
AP8zMwAzMzMzM2YzM5kzM8wzM/8zZgAzZjMzZmYzZpkzZswzZv8zmQAzmTMzmWYzmZkzmcwzmf8z
zAAzzDMzzGYzzJkzzMwzzP8z/wAz/zMz/2Yz/5kz/8wz//9mAABmADNmAGZmAJlmAMxmAP9mMwBm
MzNmM2ZmM5lmM8xmM/9mZgBmZjNmZmZmZplmZsxmZv9mmQBmmTNmmWZmmZlmmcxmmf9mzABmzDNm
zGZmzJlmzMxmzP9m/wBm/zNm/2Zm/5lm/8xm//+ZAACZADOZAGaZAJmZAMyZAP+ZMwCZMzOZM2aZ
M5mZM8yZM/+ZZgCZZjOZZmaZZpmZZsyZZv+ZmQCZmTOZmWaZmZmZmcyZmf+ZzACZzDOZzGaZzJmZ
zMyZzP+Z/wCZ/zOZ/2aZ/5mZ/8yZ///MAADMADPMAGbMAJnMAMzMAP/MMwDMMzPMM2bMM5nMM8zM
M//MZgDMZjPMZmbMZpnMZszMZv/MmQDMmTPMmWbMmZnMmczMmf/MzADMzDPMzGbMzJnMzMzMzP/M
/wDM/zPM/2bM/5nM/8zM////AAD/ADP/AGb/AJn/AMz/AP//MwD/MzP/M2b/M5n/M8z/M///ZgD/
ZjP/Zmb/Zpn/Zsz/Zv//mQD/mTP/mWb/mZn/mcz/mf//zAD/zDP/zGb/zJn/zMz/zP///wD//zP/
/2b//5n//8z///9BjlLGAAAdCklEQVR42u1da3Ab13U+fOwLgEjskqxFqfGYopp2Rv2ROpViyaJi
g1YStUmcZJqZjOO8PFPZidNkOsk0iTvjOv0RW07k1PXYSWTPKH6lzdjjqZWHZEuCY0PKg+qo02mU
ZhxSUuSIoCtyQUoEF8CCYO9rX3iQIAiAoHw+PRZ77zn3nF2cvffu4n57ABCIhqENdDwJiAYh1Y7n
ANE4YHghMLwQGF4IBIYXAsMLgeGFQGB4IVYNnXgK6osUngLfk3oMr1UcD5YhOr+GzsACDo4InHsh
MLwQCAwvBIYXAsNrzcBsuiKiQeEVI5BDybJVq3VsGyvY1iNLeFhBMVZeesHAMGp47xWPxyekwZY6
tu3Eq3J9k/X72hSdIy3az1vY2zVjcDTO5QH6NFkhl3MsqspkMxJS6CNcOyyHbVqoyActVUowcUtS
1AStkyI2lVT1GO8ayD8zpIRNpqBYpE6lTYoyYK1GiZAd4a1275Ett51Ytyp8iLE/tJxLOXafs3rA
khWN2ZapDrht2eqwpxhSQp4PzK7GWgLo1WSVHFdCltVekOYGMY6aMffaJAFcCefCafK5MB4hm5ia
pM+be17MyT20MHn8c/3jl4eZdFcke/QWUjdq07rYS+O+TuDamewRnSlMdwPcrJ23vDKArXKyQFtN
5RTaKjx7vMttBzrGYTacm06TXob1Mz0v8nJw7P79CWb7ZWp7mvvF2qKfotp/zzmKupJVr3V9YHYv
jnLptJkLzQEMR3JHZwFO5DCOGh1edO6VnwbITIJ5I9k/b9BNftSYIjvZ62EsQ7ZTxtD2s4a2k2ko
dmJLltT1g0k29hYj7xtwJBjSWCtUOD/Wb3llANpZ3qrENOGcMTTktgOjBliToN3oNPUxYfucY3d+
C7Gd47ZFC+xTKkstTWZcH8ZgNO/6QJEy+rm0pbGDlLK9W4j4ljzGUQXUiykUi4NlXCa919SmfGF7
nO7Tf3KObege+SgK2T8SUNGPP9l1iQ2H5PqXbFeSbnihsxd3ptS8o9h7wBWSj5RRmdo0P899EMpK
1meX+kRtr5v06fi0wafocxp8LZkD8/kdcZi61m4738/9cZDC3xwX9FpOxlLQlC+R/2+Hycu+6DWB
zm1OmmVu9qX0A6Er5EslNwXkC9/FJcVjgZO8UOAkU/bKnuKyVPOIK3TCU7kdLnk3hyeI7QW/3SGT
2571Nym023xuUqeHAh7bYH5K3FrKr9ERNT2h3U4cfhK7qSbMvaafILPl40etHq8oMwi9dBzcDINq
sbiaMA6Ri1LtAz0McEpjkictk8Y+6csOaq5k5+akxsos3oi1CXrIBEq14VjIa463Q3F80sq6UakW
2/7lGVJoMdtK0tEhbemkrV8O9qksIqkPGmz+VcDjbtD+nX0o/Hb0Fn4EPyKHfAaXnTRlaj+z24SZ
Xf2+Nk/l1DY658rKuali6XW7ZTaSWXKGBM/5XoVKTnev/z69+e+WP+t1gtNzA+QLj0dl/Qrvc7MK
tTEVlfaHXSHRDvNjHfOhcz2Usy2TmdQ6g9v+E0eHtHUDaesV6zIJMvka9gCiR7aCDyFm1D7eUugO
ZiCyWxmeAdgpYxw1eO5Vrwlc1Q9BLKtWK+bHn+mpp9f2B581cO5Vfu7VAVrr+DVe5Un88n92zL/6
eK1W9k2lf15Pr7uTX/ftZdqWc21X/5WtpT5L850MfMdEXYGLoX2LoVM4K23UqUUALshBYHghMLwQ
CAwvRDOBU3u8c2zg7Q2G1yqOB0ijRSBw7oXA8EJgeCEQGF4IDK+aYK5+00gsW7vhZcToSq1YRXrt
xpURbxfTvZdvrIeX0Ll3WTTaiIVh1DrhlRvpXbR+cQ7rivAb3jfp25eWWwaN9oKOvV3LhJdpp/Lu
12FypqqtUR5sUpPVYw6H1QzJmumycYHRcy2Pj9utyQlHT5T1aYrCRWO6steyVMnyMW2pfIx3PKeV
bWAosmYxPm6IO2OGZfopqSmWx7+VBS9X5vxb6Asxn1xblixpCTBkpNFWQtNXq94XmVf/UYKBc/Tv
o8rsum/loFue7s7Db063r3sqf24gTmseWJfuIjUDF9/4bpo9sW5nMrqUDmtZGEhe2BMrCD09Beu+
8HMoRK7Mts+zhi/+4XOd0Qt/9cN5+MpRiJA6Lk+bJnjhpwehEEp37R6Ff3vlu5f3tzF7cxD/0zb4
ViTUNi9cILZCzNYb1BbBwBsXDtzLpIWtcGjuynN5OPak7R0frlb1r1Zteu91QAbZpQXaozBKvprc
WSkDcFiD1A6nRh1jNYKNS3Abk8mOwVmPOcv1KBf2EcbfdeiuU8bk9rPGENl7RILUI648x21bADpN
a/Qwsb8NNM4i0jhH986zl7KOXNAWsE+XuLSw9c28ZVEarY3dVMULqLnLK82PkuvwZNIoYaqSqus+
fWBHfDEOKxQVB+i1dm9+Vzbuo+JWouNSGq35x/ML3ZeKaLQJe2kaLS8QtkZuykN8J+PWukAqR4No
tNX1m7+Ix+MdZ8QeZaq2OYTEje3PXHHlRA34C4BzYkvKOAO2GyYPlZg7EaDjes8djLlk5LKfRks/
2Q7DUeiWcH97HZ+ErW1zE+FhfI7RQlN7ylIF9bTYe/AMbJYApE02KS5Io3T9RmKE1lAOq+RX5DLq
ZtikFpdxNm0+wN91xljb5dbSgGGjmEwGwT0GuwuQRsAQwx3n7cqDtuLIfSFgiz3RgLfzN1AIW5ph
jJPOWMNlJ60SXvlR8t/oV8QF/4n3KpkLAL/LRo4ChGe/Sr9zhU2gLvSwGg9c5lx2rz1VVDYVlT5A
Qmjmqf4XSsxNRfdmPCK3xF4N8B/XAJyypPQ0sXKzcptg5nYrlLebsu6eduTuz0p2kPs7qll8OZew
9bIlR4noNS9iHLXI3KsFYPYnttWzPTuSRBpthbnXW5HnaGTT9Wzu4a/7J18YXm/18GoocDE00mib
cWoRgAtyEBheCAwvBALDC9FM4NQe7xwbeHuD4bWKF+z81XkGkEaLwLkXAsMLgcDwQmB4ITC8qoZZ
JxnE1RFeNKmZ2leG4hpblJ1qyV8uW+7nw1ZS37i4dyvg0wpVvRzFJiF3raDJEhot/opdXe8Vj09o
fPFmCYt0EVpp18y3ypb7+bCV1Lc3+PDMTLlkeMPHL6+gzeJjSWWwD65ycDRSBbe/0hmD1dRYPtmY
m8/VDrNUsODkeY0N/TXTMBgjNaFJNE8rkXXIqCyTLFVPMEZrr6rwbLWKIKwKRiv4dbkdQaCFmMU0
R8JyaIT55eiYgXyxjh5nznIMShL1TBvx566N7fwnX45api5y5CZCshrl+W0TjLl7MNCerYpstEIu
ISlaL0gS0mirnXsZHquW55P9oZZ0Hi4vsHyuPVLyfr7P87yK3K0wlVR/CPAe06Z5WqFjXJQ/pp2f
4+I7J17sAZg9mp3+G2A5XqNMdzaUM/nw4uhyO53yhLPSvW+CZordOp2bonnIYBzSXOdaJas+7bTl
6qVyh11OR45mk8on1a1eecez1KqTo7ZjnKofEzly3/NSjof6s8dJu9aPuj8baO+JcY1/EnJPR7Iv
fwRAvg/jqJrwIpOvdzzo7p1jDNbneT5ZCp6WNXvWeCffz4g8rxx5Y/R5N08rzQnLcWisX8icMrqy
RGkItFHeGOfHSjbjooKny+2oY8YpZzgyqB1VAo0SCscM6OQ67xqD0UNeW0JPgl0u7/CG12ngG2Oq
V849c3yne16OXGsIUjeyQx8iPuauv5QJtPdOQ+SqFXI/sK0tBwBe/weMowrwL4amNNG+y1kfizSQ
T1YUUM5ocXZWcDmm5sC0tiPu4636ialUwO77+le3+wVGbpqHWcY5C+qW2gGX6Try7gLVKSXVFueV
FTlu6baUUevLUSv+jex20tiWS4Lr6Qg5O5prXzfJibnuTAx/c1yERnup+E6rvYRM6hYEc8zajGO6
sa3ntYD0SVdkhAl0F64Pzqu3zSVDd/PbyKCu17rpZqgVk6BtVjIUKcO1pQgwZ9tNrt5RzKg9WZyj
lmFXm+xz7oRZ1F6f45GQk9Jv0py2Zht2U1XOvfSO4scOg3BdoEDZBPoJPjj+GgYVt7wXNpORo/C/
LE+r9+10Dib38P1b4DSRvn1qS0/gG9Qso+37fLLn6VI7p13DOrOTsd2ZIdUhmweLubYUqg2vudTG
TsoHH4BBuaic+a6WXnecySsgn+5TA3ppOKP45WhO208CnHkQ46i6uZecebVI4FROCbJTp2znFST5
Pf48r21ylsyVwne4yWjvYslgX7GuExmDvyl/iEhvX+fPVktkwh+R0jNsJ3zHel/V1K2K85o3g9lJ
dStzom+hOtOkrR45U/LIYyoq3e8Ssx+inNw2JXe+qLzIdwfhv1zvy7qu7b+cCuj9TH3flF9unS4P
f4Lcs+DUvpq5V9XQc6VEwSUzycZqfilc7ZpgbrwsxeKNPYV210UD517l517LD6+IvdAZvlRSLOeW
0JNqfk3Rkk0vdiXYs/731zTkbPYEaLQYXkijbRxwMTTSaJtxahGAC3IQGF4IDC8EAsML0Uzg1B7v
HBt4e4PhVW/gD5BIo0Xg3AuB4YVAYHghMLwQGF4NgLnKdsxV8gfDqzIo6TaUXDbp1lAeLinb0KSD
FXaMsONnBfsblpWN9mEDw6gBvVc8PiHfwT+VVFXWmg1/saRsR5MOltsx595Ywv6OZWWj3T6HvV1D
Bkdj+rjbXx1jOVvt8F6HdBtl/FlTU47xy51zXmM730F3iJxgpIrcr5xta4Y5L1ZXlNcSjG5rPiyH
+bfXqym0bUNmDNrEXlntJdVfYu1Y8vs+nwCHXRs7piiWxfwR9bHonr2Wm41WNhw/uT1aLuzY2l7D
yUY7JXyMqntFtuykFuLZaB1fmL1t8mmMo4bMvXSPG3FkfIZxXx9wlmAWxsNpIvEvyY8IWSWr6g7p
tvPFA3Kn1x3EIap1zREZOfso/drnk9P3vz/J9LfnJvlvDLMvZ7cTkXQ4Z5IWh7fnjs6S6gcOTPYA
dIePvHM3MHYttXYkeczoZ/6Ieig8u73bsX3rm66f+nT20etYubATVR6dc+QMifu4MP6Jbu7o/ouh
a11f0q69Nz+EcVT/8CKTr7/wnv/fw3iod44Z50UBzyOrfdRh4WpjMOpyc+68HsYUf2P5MUpZJTK3
akxXy3IWr7oNNE4PygzBZ26keWQN6zCA/He9W4jCnRJoHwOQ7kvcmnHriC8OL1bUkwY/s9MxZVuu
n5oEn+ErrYUdm+W3FT6e5T6eY3ltKe43Jm3Xl52uPQuz0VZC7YuhKUMisTtTlmNbwsIFj81azMAt
Yts6MkFSLI2Kvjylroo8soLBSqtPZsHWc21kz9xYgK5Lxeons0FeLPXR8RMcZm6AfOu55GPaBrLR
9uXzO+KOvSCNFn9zrFs22qFC6T1+cJ7bHiDdutbozqf8DwE42zYgw8tdEmvXwuGzwPLIhj/MGKza
LK8mkSLNTvyE7BlWMvThEvViJsenTChl5go7m4O5boWPDpKOd10Ll86Baw9n9hXR4aVtXyYGyAmO
Lth0y//Sf+F/zXxng7/AfjzznTEWhNo90uNX2lg5GQufsA6caIOLs1e+kTwH45kO9bFIIe+XEf/y
px43gL1EqX3m2w8S2T3/81Do1Dyor/xZSi5AeLZDb7dBvfLQ3z4579T51EW92CN2SEO/fcxy/Mzn
Ow6+nKflws6Nd1wJs31qmvvotEb+/4r9/gOsoH0m7fPlcfD1XhnsvbyQyqxo7iXbY0VlU3kluMQn
lVVe4DYuGErmlDvVyso5EjTHu/qfAJb9dXruSojLBBdMpW6SBXf2+Dome4/BGLSR3XLXZcpxlTNj
lM+qDB/ndeGgP7xegGeZfTHv+nmK56Al5cLO11h+Wy5HfLSDbwcLae9NFftC7OUljKi6z72qxsG7
51rqkM0NV+oaDyO7xg2ce5WfezU6vLo+9mTHTItd3daBL9azucgl//wCwwtptA0ELoZGGm0zTi0C
cEEOAsMLgeGFQGB4IZoJnNrjnWMDb28wvNbGeLCMVlf9pXRIo0Xg3AuB4YVAYHghMLwQGF7NhllT
1XJVTH8VLj+tF5q8YqLqFAaeoJqpKCTyQC6ntaCK7qYDIuWhOUeW7JRzVJQVVxW91x4fTNRtrX0z
sAjHtoZctgEVX65aUn4D/xQP5tEtRXFV3sLernUGR5E7doTxZm2RT/Z78rCR4DllrWGacxYY7zbM
Oa4iDy148uDQb/v2yBbLXMsZr4p8MMH5vG4OWVJ3EFhqWYUzZGk+XH590Vy1bjlrL6qIdomFkUCu
W4oRTXB/ezV5WKc5uSmXV5rDbLQtNPcqJKe7AW7WzlucW0uZqXsnfpx9PyuHa55TtjK5a2eyRzjv
dusbIg+tKy+6kThYv0hHaV7cHMstW0ge/9wHxo/TnLmpnMIzr/XIE58G+vKB3HSap789mp3mOZFo
rlq3nJFnn0+Kdmn8ClvcX4qtFyd5m2kz91/E++EI4/L25TCOWie8eNLY/Fi/Rf+HUdrJnDK0d51j
5SJ3LDCGxBBfZqwaoPGv0JF3YZ+Vsl5uWZ5XlrJesxKYnIGWHTPo74DWJIj0tzQfLufF5l/3l1Nc
71s179ji/rKphKHxNmneXDJoS9kE5fK+nsc4qoDaiWg1gTLU7mKbd99F93fdBfs65mHgHnDKBy7A
vvYC/bRrYGDg94xW9m7y6XzBL8/JYW4z5P99nfNU122eqFxgk9zOb8A+UjD1vc7OtzEVu2ffq29j
zLL2+8FX7vnG/zq27nKJaORTJzNufldqJ0oT3z64/w/7mb8uGkREW0arC6seVHUhoq0MHm92KFhh
s9yx4GfQtnlsV1eez8WcjLEluWV9OWRNJvs2mIzw/a5Cl0gLSXPVeuVlPCzyzXYeWWwEmebN7UlP
aLdDMfMX0QLPvTo3J0mQSxps/lWwoofljgX2NoCDROSEDcdGnDy0Qv6EYd7Co0reZCtk9NxcnFtW
JVr8/SrKaaCy+Ukry2NmfupWkQ+X5qr1yhPuDSCP2QdLfOsGjb8Yo/DbUTo/1BLGj8htxBlcdtJy
4TU9N0C+xHiPbBXd6Lez3LF0ht0tf/ZVwXFVLN7hCPlIup/2cPJ6SGUix8gIly3OLTsVlfZzRu3U
hxQqO8Oz4ErrKQdWHLW801+urHeUZfapNNftjNrHXQvf0U/vPcO7leEZgJ0yxlHFMb3FqC2Nzh0b
eO614WLPyluZ2hig0eJj1VbmOTY6d2wARm525Y1EJP8KVQwvf3i13LShmdFVnx8XiyK00BBPC7Am
gbPSOgNptC0xtUdgeCEQGF4IDC/EWxA4ta8zkEaLNNpGAl8fhzRaBM69EBheCASGFwLDC4HhtWow
m6CxMj1EK4eXHVL2dnlEjeKsrxsWzXJbDvdW0NAjNelVyEYbsTCM1kJ4dSnJB+BrFasXzxFbDr8p
r2HekKpJT6C46oKOvd1aCK/CmGFcfoTmiJVD/BujTNoRRoG1BLlVs8HWnHLalXSrjnzMYsxZmvV2
hLFfBR02FlVlg3JglSjveAZPSjXpQV9I4xzePo2lyjVkSUuAoWzCOFoD4dU5cMymywn16dxL/HeF
a3+WndwKYClpJ4+t9EfwjOSUU3SMu/J9E1IP0VGzCguHpKDDQmE8kgbYqibFmrzcT2rTg+wfItyv
K+Hs9CzAbMg2dwP8GNOFroXweuOfPxjWkixHrODP2ttAU0k8eDlif3IffF5xyilGDVf+gnGWBKc9
CmP0+z7rLoDneXHVMeMc389vqU0PzhmXuNXMJGPifjNvWcSxLRheldBia+3NgR2HF80Ra27IqBlf
jlqWK9aVF8linU2FvLiSXZueLxttb35XNg4jN+UhvjPID8CUVa36hhzFBGPmeJkcsSe9ubPREd3n
Z9g6UjZ7nmB+mrNfy33FXl7cdrM2PehzJLph8hDZbJubCA/jc4w1MjhmBmyzWyJbzp+l/Qznz0qb
bNUJMvn6Lrfc0RPy18EmWncGNosMfyf8o5Y1CNcl+BzvTG16MAdv5zTa/FGLMtg0wxhfIBtcdrIW
wiv1QGR9/gLZ8hyxdFZ0s3JbBOB3LEfsg/206P9O3OqWO3pCvmNv/h5S914lc4FXSP7nW15eXPnX
tenBqGadZx9mnup/gU7TLDlKRK95EeNobcy9VoKlCbgiL6758UNSLXoVgNloK8+9mvyGnEbi4uL8
0a6Fzp+++jj9tG8q21aLXgX8+XMP+Ud4DC/fG3IwG229R3g8BZiNtgmnFgG4IAeB4YXA8EIgMLwQ
zQRO7fHOsYG3NxheOB7U+7DyODgi8FpDYHghEBheCAwvBIbXWwK4AhXDqwEw9sgsYW0lzm4FKi0C
w6sKJOfuyZl676I5cCnieKowvJaP9doQaFqG82h1RfLy2sa69zAJWxUZaRMhWYkCWJKiJfDEYXhV
A3WM/DeW45zdQvIyz2t7mPI2Op5lEk+MH+F5iN7zUi5EhtEvRrIvP40nrgJwtWpwasVGPSXLeI7P
G3RDSYy04Hm2oD72wDaHDcnFI3DJ8i21by1q3+r0Q3n9aj8ZtYJlcnTuGnnU3BiLxRbcPdjmvJzX
7I7QNeWpha7+XjxxODhWg+wg+W9QCkRcgLJLqbT8w4Y2mbLYpPSboVk8cRhe1WDCSkDC+h3ASZdJ
m7XhtZAnkYYznEq7II3S5SaqZRz6JJ64CriKiGj1wP4rkxeeTT1MoqZzXuSDz0fbLk7OiWztMPDM
0z9IddC92eG7v3PmHOjt7U/tP+i1cLUS0ZZxWAUkojUMOLXHqT2iScDVqvVGAQ8Lw6thwLkG3jki
MLwQGF4IBIYXAsMLgeGFQGB4ITC8EBheiGUhtcr6rdUAhhcCey8EhhcCUQRc79Vic6+rAfji8Sac
2xrDc6WXews0gIMjAudeCAwvBAKn9ojVuM/BqX0j7h11ttGrnya7Omy7LFVvOq3XZtubjutVe8Cr
PK8rGcXwqnt08ZPM/lYdXc4Xo4u96lUDN6y12PbUU1CtB6miI61oFOdeLfQwo/ZHAim9btdFXa1h
79XgjqyWcbUG1VTxA7fl29ar9kCv+oAxvBrVIaXo31TVd07O2Ei2y1UFV7NG2yXt1ORBOR0Mr0YO
eGJmsswxsgZVfcW2V+pBeR2ce7XG2Jha4dC28nFZX/lsrlQHw6uFIrH2n8Pr9UN6vX+Qx8eq9Q8V
/1OC6k6v76nTclWDRlfQgL4c58s99yqjk8LwQjTwSsPBEdFAYHghMLwQGF4IBIYXAsMLcVXA96MQ
clwQdYJeJrzwCRiiPkjh4IjAuRcCwwuBwPBCYHghri50Lj7zX3v3lOh7y4dXcZ9WWMNHlF9Lvhdl
tVvAwRGBwPBCtHh4paqsLZFLpbzSVfrhKVXWeGpNHI/reyWXWvnU14uIttTrCNbaXLUFj0dfg6d+
+YNjKiWuJPfKSLE/osZ/xXHJVNGVJMQ86aZ2Y45x/9E4m1RLHw+3BQH/W/3UL7v3KvcmgpQerPHv
O2+1cAmWwRdfND2+dO9vqTOer615PNROwHirn/oaB0c9Jf4U9bt6SZ9c0jfrq9pf62Vt68Ftax1P
qujMlzrYuqe+ji8B0H0vqVr6dOmplpiJLTLvbZXjqYJh27KnvrO+54FePUu8miDle0nZ6seXHvBp
zR5Pq7pa63Mvnb1HRa/lyYXvpqBpZz9VMnCklnhq0arHk1rJQ6Omn/rOZR6YXrln9Wp43AUl9ZRb
yWuaOjgWWfM7Qz8Jn1r+eMr62cqn3vcSAO/qLuZuF9bSz8LFvzmuJd+Lf3PUl3qY1aLHoVf4MhCt
/b3BGltFgeG1lrDmFuiUD6/CGv4K8mvY94Wr7XrovCouEvS9RYELchAYXggMLwQCwwuB4YXA8EIg
Fof/wQS+gQnRuPDC9y8hcHBEYHghEBheCAwvBIYXAoHhhcDwQiAQiKXx//7aGEce6YoFAAAAAElF
TkSuQmCC
</FILE>
</FIGURE>
<FIGURE FILENAME="Risk of bias graph.png" FILE_TYPE="PNG" ID="FIG-17" MODIFIED="2018-05-29 21:04:25 +0100" MODIFIED_BY="[Empty name]" NO="17" SHORT_VERSION_FIGURE="YES" TYPE="QUALITY_GRAPH_PLOT">
<CAPTION>
<P>Risk of bias graph: review authors' judgements about each risk of bias item presented as percentages across all included studies.</P>
</CAPTION>
<FILE>iVBORw0KGgoAAAANSUhEUgAAAl4AAAEACAMAAABVk4iuAAADAFBMVEUAAADAAAAAwAAAAMDg4ADA
AMAAwMD/gADAwMD/gICA/4CAgP/g4OBAAAAAQAAAAECAgID///8AAAALCwsWFhYhISEsLCw3NzdC
QkJNTU1YWFhjY2Nubm55eXmEhISPj4+ampqlpaWwsLC7u7vGxsbR0dHc3Nzn5+cAAAAAADMAAGYA
AJkAAMwAAP8AMwAAMzMAM2YAM5kAM8wAM/8AZgAAZjMAZmYAZpkAZswAZv8AmQAAmTMAmWYAmZkA
mcwAmf8AzAAAzDMAzGYAzJkAzMwAzP8A/wAA/zMA/2YA/5kA/8wA//8zAAAzADMzAGYzAJkzAMwz
AP8zMwAzMzMzM2YzM5kzM8wzM/8zZgAzZjMzZmYzZpkzZswzZv8zmQAzmTMzmWYzmZkzmcwzmf8z
zAAzzDMzzGYzzJkzzMwzzP8z/wAz/zMz/2Yz/5kz/8wz//9mAABmADNmAGZmAJlmAMxmAP9mMwBm
MzNmM2ZmM5lmM8xmM/9mZgBmZjNmZmZmZplmZsxmZv9mmQBmmTNmmWZmmZlmmcxmmf9mzABmzDNm
zGZmzJlmzMxmzP9m/wBm/zNm/2Zm/5lm/8xm//+ZAACZADOZAGaZAJmZAMyZAP+ZMwCZMzOZM2aZ
M5mZM8yZM/+ZZgCZZjOZZmaZZpmZZsyZZv+ZmQCZmTOZmWaZmZmZmcyZmf+ZzACZzDOZzGaZzJmZ
zMyZzP+Z/wCZ/zOZ/2aZ/5mZ/8yZ///MAADMADPMAGbMAJnMAMzMAP/MMwDMMzPMM2bMM5nMM8zM
M//MZgDMZjPMZmbMZpnMZszMZv/MmQDMmTPMmWbMmZnMmczMmf/MzADMzDPMzGbMzJnMzMzMzP/M
/wDM/zPM/2bM/5nM/8zM////AAD/ADP/AGb/AJn/AMz/AP//MwD/MzP/M2b/M5n/M8z/M///ZgD/
ZjP/Zmb/Zpn/Zsz/Zv//mQD/mTP/mWb/mZn/mcz/mf//zAD/zDP/zGb/zJn/zMz/zP///wD//zP/
/2b//5n//8z///9BjlLGAAAdCklEQVR42u1da3Ab13U+fOwLgEjskqxFqfGYopp2Rv2ROpViyaJi
g1YStUmcZJqZjOO8PFPZidNkOsk0iTvjOv0RW07k1PXYSWTPKH6lzdjjqZWHZEuCY0PKg+qo02mU
ZhxSUuSIoCtyQUoEF8CCYO9rX3iQIAiAoHw+PRZ77zn3nF2cvffu4n57ABCIhqENdDwJiAYh1Y7n
ANE4YHghMLwQGF4IBIYXAsMLgeGFQGB4IVYNnXgK6osUngLfk3oMr1UcD5YhOr+GzsACDo4InHsh
MLwQCAwvBIYXAsNrzcBsuiKiQeEVI5BDybJVq3VsGyvY1iNLeFhBMVZeesHAMGp47xWPxyekwZY6
tu3Eq3J9k/X72hSdIy3az1vY2zVjcDTO5QH6NFkhl3MsqspkMxJS6CNcOyyHbVqoyActVUowcUtS
1AStkyI2lVT1GO8ayD8zpIRNpqBYpE6lTYoyYK1GiZAd4a1275Ett51Ytyp8iLE/tJxLOXafs3rA
khWN2ZapDrht2eqwpxhSQp4PzK7GWgLo1WSVHFdCltVekOYGMY6aMffaJAFcCefCafK5MB4hm5ia
pM+be17MyT20MHn8c/3jl4eZdFcke/QWUjdq07rYS+O+TuDamewRnSlMdwPcrJ23vDKArXKyQFtN
5RTaKjx7vMttBzrGYTacm06TXob1Mz0v8nJw7P79CWb7ZWp7mvvF2qKfotp/zzmKupJVr3V9YHYv
jnLptJkLzQEMR3JHZwFO5DCOGh1edO6VnwbITIJ5I9k/b9BNftSYIjvZ62EsQ7ZTxtD2s4a2k2ko
dmJLltT1g0k29hYj7xtwJBjSWCtUOD/Wb3llANpZ3qrENOGcMTTktgOjBliToN3oNPUxYfucY3d+
C7Gd47ZFC+xTKkstTWZcH8ZgNO/6QJEy+rm0pbGDlLK9W4j4ljzGUQXUiykUi4NlXCa919SmfGF7
nO7Tf3KObege+SgK2T8SUNGPP9l1iQ2H5PqXbFeSbnihsxd3ptS8o9h7wBWSj5RRmdo0P899EMpK
1meX+kRtr5v06fi0wafocxp8LZkD8/kdcZi61m4738/9cZDC3xwX9FpOxlLQlC+R/2+Hycu+6DWB
zm1OmmVu9qX0A6Er5EslNwXkC9/FJcVjgZO8UOAkU/bKnuKyVPOIK3TCU7kdLnk3hyeI7QW/3SGT
2571Nym023xuUqeHAh7bYH5K3FrKr9ERNT2h3U4cfhK7qSbMvaafILPl40etHq8oMwi9dBzcDINq
sbiaMA6Ri1LtAz0McEpjkictk8Y+6csOaq5k5+akxsos3oi1CXrIBEq14VjIa463Q3F80sq6UakW
2/7lGVJoMdtK0tEhbemkrV8O9qksIqkPGmz+VcDjbtD+nX0o/Hb0Fn4EPyKHfAaXnTRlaj+z24SZ
Xf2+Nk/l1DY658rKuali6XW7ZTaSWXKGBM/5XoVKTnev/z69+e+WP+t1gtNzA+QLj0dl/Qrvc7MK
tTEVlfaHXSHRDvNjHfOhcz2Usy2TmdQ6g9v+E0eHtHUDaesV6zIJMvka9gCiR7aCDyFm1D7eUugO
ZiCyWxmeAdgpYxw1eO5Vrwlc1Q9BLKtWK+bHn+mpp9f2B581cO5Vfu7VAVrr+DVe5Un88n92zL/6
eK1W9k2lf15Pr7uTX/ftZdqWc21X/5WtpT5L850MfMdEXYGLoX2LoVM4K23UqUUALshBYHghMLwQ
CAwvRDOBU3u8c2zg7Q2G1yqOB0ijRSBw7oXA8EJgeCEQGF4IDK+aYK5+00gsW7vhZcToSq1YRXrt
xpURbxfTvZdvrIeX0Ll3WTTaiIVh1DrhlRvpXbR+cQ7rivAb3jfp25eWWwaN9oKOvV3LhJdpp/Lu
12FypqqtUR5sUpPVYw6H1QzJmumycYHRcy2Pj9utyQlHT5T1aYrCRWO6steyVMnyMW2pfIx3PKeV
bWAosmYxPm6IO2OGZfopqSmWx7+VBS9X5vxb6Asxn1xblixpCTBkpNFWQtNXq94XmVf/UYKBc/Tv
o8rsum/loFue7s7Db063r3sqf24gTmseWJfuIjUDF9/4bpo9sW5nMrqUDmtZGEhe2BMrCD09Beu+
8HMoRK7Mts+zhi/+4XOd0Qt/9cN5+MpRiJA6Lk+bJnjhpwehEEp37R6Ff3vlu5f3tzF7cxD/0zb4
ViTUNi9cILZCzNYb1BbBwBsXDtzLpIWtcGjuynN5OPak7R0frlb1r1Zteu91QAbZpQXaozBKvprc
WSkDcFiD1A6nRh1jNYKNS3Abk8mOwVmPOcv1KBf2EcbfdeiuU8bk9rPGENl7RILUI648x21bADpN
a/Qwsb8NNM4i0jhH986zl7KOXNAWsE+XuLSw9c28ZVEarY3dVMULqLnLK82PkuvwZNIoYaqSqus+
fWBHfDEOKxQVB+i1dm9+Vzbuo+JWouNSGq35x/ML3ZeKaLQJe2kaLS8QtkZuykN8J+PWukAqR4No
tNX1m7+Ix+MdZ8QeZaq2OYTEje3PXHHlRA34C4BzYkvKOAO2GyYPlZg7EaDjes8djLlk5LKfRks/
2Q7DUeiWcH97HZ+ErW1zE+FhfI7RQlN7ylIF9bTYe/AMbJYApE02KS5Io3T9RmKE1lAOq+RX5DLq
ZtikFpdxNm0+wN91xljb5dbSgGGjmEwGwT0GuwuQRsAQwx3n7cqDtuLIfSFgiz3RgLfzN1AIW5ph
jJPOWMNlJ60SXvlR8t/oV8QF/4n3KpkLAL/LRo4ChGe/Sr9zhU2gLvSwGg9c5lx2rz1VVDYVlT5A
Qmjmqf4XSsxNRfdmPCK3xF4N8B/XAJyypPQ0sXKzcptg5nYrlLebsu6eduTuz0p2kPs7qll8OZew
9bIlR4noNS9iHLXI3KsFYPYnttWzPTuSRBpthbnXW5HnaGTT9Wzu4a/7J18YXm/18GoocDE00mib
cWoRgAtyEBheCAwvBALDC9FM4NQe7xwbeHuD4bWKF+z81XkGkEaLwLkXAsMLgcDwQmB4ITC8qoZZ
JxnE1RFeNKmZ2leG4hpblJ1qyV8uW+7nw1ZS37i4dyvg0wpVvRzFJiF3raDJEhot/opdXe8Vj09o
fPFmCYt0EVpp18y3ypb7+bCV1Lc3+PDMTLlkeMPHL6+gzeJjSWWwD65ycDRSBbe/0hmD1dRYPtmY
m8/VDrNUsODkeY0N/TXTMBgjNaFJNE8rkXXIqCyTLFVPMEZrr6rwbLWKIKwKRiv4dbkdQaCFmMU0
R8JyaIT55eiYgXyxjh5nznIMShL1TBvx566N7fwnX45api5y5CZCshrl+W0TjLl7MNCerYpstEIu
ISlaL0gS0mirnXsZHquW55P9oZZ0Hi4vsHyuPVLyfr7P87yK3K0wlVR/CPAe06Z5WqFjXJQ/pp2f
4+I7J17sAZg9mp3+G2A5XqNMdzaUM/nw4uhyO53yhLPSvW+CZordOp2bonnIYBzSXOdaJas+7bTl
6qVyh11OR45mk8on1a1eecez1KqTo7ZjnKofEzly3/NSjof6s8dJu9aPuj8baO+JcY1/EnJPR7Iv
fwRAvg/jqJrwIpOvdzzo7p1jDNbneT5ZCp6WNXvWeCffz4g8rxx5Y/R5N08rzQnLcWisX8icMrqy
RGkItFHeGOfHSjbjooKny+2oY8YpZzgyqB1VAo0SCscM6OQ67xqD0UNeW0JPgl0u7/CG12ngG2Oq
V849c3yne16OXGsIUjeyQx8iPuauv5QJtPdOQ+SqFXI/sK0tBwBe/weMowrwL4amNNG+y1kfizSQ
T1YUUM5ocXZWcDmm5sC0tiPu4636ialUwO77+le3+wVGbpqHWcY5C+qW2gGX6Try7gLVKSXVFueV
FTlu6baUUevLUSv+jex20tiWS4Lr6Qg5O5prXzfJibnuTAx/c1yERnup+E6rvYRM6hYEc8zajGO6
sa3ntYD0SVdkhAl0F64Pzqu3zSVDd/PbyKCu17rpZqgVk6BtVjIUKcO1pQgwZ9tNrt5RzKg9WZyj
lmFXm+xz7oRZ1F6f45GQk9Jv0py2Zht2U1XOvfSO4scOg3BdoEDZBPoJPjj+GgYVt7wXNpORo/C/
LE+r9+10Dib38P1b4DSRvn1qS0/gG9Qso+37fLLn6VI7p13DOrOTsd2ZIdUhmweLubYUqg2vudTG
TsoHH4BBuaic+a6WXnecySsgn+5TA3ppOKP45WhO208CnHkQ46i6uZecebVI4FROCbJTp2znFST5
Pf48r21ylsyVwne4yWjvYslgX7GuExmDvyl/iEhvX+fPVktkwh+R0jNsJ3zHel/V1K2K85o3g9lJ
dStzom+hOtOkrR45U/LIYyoq3e8Ssx+inNw2JXe+qLzIdwfhv1zvy7qu7b+cCuj9TH3flF9unS4P
f4Lcs+DUvpq5V9XQc6VEwSUzycZqfilc7ZpgbrwsxeKNPYV210UD517l517LD6+IvdAZvlRSLOeW
0JNqfk3Rkk0vdiXYs/731zTkbPYEaLQYXkijbRxwMTTSaJtxahGAC3IQGF4IDC8EAsML0Uzg1B7v
HBt4e4PhVW/gD5BIo0Xg3AuB4YVAYHghMLwQGF4NgLnKdsxV8gfDqzIo6TaUXDbp1lAeLinb0KSD
FXaMsONnBfsblpWN9mEDw6gBvVc8PiHfwT+VVFXWmg1/saRsR5MOltsx595Ywv6OZWWj3T6HvV1D
Bkdj+rjbXx1jOVvt8F6HdBtl/FlTU47xy51zXmM730F3iJxgpIrcr5xta4Y5L1ZXlNcSjG5rPiyH
+bfXqym0bUNmDNrEXlntJdVfYu1Y8vs+nwCHXRs7piiWxfwR9bHonr2Wm41WNhw/uT1aLuzY2l7D
yUY7JXyMqntFtuykFuLZaB1fmL1t8mmMo4bMvXSPG3FkfIZxXx9wlmAWxsNpIvEvyY8IWSWr6g7p
tvPFA3Kn1x3EIap1zREZOfso/drnk9P3vz/J9LfnJvlvDLMvZ7cTkXQ4Z5IWh7fnjs6S6gcOTPYA
dIePvHM3MHYttXYkeczoZ/6Ieig8u73bsX3rm66f+nT20etYubATVR6dc+QMifu4MP6Jbu7o/ouh
a11f0q69Nz+EcVT/8CKTr7/wnv/fw3iod44Z50UBzyOrfdRh4WpjMOpyc+68HsYUf2P5MUpZJTK3
akxXy3IWr7oNNE4PygzBZ26keWQN6zCA/He9W4jCnRJoHwOQ7kvcmnHriC8OL1bUkwY/s9MxZVuu
n5oEn+ErrYUdm+W3FT6e5T6eY3ltKe43Jm3Xl52uPQuz0VZC7YuhKUMisTtTlmNbwsIFj81azMAt
Yts6MkFSLI2Kvjylroo8soLBSqtPZsHWc21kz9xYgK5Lxeons0FeLPXR8RMcZm6AfOu55GPaBrLR
9uXzO+KOvSCNFn9zrFs22qFC6T1+cJ7bHiDdutbozqf8DwE42zYgw8tdEmvXwuGzwPLIhj/MGKza
LK8mkSLNTvyE7BlWMvThEvViJsenTChl5go7m4O5boWPDpKOd10Ll86Baw9n9hXR4aVtXyYGyAmO
Lth0y//Sf+F/zXxng7/AfjzznTEWhNo90uNX2lg5GQufsA6caIOLs1e+kTwH45kO9bFIIe+XEf/y
px43gL1EqX3m2w8S2T3/81Do1Dyor/xZSi5AeLZDb7dBvfLQ3z4579T51EW92CN2SEO/fcxy/Mzn
Ow6+nKflws6Nd1wJs31qmvvotEb+/4r9/gOsoH0m7fPlcfD1XhnsvbyQyqxo7iXbY0VlU3kluMQn
lVVe4DYuGErmlDvVyso5EjTHu/qfAJb9dXruSojLBBdMpW6SBXf2+Dome4/BGLSR3XLXZcpxlTNj
lM+qDB/ndeGgP7xegGeZfTHv+nmK56Al5cLO11h+Wy5HfLSDbwcLae9NFftC7OUljKi6z72qxsG7
51rqkM0NV+oaDyO7xg2ce5WfezU6vLo+9mTHTItd3daBL9azucgl//wCwwtptA0ELoZGGm0zTi0C
cEEOAsMLgeGFQGB4IZoJnNrjnWMDb28wvNbGeLCMVlf9pXRIo0Xg3AuB4YVAYHghMLwQGF7NhllT
1XJVTH8VLj+tF5q8YqLqFAaeoJqpKCTyQC6ntaCK7qYDIuWhOUeW7JRzVJQVVxW91x4fTNRtrX0z
sAjHtoZctgEVX65aUn4D/xQP5tEtRXFV3sLernUGR5E7doTxZm2RT/Z78rCR4DllrWGacxYY7zbM
Oa4iDy148uDQb/v2yBbLXMsZr4p8MMH5vG4OWVJ3EFhqWYUzZGk+XH590Vy1bjlrL6qIdomFkUCu
W4oRTXB/ezV5WKc5uSmXV5rDbLQtNPcqJKe7AW7WzlucW0uZqXsnfpx9PyuHa55TtjK5a2eyRzjv
dusbIg+tKy+6kThYv0hHaV7cHMstW0ge/9wHxo/TnLmpnMIzr/XIE58G+vKB3HSap789mp3mOZFo
rlq3nJFnn0+Kdmn8ClvcX4qtFyd5m2kz91/E++EI4/L25TCOWie8eNLY/Fi/Rf+HUdrJnDK0d51j
5SJ3LDCGxBBfZqwaoPGv0JF3YZ+Vsl5uWZ5XlrJesxKYnIGWHTPo74DWJIj0tzQfLufF5l/3l1Nc
71s179ji/rKphKHxNmneXDJoS9kE5fK+nsc4qoDaiWg1gTLU7mKbd99F93fdBfs65mHgHnDKBy7A
vvYC/bRrYGDg94xW9m7y6XzBL8/JYW4z5P99nfNU122eqFxgk9zOb8A+UjD1vc7OtzEVu2ffq29j
zLL2+8FX7vnG/zq27nKJaORTJzNufldqJ0oT3z64/w/7mb8uGkREW0arC6seVHUhoq0MHm92KFhh
s9yx4GfQtnlsV1eez8WcjLEluWV9OWRNJvs2mIzw/a5Cl0gLSXPVeuVlPCzyzXYeWWwEmebN7UlP
aLdDMfMX0QLPvTo3J0mQSxps/lWwoofljgX2NoCDROSEDcdGnDy0Qv6EYd7Co0reZCtk9NxcnFtW
JVr8/SrKaaCy+Ukry2NmfupWkQ+X5qr1yhPuDSCP2QdLfOsGjb8Yo/DbUTo/1BLGj8htxBlcdtJy
4TU9N0C+xHiPbBXd6Lez3LF0ht0tf/ZVwXFVLN7hCPlIup/2cPJ6SGUix8gIly3OLTsVlfZzRu3U
hxQqO8Oz4ErrKQdWHLW801+urHeUZfapNNftjNrHXQvf0U/vPcO7leEZgJ0yxlHFMb3FqC2Nzh0b
eO614WLPyluZ2hig0eJj1VbmOTY6d2wARm525Y1EJP8KVQwvf3i13LShmdFVnx8XiyK00BBPC7Am
gbPSOgNptC0xtUdgeCEQGF4IDC/EWxA4ta8zkEaLNNpGAl8fhzRaBM69EBheCASGFwLDC4HhtWow
m6CxMj1EK4eXHVL2dnlEjeKsrxsWzXJbDvdW0NAjNelVyEYbsTCM1kJ4dSnJB+BrFasXzxFbDr8p
r2HekKpJT6C46oKOvd1aCK/CmGFcfoTmiJVD/BujTNoRRoG1BLlVs8HWnHLalXSrjnzMYsxZmvV2
hLFfBR02FlVlg3JglSjveAZPSjXpQV9I4xzePo2lyjVkSUuAoWzCOFoD4dU5cMymywn16dxL/HeF
a3+WndwKYClpJ4+t9EfwjOSUU3SMu/J9E1IP0VGzCguHpKDDQmE8kgbYqibFmrzcT2rTg+wfItyv
K+Hs9CzAbMg2dwP8GNOFroXweuOfPxjWkixHrODP2ttAU0k8eDlif3IffF5xyilGDVf+gnGWBKc9
CmP0+z7rLoDneXHVMeMc389vqU0PzhmXuNXMJGPifjNvWcSxLRheldBia+3NgR2HF80Ra27IqBlf
jlqWK9aVF8linU2FvLiSXZueLxttb35XNg4jN+UhvjPID8CUVa36hhzFBGPmeJkcsSe9ubPREd3n
Z9g6UjZ7nmB+mrNfy33FXl7cdrM2PehzJLph8hDZbJubCA/jc4w1MjhmBmyzWyJbzp+l/Qznz0qb
bNUJMvn6Lrfc0RPy18EmWncGNosMfyf8o5Y1CNcl+BzvTG16MAdv5zTa/FGLMtg0wxhfIBtcdrIW
wiv1QGR9/gLZ8hyxdFZ0s3JbBOB3LEfsg/206P9O3OqWO3pCvmNv/h5S914lc4FXSP7nW15eXPnX
tenBqGadZx9mnup/gU7TLDlKRK95EeNobcy9VoKlCbgiL6758UNSLXoVgNloK8+9mvyGnEbi4uL8
0a6Fzp+++jj9tG8q21aLXgX8+XMP+Ud4DC/fG3IwG229R3g8BZiNtgmnFgG4IAeB4YXA8EIgMLwQ
zQRO7fHOsYG3NxheOB7U+7DyODgi8FpDYHghEBheCAwvBIbXWwK4AhXDqwEw9sgsYW0lzm4FKi0C
w6sKJOfuyZl676I5cCnieKowvJaP9doQaFqG82h1RfLy2sa69zAJWxUZaRMhWYkCWJKiJfDEYXhV
A3WM/DeW45zdQvIyz2t7mPI2Op5lEk+MH+F5iN7zUi5EhtEvRrIvP40nrgJwtWpwasVGPSXLeI7P
G3RDSYy04Hm2oD72wDaHDcnFI3DJ8i21by1q3+r0Q3n9aj8ZtYJlcnTuGnnU3BiLxRbcPdjmvJzX
7I7QNeWpha7+XjxxODhWg+wg+W9QCkRcgLJLqbT8w4Y2mbLYpPSboVk8cRhe1WDCSkDC+h3ASZdJ
m7XhtZAnkYYznEq7II3S5SaqZRz6JJ64CriKiGj1wP4rkxeeTT1MoqZzXuSDz0fbLk7OiWztMPDM
0z9IddC92eG7v3PmHOjt7U/tP+i1cLUS0ZZxWAUkojUMOLXHqT2iScDVqvVGAQ8Lw6thwLkG3jki
MLwQGF4IBIYXAsMLgeGFQGB4ITC8EBheiGUhtcr6rdUAhhcCey8EhhcCUQRc79Vic6+rAfji8Sac
2xrDc6WXews0gIMjAudeCAwvBAKn9ojVuM/BqX0j7h11ttGrnya7Omy7LFVvOq3XZtubjutVe8Cr
PK8rGcXwqnt08ZPM/lYdXc4Xo4u96lUDN6y12PbUU1CtB6miI61oFOdeLfQwo/ZHAim9btdFXa1h
79XgjqyWcbUG1VTxA7fl29ar9kCv+oAxvBrVIaXo31TVd07O2Ei2y1UFV7NG2yXt1ORBOR0Mr0YO
eGJmsswxsgZVfcW2V+pBeR2ce7XG2Jha4dC28nFZX/lsrlQHw6uFIrH2n8Pr9UN6vX+Qx8eq9Q8V
/1OC6k6v76nTclWDRlfQgL4c58s99yqjk8LwQjTwSsPBEdFAYHghMLwQGF4IBIYXAsMLcVXA96MQ
clwQdYJeJrzwCRiiPkjh4IjAuRcCwwuBwPBCYHghri50Lj7zX3v3lOh7y4dXcZ9WWMNHlF9Lvhdl
tVvAwRGBwPBCtHh4paqsLZFLpbzSVfrhKVXWeGpNHI/reyWXWvnU14uIttTrCNbaXLUFj0dfg6d+
+YNjKiWuJPfKSLE/osZ/xXHJVNGVJMQ86aZ2Y45x/9E4m1RLHw+3BQH/W/3UL7v3KvcmgpQerPHv
O2+1cAmWwRdfND2+dO9vqTOer615PNROwHirn/oaB0c9Jf4U9bt6SZ9c0jfrq9pf62Vt68Ftax1P
qujMlzrYuqe+ji8B0H0vqVr6dOmplpiJLTLvbZXjqYJh27KnvrO+54FePUu8miDle0nZ6seXHvBp
zR5Pq7pa63Mvnb1HRa/lyYXvpqBpZz9VMnCklnhq0arHk1rJQ6Omn/rOZR6YXrln9Wp43AUl9ZRb
yWuaOjgWWfM7Qz8Jn1r+eMr62cqn3vcSAO/qLuZuF9bSz8LFvzmuJd+Lf3PUl3qY1aLHoVf4MhCt
/b3BGltFgeG1lrDmFuiUD6/CGv4K8mvY94Wr7XrovCouEvS9RYELchAYXggMLwQCwwuB4YXA8EIg
Fof/wQS+gQnRuPDC9y8hcHBEYHghEBheCAwvBIYXAoHhhcDwQiAQiKXx//7aGEce6YoFAAAAAElF
TkSuQmCC
</FILE>
</FIGURE>
<FIGURE FILENAME="Risk of bias summary.png" FILE_TYPE="PNG" ID="FIG-18" MODIFIED="2018-05-29 21:04:25 +0100" MODIFIED_BY="[Empty name]" NO="18" SHORT_VERSION_FIGURE="YES" TYPE="QUALITY_TABLE_PLOT">
<CAPTION>
<P>Risk of bias summary: review authors' judgements about each risk of bias item for each included study.</P>
</CAPTION>
<FILE>iVBORw0KGgoAAAANSUhEUgAAAUMAAAIJCAIAAACwesjHAAAYY0lEQVR42u3dsY4dx7HG8QUMGA42
YMAn8DNsZCwc2ZHfyQw3EGCFfAvDjyCYckgzcmZYJgWJgQLKziRZmHsoXvjy7s6ZM3N2qs98Pb8P
C2F1uKwd9vS/q6qnp+rqioj60EBEyUIyEZKJCMlEhGQiQjIRkokIyUSEZCJCMhGSaWdzwvk/JFP0
bJjzISGZtjsVzv5TQjIRIZkqnbO5gWTqAWNxNZIJyYRkQjIhmVaZEzBGMhEhmYiQTKvNCQc2kUzR
E+Ljb8wNJFMPJIMZyYRkQjJtA2ZzA8lEhGQiQjKdHVRrG4ZkIkIyESGZ1p8TQmskU3q2PP0JIZmQ
TEim5jCbG0im7PRYqoxkIkIyESGZCMlEhGQiQjJtbk6o/oNkip4Qx74hJBOSCcmEZEIynZ0nmxtI
JiIkExGSaa1UWZKMZOoBYzAjmZBMSKYtzAl710gmIiQTEZJp7eja9EAyRU4Ig4BkQvICb2+0kUxh
MI9OM3MPydQuSX789Ji2YPohmYiQTJeL2806JNMFAuzVMRZXI5nauc11YUMykuliJK/IG5KRTD2Q
fC89NuuQTO1gNjeQTERIpo5nmwObSKZc3up2xQnJdJS30vS7+nchmWr9G5KRjOTIkZ3z4T5hNuuQ
HB+jbnzA7UshmeTJhOSuwdhznvzfzWreHsnxGAd5PPMByRRPMs+JZOrEJzdbJswQJIeNr9B60HEK
ydQHzEhGMnWSJ+vMjOR+wDAIUmUkp4ap3v4hJPdD8pCz6cVtIpmySbYvhWQ6AXPoUyjTA8kUvPQg
GcnUxZwoyJPtXSM50rNlPXepvjbTDMnUdPVBMpKpq7i69IwXIVnOGRkDO+OF5Ox4NcspmQxIph5I
BjOS6QQViUc1V8+ThdZIDk6PTd/BmRMkE5IJyXR+QDGs3QYdyUim1p6z4v0tiQaSqQeSCcmEZELy
BnLOrGNe616wbjJI7sS/ESEZyd2OhvFBMpjDomvnZJDcVZK854p8phmSSQxMSKZHwLx6HS8LBJJ7
CLBDM4JVLp63R7JI1Wj0tmIi2dxtd7WrX3kFb6OmdjirkcwLBVPRYPVBMqXyJlJFMvFCs9aIoWxX
XJ5M1GgNWv0tK+9vIbl21rapAh9XSRvJSKbguYtkJPeT0+587lZ3gdwtxkhuNGUrtq9XJ9kbS0im
uT55z17IiTckkwhl8a9AMlU5opRxblbvenXL1S2gkQzj9WdzUAbebJztXSM5jOQ6L9Smcn3QNSOZ
Rjzn9udu6FNfpzWRnO3tg3q+8JxIph68EJKR3EN0beIOulsgWQx8Qd5MDyQb3JIzlaVeyGRAMvXg
kyuusP0ZLyTT1jPDUJgfWi49PSZPpr2vES3j9u1bRjK1dpt77jg16G6B5DYOM8i/ZcUR3qlGcldu
uaL+hqdQSKauvH21TdMPyUngDbGVPVYchzkfEpK3S0V6mZ7N5smJuT2SkXyx6H3PXi4ljkAykvvc
Pthbbo9ksVk/K6aZZiB4oeDVp7oa8cbjaiTzQrMsR5xmqdtyT8mPkNwuVc6qOLvi72rwDFylUSQ3
wjjOCzXwyTu/g0g2Dwbv+jYmZPuLkbtlRW8+26w+SLaid7CuBWUESKbW/q0olNjtLl2DOALJ8f6n
4gRSVqeIFJKDeschuUVcPf3hTkhO3KWzd02NZliWT86NrZBMkXkyjKt3DZBMPaw+a60RuskgmebG
7TuMVJFMjUir3j3KIrnorHiWt0cyTaXfG38bQZVcJF8MjM16ofajsf2MAMlUNcN4oT5WHyTvneQG
Xiiosm/7HrTyZDCHXXDRac2sOALJNAwNd5gjzifmRigR6zKSO3H1Eeeug2KfuP0IJCP5xCTevvO0
/4fk1gF2hOWW6YYZguS9e84ORsM4IxnJeXGEp+tIRvLUJB6Ky3ok1gwRXVOYf4t4G2HCfyZes16N
NGyf5CHnCWqb6Hp0NPRqpACfHJd5tt9LQ/K+SNMpYmIBCu0CiWSyukWe6B41i+Sdzt2UtDM3I9i4
w0Ry+LAWRNe5T1CbkTw4GULVPtmAlG627/lNTCRTvLcfAntZITkej9Utrz7hgp4ni6qQfIHMcOdn
vCo8Z3UnvSCYkdyO5CGzHsDGr7m6k548mVJ3axP7HnrtGcntYN55pQHPipBMXc22CIx1k6G8zZKT
yaFbyScb3xatD3VmaXb7+OQdL5Mh3dIazNSs7haq5FI7X1FdaSDomttUIxFdUwYV0XFEg6pmSN57
gD0UnKnMepyT+3QdyTD2BHXK4e85QkHy3kluc9LYu1CpqyTqgnxy9UnjopyTkCye7CFSHRo+A9/h
iW4kU7ucsyLXKH3q62QIdQKzHutIpnGnYYEI2slHMmXM1IvMtorB0SEAyZEkq6Q94e09haIAmHUM
7iNuR3J2krzDk/3HkFNXCMmEt9bXvP01FMn9OPyN82bvGsk98DaEvKCD5ImhFl0LU/POQtTlnCua
bXDGK2V/EcmRJFfDHLcJrAMOklN9sqdQidkskuPz5LgXfSuoSHzPIaWKIJKpXc758Tfe8UQyFfqK
0L0014zkC3g5VLhmJOfBPDEttjnDSt8r+vhX2OlAch7G66aIoT0oCMlIbuQrTIbQ0UDyBWKziIaj
oeM8FOyKI5nil56I6eEEDpK7Qk4MrNIAkuVvwTFwaK8PJFOjLscpbz4PNft/pb0+kEy1MDfoYBr3
frLnyVTedVXNEEJyO7ep0kC1f7P/h2QkT1126JuYfDIl+TcjbCiQ3DpPLm1xEuQ8HTJFMsWvPnFr
RFC7DyTTCd4Se6MWGd/yrjuS24GRUhe2jpPqZ+DN1jUk82+7rtUelycjmVJJrvP51QW6W/ZPRvIe
YXYWIigeiZ9pBiLU22f1/jbTkExTJA/rvcfXuMeS2AfJkdG1txGy9iPU8aLyeZBYcRbJSEbyZS47
q+dLxWWryEeRMLf0b9vPk1Xko/J50KwvVATJhORsVx9UDwDJSKamJDcLUrac21c/k0NyaoA9qG4X
mNvzyZQXA8d5Ibk9ksXAl0du48+3qt8eRTKS+bdLjoboeu95csQeT2gNA2e8kNxDmBo0dxNjYGe8
CMnxMbA8mcrnQZu4PWL1ISR34jo2vvo0yMB1k0EymHv7t0e8v4Vks/moIzK8DXYN5MnyZP0c2sXA
SKa9R6rNav1FhCdIplSYW55L2/n7W0gOjq5Ld4ORbLIZ0BaeM64qdXUlnR16TiR3EgAb6rhxFl2T
GRY/zna8qJa30DUibjSQTLxQP6tPRHKEZCTzb3MXiC2nM0huNBWGnPPARV7I/h+S4z1nVvWfOi9k
lw7JSKbeoiokI7kwBqbQtRjJTYNVOWeW50QyNfIVK5Kce766jjckU563r0sFm70gGdTvDsnBiVbu
xvWWLQ92FpFsv6SbGDu0NsuKqzySkUwXgHn1uYFkJLfLDBPfoEjJCJDcgoosjOuoWN1yXEdFJNPp
SbxDkqNzlnVXeSRL3uJJJiQjuYc8ecg5HY1k6iSkjMg5E/MjJHeSJOs4NRSf8RoqT3TLk/e17lJj
koMsm14C4A5XzB2uEUhOJZmr7yBu//hWiq73CHPjU03bf4nCionkyDy5uuLshFPalOXcM15I5pDL
ffLoJxWVDFKKY1Xcu9VXHyTLk5E8d6j5ZDAHZwTrRtctLUe4aCRHJsmGOivXKPXJJS21zYasWWuN
aLZrkPL0Acl0OpSIsJyV0SC5h5xz414obsug4llUg9hn3dUHyWFRX/UT1Nyq19G7J55C7Td/a3nZ
u4VZJ3QKmwfTHmPjlisy8LjTY0iOzJMH70sKIpDc09zdc70bGTiSeyN5WO80ZUU82XgfuG6Z2PIF
I7ldtqkTUssB3/5OR0m2hb2sFX1I6x3XTZ682f0/JDedYQGvqtdE16HPwAeVBmiIrdXeII4otbzr
/AJ1cSt6s52YiG4yic/k1q2/i2TePt5yEG+j2xyrjAaSkdw0johzm+vyhuROousI3mQxSKa86FGE
chGSBzVDkNxNHJFyfsNTKGr3en3EBSfuGoStv5Br49wSd5gjIpTEXQNnvCjpPHCoq4w7l4ZkJLeL
I7xTjeR+Auw9x5NtwAiKrpEcNr3UA4jONdY946UiXzzJw+bfhRoyKw2EPk8WXe+aZH1GW+YaDc54
rbX6mATtYDbO1mLRNbV2a3uuONvS24uu8Sa6nhqWnY4AQurmVulKTENHTaqRvOm59fHObem0WHf1
KToWMhS0I65rjHpvm2PLm+1IbkFy6VSrmF6rtxEsslyadjYYjRX/CUhu5JOLAG7QBHT7JNc9A0cy
khsVkURy4zuIZCTzyUiWJweS3OBZUYN3lTb+PLl0nO+Z2vgLMEjuZ+EwDuaASUCEZCJCMhEhmYiQ
TIRkA0fUXkhen2SWWd6OZSSbBywjGckss4xkJLPMMpKRzDLLSDYPWEYyzblbP7x79/ru7tXt7edP
nnx2dfXi+vrlzc0Xz559/803j7T87od3d6/vbl/dPvn8ydVnV9cvrm9e3jz74tk333+z2WtmufoO
IrmE5K+eP//L06eH2//w6zAtvvz007MtP//q+dO/PL0aM32YFp9++ekGr5nlBncQyeuTfFi2R2fA
x1+HnznD8mHZvjpl+vAzm7pmltvcQSSvTPJhLT85CT58HVvXj1k+rOVX80wfW9fbXzPLbe5gCcnb
qYF6rOL06OWNfjLxDxn9/JBZHQvJRoO0796+nWn5kFkdC8lGg7S33729+DWz3OYOlpBcVDlxrSuZ
KM40Uelu9AJGP3x9dzdzEkxEaKOW717fXS0xPRqhNb5mltvcwfVJnnB098rHPayQNIHQQ+RO/sXp
y5i+tpnDN/rhq9vbRfPg5c3NTMu3r25H/v4HjZm+eXlz8Wtmuc0dbEHyqNM7yeqxP53/FxeRPP+v
n/zww+OK+V8vrq9nWv7wuGL+PLh+cX3xa2a5zR1sTfKcuPfhf9f1qEtJXponP7wjT///K2kPf2Du
wjE6AyZNX/yaWW5zByNJfviiZinJfDKfzCfP3Wo6zydPhNkTl1RNsjyZ5R7y5JkO8Ozvl7YFmH7U
NE2yvWt71/vdu55+irvoZ6YfF81PcR/+vOfJnvp6nrxRXeT6nfFiufMzXnvAeHDummXnrvvQyTdp
ju2CHj5/88knZ1s+rOvju6A/hWSfvPlkg9fMcoM7iOSqWODY262jmdUiy8febh3NrDZyzSxX30Ek
by6qZ5llJCOZZSSTGcYykpHMMstIRjLLLCMZySwjGclnjymRXo18Msss88lIZpllJJsHLCOZzDCW
kYxklllGMpJZZhnJre9WYg/BH3989+23d2/f3r558+Sf/7x6/fr6669v3r179uOPejXq1bhLkhN7
CP7738/fvHl6APjh1wHsf/1Lr0a9GndGcmIti4PjHWX446/Dz+xkNNQMQXJkfamDNz6J8YevY55Z
Ha85lrPreM2pYjkzLJlZAfv+v21eWc/5XR0nfnVizcdDbvxxUP3nP1/9+tdXv/jF+6/f/e7qr3+9
H2b/5z9qa+6ytub8AvFn/OnS1hOP/PDkr06sw/ztt3cfs/rLX76fD3/609Uf//j+m1/9alaMrd71
Sct59a7nEDXq9Kb/d5jdKWqOMy8iObE3wtu3t6OB9N///n7wf/7z+59//bUeFDvoQTGTopP8zPzT
+WF2G5IT+xV9eOB07+tvf7v6zW/eT4w//OH+H71+rS9U732hJih6TAJ8EuD5MfkZ7dE30quxzvKo
Q/7tb9/b/P3vx/e9Oh4NvRpPbDsNk+1aHkPyyes/j+Sd++Sf/ez9qP7jHyMY88m79slLoVorul4U
0suT53zJk/eeJ0/71QqSZ/ZqtHf9ENcPmn8+xN71vvaujzF8jOrH7F0v6tXoefJMkj1P1quxNznj
1etoOOOF5P+Vc9fpo+HcNZL/b12P6yH407tQT46/C6VXo16N+yN5yOwheOz95NHcuPvR0KsRySyz
3Noyks0DlpGMZJZZRjKSWWYZyUhmmWUkmwcsI5kGvRpJr0Y+mWWW+WQks8wyks0DlpFMZhjLSEYy
yywjGckss4zki9wt3QlZPqaKnphILiFZd0KWj6moJyaS1ydZlQyWj/1RXW0WJK9MsspVLLevl3Zh
khv83oly+Sc/HJa3lVRNkuWheU/M/kkeJfbh99PdZBZdvArPLA/Ne2Jul+Rjla4XlaQebWGztHL9
UpJ1XWB5aN4Tc6MkH+PqvJarj/HJZ5CsExLLQ/OemAHR9SMbvgyTvWym+9qcR7LuhCwPzXtiBkTX
J0k++d7msR2vYykxn8xyXE/MsOh6+sPznr8tisZlhixvsyfm1kme45O3lifbrWV5aN4TcxMkj0bI
oz0cJx4ULeLN82SWt/A8ecWemJcnOVpONbHsjFfPJA9OGrPs3HUfJA+6E7J8XEU9MZFcQvKgOyHL
x1XRExPJVSSzzHJLy0g2D1hGMpJZZhnJSGaZZSQjmWWWkWwesIxkGvRqJL0a+WSWWeaTkcwyy0g2
D1hGMplhLCMZySyzjGQks8wyki9ytyr68VVbTux7+O6Hd3ev725f3T75/MnVZ1fXL65vXt48++LZ
N9/v65qRXEJyUT++UsuJfQ+ff/X86V+ejpYCOEDy6Zc7umYkr09yXV2IOsuJ9TcOTuxkhZ7Dz+zk
mpG8Msl1tZrqLCfWxDp4tpn1L495uZ6uuZzk+WfNHonQsQ8fX0Zz0ed1/fjqLCfWqTzkmccC1NGQ
9e13PV9zI5JX39abaWGVtoyLulsMlf346iwn1o6+e313tcT0aLzazTVfnuQJnznxyWjfxul/wtlt
GZeSXNePr85yYj+H21e3I3//WOOmz65uXvZ8zRcmedpnTn8z3bdxKcnTl7qI5Lp+fHWWE3ssfXh4
M5+K6xc9X/OF8+SZrZ5OevU5/8KT369Fcl0/vjrLiX0Px3mYNN3xNbf2yUtbNF2W5JOWG/fjq7PM
J/PJi6Pr9j555gWM/u/0lnvjfnx1luXJ8uRCkud8c5LkmavAik+h6vrx1Vm2d23v+pJ713Oc+bH8
vNnz5BX78dVZ9jzZ8+Rdyxmvy1p2xgvJtSQPzl23suzcNZJrSR7K+vGVWk7se3jwcuN7wj8FqJ+8
2dE1I7mE5KGmH1+15cS+h8fe9R3NMzu+ZiRXkcwyyy0tI9k8YBnJSGaZZSQjmWWWkYxklllGsnnA
MpJp0KuR9Grkk1lmmU9GMsssI9k8YBnJZIaxjGQks8wykpHMMstIvsjdSux7mGg5sXOlXo0xJCf2
PUy0nNi5Uq/GGJIT628kWk6soKJmSAzJiTWxEi0nVjXrpI7XIzs2zmwcc/JfPr+B4/TVdlOnMtFy
YufKTmprziwuvS7Jo3BOG5zTQWriw8Ta0YmWEztXZte7nkPyHH947Bz5yR4RZ5N8cvi66eeQaDmx
c2V2D4qTV3CGk5xPYHuSE3ssJVpO7FyZ3RdqUZ68lOSlK8Uwo3XrI3tTJPY9TLSc2Lkyu1fjHBc9
ETOfbJU8f3V4mDw/tDPMazHHc27TJ2+8c2UnPnlOT9OZXvcx0fXSmHnpX5fNXjZP3nLnyj7z5OnI
9ow2jhV58vSw2GHezt51ROfKTvauJyLhiXD3WAD8kOGl0fXJR8fn9U/21Pciz5MjOlfq1bhROYl1
WcvOeCG5luTB6ehWlp27RnItyUNm38NEy4mdK/VqTCJ5yOx7mGg5sXOlXo1JJLPMckvLSDYPWEYy
kllmGclIZpllJCOZZZaRbB6wjGQa9GokvRr5ZJZZ5pORzDLLSDYPWEYymWEsIxnJLLOMZCSzzDKS
L3K3KvrxfZBejenjrFdjDMlF/fgGvRrzx1mvxhiS6+pCqBmSPs5qhsSQXFerSR2v9HHeRB2v+Z0W
z2uq2Iy3RW0Zl9a7rqufqLZm+jhvorbmok6L2yH5Mb0ah8ky2kPzmsbqXaeP8ybqXS/qtDjd9uXe
j93770Qx+gkLFb0ap8toD837DOhBkT7Om+hBcV6nxZOozPl+voUz1qBpn3wGyXW9f/SFSh/nrfSF
Gs2TH0nytJ1hdoOooaxX4+K2UmX9+PRqTB/nLfZqPKOB00Tvxfnfz7QwZ8drmNerkU/mk7vyyed1
Wpzf8Xi+nx+23atRnixPTsqTH0PyeT55fkvHy+bJ9q7tXQ8b79U43Wnx7L3rpdH1432y58meJ+/3
eTLNH1NnvNpYdsYLybUkD85dt7Ls3DWSa0keyvrxDXo15o+zXo1JJA81/fj+m8vp1Rg9zno1JpHM
MsstLSPZPGAZyUhmmWUkI5lllpGMZJZZRrJ5wDKSadCrkfRqJKIq12IgiJBMREgmIiQTEZKJkExE
SCai9UkmonT9DyWBIMdIeiTsAAAAAElFTkSuQmCC
</FILE>
</FIGURE>
</FIGURES>
<FEEDBACK/>
<APPENDICES/>
<EXTENSIONS/>
</COCHRANE_REVIEW>
